# Supplementary material for: Role of hsp20 in the Production of Spores and Insecticidal Crystal Proteins in Bacillus thuringiensis
Source: Front Microbiol. 2019 Sep 4;10:2059. doi: 10.3389/fmicb.2019.02059 (PMC6737285; doi:10.3389/fmicb.2019.02059)
Supplement: TABLE S1 — The quantitative ICP peptides results. [file Table_1.XLSX]

## Sheet: Q1
N	Unused	Total	%Cov	%Cov(50)	%Cov(95)	Accessions	Names	Area 119	normalize-119	Area 121	normalize-121
1	313.54	313.54	74.6	70.77	66.36	tr|W8GV30|W8GV30_BACTU; tr|Q8GLY5|Q8GLY5_BACTU; tr|Q03743|Q03743_BACTU; tr|F6GPL9|F6GPL9_BACTU; tr|A0A0F6FIK6|A0A0F6FIK6_BACTK	Cry1Ac OS=Bacillus thuringiensis PE=3 SV=1; Insecticidal crystal protein Cry1Ac OS=Bacillus thuringiensis GN=cry1Ac PE=3 SV=1; CryIA(C)3 protein OS=Bacillus thuringiensis GN=cryIA(c)3 PE=3 SV=1; Cry1Ac-like protein (Fragment) OS=Bacillus thuringiensis GN=cry1Ac PE=3 SV=1; Pesticidal crystal protein cry1Ac OS=Bacillus thuringiensis subsp. kurstaki GN=cry1Ac PE=3 SV=1	8.1116e+07	4.98868e+07	6.4959e+07	5.76388e+07
9	87.34	253.94	74.15	69.73	64.88	tr|L7RJ52|L7RJ52_BACTU	Insecticidal crystal protein OS=Bacillus thuringiensis GN=cry1Aa PE=3 SV=1	6.12736e+07	3.76836e+07	4.79653e+07	4.25601e+07
289	20.8	22.93	32.68	27.68	22.81	tr|W8R6V7|W8R6V7_BACTU; tr|R8PU35|R8PU35_BACCE; tr|R8M319|R8M319_BACCE; tr|Q6X181|Q6X181_BACTU; tr|Q5S1W9|Q5S1W9_BACTU; tr|Q546K2|Q546K2_BACTK; tr|Q4LDH4|Q4LDH4_BACTU; tr|O85796|O85796_BACTK; tr|M1QSQ1|M1QSQ1_BACTU; tr|K4JXW6|K4JXW6_BACTU; tr|F6GPM1|F6GPM1_BACTU; tr|A0A140WS02|A0A140WS02_BACTU; tr|A0A0R4XB48|A0A0R4XB48_BACTU; tr|A0A0R4X360|A0A0R4X360_BACTU; tr|A0A0R4WI95|A0A0R4WI95_BACTU; tr|A0A0…	Cry1Ia OS=Bacillus thuringiensis PE=3 SV=1; Pesticidal crystal protein cry1Ia OS=Bacillus cereus ISP2954 GN=IGU_05606 PE=3 SV=1; Pesticidal crystal protein cry1Ia OS=Bacillus cereus HuB13-1 GN=IGG_06714 PE=3 SV=1; Cry1I OS=Bacillus thuringiensis GN=cry1I PE=3 SV=1; Delta endotoxin OS=Bacillus thuringiensis GN=Cry1I PE=3 SV=1; Delta-endotoxin OS=Bacillus thuringiensis subsp. kurstaki GN=cry1Ia PE=…	226611	139367	129126	114575
582	12	12	51.3	51.3	51.3	tr|W8YB67|W8YB67_BACTU; tr|R8U475|R8U475_BACCE; tr|R8Q7W5|R8Q7W5_BACCE; tr|R8MFV6|R8MFV6_BACCE; tr|R8H8U2|R8H8U2_BACCE; tr|R8EJU4|R8EJU4_BACCE; tr|Q81DZ3|Q81DZ3_BACCR; tr|N1LS71|N1LS71_9BACI; tr|J8MSA6|J8MSA6_BACCE; tr|J8M4W4|J8M4W4_BACCE; tr|J8LEL4|J8LEL4_BACCE; tr|J8K300|J8K300_BACCE; tr|J8ICG7|J8ICG7_BACCE; tr|J8HPR5|J8HPR5_BACCE; tr|J8GRE1|J8GRE1_BACCE; tr|J7ZLC3|J7ZLC3_BACCE; tr|G9Q6B8|G9Q6B…	Uncharacterized protein OS=Bacillus thuringiensis DB27 GN=BTDB27_002008 PE=3 SV=1; Small heat shock protein OS=Bacillus cereus VD184 GN=IKC_03210 PE=3 SV=1; Small heat shock protein OS=Bacillus cereus ISP2954 GN=IGU_04158 PE=3 SV=1; Small heat shock protein OS=Bacillus cereus HuB13-1 GN=IGG_04637 PE=3 SV=1; Small heat shock protein OS=Bacillus cereus VD196 GN=IKE_01183 PE=3 SV=1; Small heat shock…	174104	107075	150454	133499
889	6.63	77.46	28.57	26.02	23.64	tr|Q2TVX2|Q2TVX2_BACTU; sp|P56953|CR1CB_BACTG	Insecticidal crystal protein Cry1Cb OS=Bacillus thuringiensis GN=cry1Cb PE=3 SV=1; Pesticidal crystal protein Cry1Cb OS=Bacillus thuringiensis subsp. galleriae GN=cry1Cb PE=2 SV=1	2.58866e+07	1.59204e+07	2.02317e+07	1.79518e+07
897	6.52	14.81	28.75	26.38	17.06	tr|B5LT88|B5LT88_BACTU	Pesticidal crystal protein OS=Bacillus thuringiensis GN=cry2Ab PE=3 SV=1	328518	202041	217382	192886
1011	5.92	24.3	15.09	12.41	8.597	sp|Q45774|CR1BC_BACTM	Pesticidal crystal protein Cry1Bc OS=Bacillus thuringiensis subsp. morrisoni GN=cry1Bc PE=2 SV=1	1.73227e+06	1.06535e+06	1.23394e+06	1.09489e+06
1151	4.36	63.07	27.47	24.29	22.83	tr|A0A0S2VHJ7|A0A0S2VHJ7_BACTA	Insecticidal crystal protein Cry1D250 OS=Bacillus thuringiensis subsp. aizawai GN=cry1D250 PE=3 SV=1	8.68483e+06	5.34122e+06	6.24637e+06	5.54247e+06
1224	4.02	145.76	58.51	55.12	46.4	sp|Q03748|CR1AE_BACTL	Pesticidal crystal protein Cry1Ae OS=Bacillus thuringiensis subsp. alesti GN=cry1Ae PE=2 SV=1	2.99924e+07	1.84455e+07	2.24149e+07	1.9889e+07
1237	4	19.27	31.91	26.07	19.75	tr|M9MUK1|M9MUK1_BACTK	Insecticidal crystal protein OS=Bacillus thuringiensis subsp. kurstaki GN=cry2Ab PE=3 SV=1	2.52003e+06	1.54983e+06	1.37891e+06	1.22353e+06
1380	3.08	115.15	55.13	48.6	40.37	sp|Q03744|CR1AD_BACTA	Pesticidal crystal protein Cry1Ad OS=Bacillus thuringiensis subsp. aizawai GN=cry1Ad PE=2 SV=1	1.34279e+07	8.25825e+06	9.79264e+06	8.68913e+06
1398	2.92	40.92	23.37	20.31	18.57	tr|V9I199|V9I199_BACTU; tr|A0A243EDP3|A0A243EDP3_BACTU; sp|Q45718|CR1HB_BACTM	Cry1H-like protein (Fragment) OS=Bacillus thuringiensis PE=3 SV=1; Pesticidal protein OS=Bacillus thuringiensis serovar toumanoffi GN=BK762_08675 PE=4 SV=1; Pesticidal crystal protein Cry1Hb OS=Bacillus thuringiensis subsp. morrisoni GN=cry1Hb PE=2 SV=1	9.14763e+06	5.62585e+06	6.29312e+06	5.58396e+06
1565	2.02	167.13	50.54	47.58	42.58	tr|Q9AM81|Q9AM81_BACTU	Insecticidal crystal protein BTRX27 OS=Bacillus thuringiensis serovar kunthalaRX27 PE=3 SV=1	4.18154e+07	2.57167e+07	3.0894e+07	2.74126e+07
1584	2.01	160.28	58.78	57.35	46.63	tr|B1GX18|B1GX18_BACTK	Pesticidal crystal protein cry1Ac (Fragment) OS=Bacillus thuringiensis subsp. kurstaki GN=cry1Ac PE=3 SV=1	2.92498e+07	1.79888e+07	2.3537e+07	2.08846e+07
1619	2	300.8	72.41	69.1	64.69	tr|Q2F7Z9|Q2F7Z9_BACTK	Insecticidal crystal protein OS=Bacillus thuringiensis subsp. kurstaki GN=cry1Ac PE=3 SV=1	7.68323e+07	4.72523e+07	6.1394e+07	5.44756e+07
1641	2	31.03	24.36	18.72	14.96	tr|A0A1Z1CAC1|A0A1Z1CAC1_BACTU	Insecticidal crystal protein Cry1La3 OS=Bacillus thuringiensis PE=3 SV=1	7.37911e+06	4.5382e+06	5.41408e+06	4.80397e+06
1979	1.25	123.59	68.35	63.43	54.6	tr|Q6PYW7|Q6PYW7_BACTX	Cry1A type crystal protein (Fragment) OS=Bacillus thuringiensis subsp. kenyae PE=3 SV=1	1.77952e+07	1.09442e+07	1.43412e+07	1.27251e+07
2085	0.7	0.7	10.34	6.897	6.897	tr|J8GNE6|J8GNE6_BACCE; tr|J8G1H8|J8G1H8_BACCE; tr|F0PMM6|F0PMM6_BACT0; tr|C2MKD5|C2MKD5_BACCE; tr|A0A243NI75|A0A243NI75_BACTU; tr|A0A243IBB8|A0A243IBB8_BACTU; tr|A0A243BNH4|A0A243BNH4_BACTU; tr|A0A1Y6AAR1|A0A1Y6AAR1_BACCE; tr|A0A1T2PKM1|A0A1T2PKM1_BACCE; tr|A0A150ELS3|A0A150ELS3_BACCE; tr|A0A0F5RVH0|A0A0F5RVH0_9BACI	Uncharacterized protein OS=Bacillus cereus MSX-D12 GN=II9_03248 PE=3 SV=1; Uncharacterized protein OS=Bacillus cereus VD102 GN=IIK_02554 PE=3 SV=1; HSP20 family protein OS=Bacillus thuringiensis subsp. finitimus (strain YBT-020) GN=YBT020_11590 PE=3 SV=1; Heat shock protein, Hsp20 OS=Bacillus cereus m1293 GN=bcere0001_20450 PE=3 SV=1; Hsp20/alpha crystallin family protein OS=Bacillus thuringiensi…	6770.24	4163.74	3623.84	3215.47

## Sheet: Q2
N	Unused	Total	%Cov	%Cov(50)	%Cov(95)	Accessions	Names	Area 119	normalize-119	Area 121	normalize-121
1	288.58	288.58	71.54	68.48	63.98	tr|F6GPM0|F6GPM0_BACTU	Cry1Ac-like protein (Fragment) OS=Bacillus thuringiensis GN=cry1Ac PE=3 SV=1	5.83615e+07	5.2011e+07	4.46224e+07	4.6414e+07
18	66.11	223.5	71.94	63.69	59.86	tr|D7PE48|D7PE48_BACTU	Cry1Aa OS=Bacillus thuringiensis PE=3 SV=1	4.6518e+07	4.14562e+07	3.49487e+07	3.63518e+07
32	53.27	53.27	58.93	52.61	48.66	tr|R8PU79|R8PU79_BACCE; tr|R8M3P9|R8M3P9_BACCE; tr|Q8GHF3|Q8GHF3_BACTU; tr|Q71SV7|Q71SV7_BACTU; tr|Q2QJJ4|Q2QJJ4_BACTO; tr|M1PX96|M1PX96_BACTU; tr|A0A0G4DBN3|A0A0G4DBN3_BACTO; tr|A0A0F6IYS6|A0A0F6IYS6_BACTU; tr|A0A0F6FI08|A0A0F6FI08_BACTK; sp|P0A377|CR2AA_BACTK	Pesticidal crystal protein cry2Aa OS=Bacillus cereus ISP2954 GN=IGU_05599 PE=3 SV=1; Pesticidal crystal protein cry2Aa OS=Bacillus cereus HuB13-1 GN=IGG_06707 PE=3 SV=1; Insecticidal crystal protein Cry2Aa OS=Bacillus thuringiensis GN=cry2Aa PE=3 SV=1; Cry2Aa OS=Bacillus thuringiensis GN=cry2Aa PE=3 SV=1; Cry2Aa OS=Bacillus thuringiensis subsp. tolworthi GN=cry2Aa PE=3 SV=1; Insecticidal crystal …	6.83488e+06	6.09115e+06	4.38065e+06	4.55653e+06
160	27.95	31.49	45.62	35.33	35.33	tr|Q5S1W9|Q5S1W9_BACTU	Delta endotoxin OS=Bacillus thuringiensis GN=Cry1I PE=3 SV=1	510430	454889	339683	353321
366	17.83	32.1	39.49	35.07	32.7	tr|Q2HYY5|Q2HYY5_BACTU	Cry2Ab OS=Bacillus thuringiensis GN=cry2Ab PE=3 SV=1	2.42919e+06	2.16486e+06	1.41354e+06	1.4703e+06
624	10.11	151	61.98	56.73	48.52	sp|Q03748|CR1AE_BACTL	Pesticidal crystal protein Cry1Ae OS=Bacillus thuringiensis subsp. alesti GN=cry1Ae PE=2 SV=1	2.68199e+07	2.39015e+07	1.94747e+07	2.02566e+07
858	6.65	6.65	38.31	31.17	31.17	tr|W8YB67|W8YB67_BACTU; tr|V5MA69|V5MA69_BACTU; tr|S3IV64|S3IV64_BACCE; tr|R8YAH9|R8YAH9_BACCE; tr|R8U475|R8U475_BACCE; tr|R8S289|R8S289_BACCE; tr|R8Q7W5|R8Q7W5_BACCE; tr|R8MFV6|R8MFV6_BACCE; tr|R8KAM5|R8KAM5_BACCE; tr|R8IJL8|R8IJL8_BACCE; tr|R8H8U2|R8H8U2_BACCE; tr|R8GHH1|R8GHH1_BACCE; tr|R8FSY5|R8FSY5_BACCE; tr|R8FM92|R8FM92_BACCE; tr|R8EJU4|R8EJU4_BACCE; tr|R8DU27|R8DU27_BACCE; tr|R8C8P6|R8C8P…	Uncharacterized protein OS=Bacillus thuringiensis DB27 GN=BTDB27_002008 PE=3 SV=1; Uncharacterized protein OS=Bacillus thuringiensis YBT-1518 GN=YBT1518_12250 PE=3 SV=1; Small heat shock protein OS=Bacillus cereus BAG1O-3 GN=ICA_02689 PE=3 SV=1; Small heat shock protein OS=Bacillus cereus TIAC219 GN=IAY_03096 PE=3 SV=1; Small heat shock protein OS=Bacillus cereus VD184 GN=IKC_03210 PE=3 SV=1; Sma…	57360.2	51118.7	79916.5	83125.1
893	6.16	169.29	60.94	55.73	51.46	tr|B1VK35|B1VK35_BACTK	Pesticidal crystal protein cry1Ac (Fragment) OS=Bacillus thuringiensis subsp. kurstaki GN=cry1AC PE=3 SV=1	2.91265e+07	2.59571e+07	2.24554e+07	2.33569e+07
920	6.04	38.92	28.16	20.49	17.52	tr|V9I199|V9I199_BACTU; tr|A0A243EDP3|A0A243EDP3_BACTU; sp|Q45718|CR1HB_BACTM	Cry1H-like protein (Fragment) OS=Bacillus thuringiensis PE=3 SV=1; Pesticidal protein OS=Bacillus thuringiensis serovar toumanoffi GN=BK762_08675 PE=4 SV=1; Pesticidal crystal protein Cry1Hb OS=Bacillus thuringiensis subsp. morrisoni GN=cry1Hb PE=2 SV=1	4.35449e+06	3.88067e+06	2.78064e+06	2.89228e+06
926	6.03	54.21	23.76	20.87	18.14	tr|B2ZPN5|B2ZPN5_BACTU	Cry1F OS=Bacillus thuringiensis GN=cry1F PE=3 SV=1	7.21099e+06	6.42633e+06	5.62058e+06	5.84625e+06
1053	4.81	28.05	22.74	17.86	13.16	tr|Q6Q7C6|Q6Q7C6_BACTK	Crystal protein OS=Bacillus thuringiensis subsp. kurstaki PE=3 SV=1	3.49884e+06	3.11812e+06	2.51205e+06	2.61291e+06
1057	4.77	51.17	31.85	26.87	21.63	tr|A0A0S2VHJ7|A0A0S2VHJ7_BACTA	Insecticidal crystal protein Cry1D250 OS=Bacillus thuringiensis subsp. aizawai GN=cry1D250 PE=3 SV=1	5.53903e+06	4.93631e+06	3.54887e+06	3.69135e+06
1191	4	19.06	14.27	11.68	8.354	sp|Q45774|CR1BC_BACTM	Pesticidal crystal protein Cry1Bc OS=Bacillus thuringiensis subsp. morrisoni GN=cry1Bc PE=2 SV=1	2.13538e+06	1.90302e+06	1.58238e+06	1.64591e+06
1456	2.14	19.88	41.09	32.91	28.55	tr|K9JAA0|K9JAA0_BACTU	Cry1Ka (Fragment) OS=Bacillus thuringiensis GN=cry1Ka PE=3 SV=1	2.0025e+06	1.7846e+06	1.54668e+06	1.60878e+06
1488	2.06	103.28	48.73	38.98	35.68	tr|A0A1W5ICN9|A0A1W5ICN9_BACTU	Cry1Aa-like protein OS=Bacillus thuringiensis PE=3 SV=1	1.43881e+07	1.28225e+07	1.05122e+07	1.09342e+07
1504	2.04	273.85	69.33	66.36	63.72	tr|Q71JF1|Q71JF1_BACTU	Cry1Ac OS=Bacillus thuringiensis PE=3 SV=1	4.8522e+07	4.32421e+07	3.76837e+07	3.91967e+07
1505	2.04	156.24	51.79	45.97	43.38	tr|Q9AM81|Q9AM81_BACTU	Insecticidal crystal protein BTRX27 OS=Bacillus thuringiensis serovar kunthalaRX27 PE=3 SV=1	3.24064e+07	2.88802e+07	2.34427e+07	2.4384e+07
1555	2.01	220.36	66.3	62.74	58.59	tr|J9Q716|J9Q716_BACTU	Delta-endotoxin OS=Bacillus thuringiensis GN=cry1A PE=3 SV=1	4.43631e+07	3.95358e+07	3.27961e+07	3.41128e+07
1556	2.01	209.92	65.11	60.61	57.06	tr|A8WCF4|A8WCF4_BACTU	Endotoxin OS=Bacillus thuringiensis GN=cry1Ab PE=3 SV=1	4.08164e+07	3.6375e+07	2.99815e+07	3.11853e+07
1582	2.01	2.01	23.95	18.56	11.38	tr|R8PTU6|R8PTU6_BACCE; tr|R8M4T4|R8M4T4_BACCE; tr|Q8GHF5|Q8GHF5_BACTU; tr|Q5W5X5|Q5W5X5_BACTU; tr|A0A0G4DAF7|A0A0G4DAF7_BACTO; tr|A0A0F6IX27|A0A0F6IX27_BACTU; tr|A0A0F6FI93|A0A0F6FI93_BACTK; sp|P21732|YCR1_BACTK	Uncharacterized protein OS=Bacillus cereus ISP2954 GN=IGU_05596 PE=4 SV=1; Uncharacterized protein OS=Bacillus cereus HuB13-1 GN=IGG_06704 PE=4 SV=1; Uncharacterized protein OS=Bacillus thuringiensis PE=4 SV=1; Uncharacterized protein OS=Bacillus thuringiensis GN=BK774_35265 PE=4 SV=1; Uncharacterized protein OS=Bacillus thuringiensis subsp. tolworthi GN=KNN_06809 PE=4 SV=1; CryBP1 protein OS=Bac…	221931	197782	263746	274335
1605	2	32.82	39.78	33.1	33.1	tr|A0A0R5RJV2|A0A0R5RJV2_BACTU	Cry1Ia-like protein OS=Bacillus thuringiensis PE=3 SV=1	516609	460395	346514	360427
1864	2	2	10.2	10.2	10.2	tr|R8PUI9|R8PUI9_BACCE; tr|R8M413|R8M413_BACCE; tr|Q8GHF4|Q8GHF4_BACTU; tr|Q5W5X4|Q5W5X4_BACTU; tr|M1QYP3|M1QYP3_BACTU; tr|A0A0G4DC08|A0A0G4DC08_BACTO; tr|A0A0F6IX26|A0A0F6IX26_BACTU; tr|A0A0F6FI02|A0A0F6FI02_BACTK; sp|P21733|YCR2_BACTK	Uncharacterized protein (Fragment) OS=Bacillus cereus ISP2954 GN=IGU_05597 PE=4 SV=1; Uncharacterized protein (Fragment) OS=Bacillus cereus HuB13-1 GN=IGG_06705 PE=4 SV=1; Uncharacterized protein OS=Bacillus thuringiensis PE=4 SV=1; Uncharacterized protein OS=Bacillus thuringiensis GN=BK774_35260 PE=4 SV=1; Putative 29.1 kDa protein in cryB1 5'region (ORF2) OS=Bacillus thuringiensis serovar thuri…	127631	113743	85811.9	89257.2
1877	1.92	51.86	59.24	51.18	47.24	tr|A0A0A7RCB9|A0A0A7RCB9_BACTK	Cry2Aa OS=Bacillus thuringiensis subsp. kurstaki GN=cry2Aa PE=3 SV=1	6.57559e+06	5.86007e+06	4.20591e+06	4.37477e+06
2129	0.56	110.56	56.57	50.04	42.66	sp|Q03744|CR1AD_BACTA	Pesticidal crystal protein Cry1Ad OS=Bacillus thuringiensis subsp. aizawai GN=cry1Ad PE=2 SV=1	1.07109e+07	9.54536e+06	7.63788e+06	7.94454e+06

## Sheet: Q3
N	Unused	Total	%Cov	%Cov(50)	%Cov(95)	Accessions	Names	Area 119	normalize area-119	Area 121	normalize area-121
1	266.76	266.76	73.15	68.82	62.02	tr|Q8GLY5|Q8GLY5_BACTU; tr|Q03743|Q03743_BACTU; tr|F6GPL9|F6GPL9_BACTU; tr|A0A0F6FIK6|A0A0F6FIK6_BACTK	Insecticidal crystal protein Cry1Ac OS=Bacillus thuringiensis GN=cry1Ac PE=3 SV=1; CryIA(C)3 protein OS=Bacillus thuringiensis GN=cryIA(c)3 PE=3 SV=1; Cry1Ac-like protein (Fragment) OS=Bacillus thuringiensis GN=cry1Ac PE=3 SV=1; Pesticidal crystal protein cry1Ac OS=Bacillus thuringiensis subsp. kurstaki GN=cry1Ac PE=3 SV=1	5.24758e+07	5.34051e+07	2.27448e+07	5.18696e+07
19	65.55	214.25	72.62	63.69	55.53	tr|L7RJ52|L7RJ52_BACTU	Insecticidal crystal protein OS=Bacillus thuringiensis GN=cry1Aa PE=3 SV=1	4.07554e+07	4.14771e+07	1.7988e+07	4.10216e+07
68	42.3	42.3	56.56	47.71	41.55	tr|R8PU79|R8PU79_BACCE; tr|R8M3P9|R8M3P9_BACCE; tr|Q8GHF3|Q8GHF3_BACTU; tr|Q71SV7|Q71SV7_BACTU; tr|Q6KF60|Q6KF60_BACTK; tr|Q2QJJ4|Q2QJJ4_BACTO; tr|M1PX96|M1PX96_BACTU; tr|B3VN66|B3VN66_BACTX; tr|A0A1R7T2H1|A0A1R7T2H1_BACTU; tr|A0A0G4DBN3|A0A0G4DBN3_BACTO; tr|A0A0F6IYS6|A0A0F6IYS6_BACTU; tr|A0A0F6FI08|A0A0F6FI08_BACTK; sp|P0A377|CR2AA_BACTK	Pesticidal crystal protein cry2Aa OS=Bacillus cereus ISP2954 GN=IGU_05599 PE=3 SV=1; Pesticidal crystal protein cry2Aa OS=Bacillus cereus HuB13-1 GN=IGG_06707 PE=3 SV=1; Insecticidal crystal protein Cry2Aa OS=Bacillus thuringiensis GN=cry2Aa PE=3 SV=1; Cry2Aa OS=Bacillus thuringiensis GN=cry2Aa PE=3 SV=1; Insecticidal crystal protein Cry2Aa OS=Bacillus thuringiensis subsp. kurstaki GN=cry2Aa-x PE…	4.5728e+06	4.65378e+06	2.41354e+06	5.50409e+06
569	12.06	149.73	58.59	54.45	43.1	sp|Q03748|CR1AE_BACTL	Pesticidal crystal protein Cry1Ae OS=Bacillus thuringiensis subsp. alesti GN=cry1Ae PE=2 SV=1	1.89857e+07	1.93219e+07	8.39201e+06	1.9138e+07
676	10	10	38.31	38.31	38.31	tr|W8YB67|W8YB67_BACTU; tr|V5MA69|V5MA69_BACTU; tr|S3IV64|S3IV64_BACCE; tr|R8YAH9|R8YAH9_BACCE; tr|R8U475|R8U475_BACCE; tr|R8S289|R8S289_BACCE; tr|R8Q7W5|R8Q7W5_BACCE; tr|R8MFV6|R8MFV6_BACCE; tr|R8KAM5|R8KAM5_BACCE; tr|R8IJL8|R8IJL8_BACCE; tr|R8H8U2|R8H8U2_BACCE; tr|R8GHH1|R8GHH1_BACCE; tr|R8FSY5|R8FSY5_BACCE; tr|R8FM92|R8FM92_BACCE; tr|R8EJU4|R8EJU4_BACCE; tr|R8DU27|R8DU27_BACCE; tr|R8C8P6|R8C8P…	Uncharacterized protein OS=Bacillus thuringiensis DB27 GN=BTDB27_002008 PE=3 SV=1; Uncharacterized protein OS=Bacillus thuringiensis YBT-1518 GN=YBT1518_12250 PE=3 SV=1; Small heat shock protein OS=Bacillus cereus BAG1O-3 GN=ICA_02689 PE=3 SV=1; Small heat shock protein OS=Bacillus cereus TIAC219 GN=IAY_03096 PE=3 SV=1; Small heat shock protein OS=Bacillus cereus VD184 GN=IKC_03210 PE=3 SV=1; Sma…	187340	190658	122969	280430
695	9.65	19.62	33.33	20.7	20.7	tr|M9MUK1|M9MUK1_BACTK	Insecticidal crystal protein OS=Bacillus thuringiensis subsp. kurstaki GN=cry2Ab PE=3 SV=1	1.29604e+06	1.31899e+06	513141	1.17022e+06
765	8.53	49.6	25.02	22.49	17.44	tr|V9I199|V9I199_BACTU; tr|A0A243EDP3|A0A243EDP3_BACTU; sp|Q45718|CR1HB_BACTM	Cry1H-like protein (Fragment) OS=Bacillus thuringiensis PE=3 SV=1; Pesticidal protein OS=Bacillus thuringiensis serovar toumanoffi GN=BK762_08675 PE=4 SV=1; Pesticidal crystal protein Cry1Hb OS=Bacillus thuringiensis subsp. morrisoni GN=cry1Hb PE=2 SV=1	5.60305e+06	5.70227e+06	1.78532e+06	4.07143e+06
988	6	153.78	48.12	43.65	39.09	tr|Q9AM81|Q9AM81_BACTU	Insecticidal crystal protein BTRX27 OS=Bacillus thuringiensis serovar kunthalaRX27 PE=3 SV=1	2.67578e+07	2.72316e+07	1.09728e+07	2.50234e+07
1226	4	20.77	16.46	11.84	8.516	sp|Q45774|CR1BC_BACTM	Pesticidal crystal protein Cry1Bc OS=Bacillus thuringiensis subsp. morrisoni GN=cry1Bc PE=2 SV=1	1.02354e+06	1.04167e+06	454839	1.03726e+06
1465	2.35	29.35	20.6	18.21	12.14	tr|V9I1I9|V9I1I9_BACTU; tr|Q6Q7C6|Q6Q7C6_BACTK; tr|A0A1Z1CAC1|A0A1Z1CAC1_BACTU	Cry1La-like protein (Fragment) OS=Bacillus thuringiensis PE=3 SV=1; Crystal protein OS=Bacillus thuringiensis subsp. kurstaki PE=3 SV=1; Insecticidal crystal protein Cry1La3 OS=Bacillus thuringiensis PE=3 SV=1	3.85547e+06	3.92374e+06	1.77917e+06	4.05739e+06
1640	2	147.04	60	51.35	46.15	tr|B1VK35|B1VK35_BACTK	Pesticidal crystal protein cry1Ac (Fragment) OS=Bacillus thuringiensis subsp. kurstaki GN=cry1AC PE=3 SV=1	2.54955e+07	2.5947e+07	1.05996e+07	2.41725e+07
1645	2	84.83	31.89	27.64	19.98	tr|Q2TVX2|Q2TVX2_BACTU; sp|P56953|CR1CB_BACTG	Insecticidal crystal protein Cry1Cb OS=Bacillus thuringiensis GN=cry1Cb PE=3 SV=1; Pesticidal crystal protein Cry1Cb OS=Bacillus thuringiensis subsp. galleriae GN=cry1Cb PE=2 SV=1	1.50239e+07	1.52899e+07	6.74128e+06	1.53735e+07
1650	2	71.49	24.36	22.83	17.97	tr|V9I1E4|V9I1E4_BACTU; tr|V9I164|V9I164_BACTU; sp|Q03746|CR1FA_BACTA	Cry1Fa-like protein (Fragment) OS=Bacillus thuringiensis PE=3 SV=1; Cry1F-like protein (Fragment) OS=Bacillus thuringiensis PE=3 SV=1; Pesticidal crystal protein Cry1Fa OS=Bacillus thuringiensis subsp. aizawai GN=cry1Fa PE=2 SV=1	1.38591e+07	1.41046e+07	5.62035e+06	1.28172e+07
1652	2	60.49	26.61	24.64	19.14	tr|A0A0S2VHJ7|A0A0S2VHJ7_BACTA	Insecticidal crystal protein Cry1D250 OS=Bacillus thuringiensis subsp. aizawai GN=cry1D250 PE=3 SV=1	5.80876e+06	5.91162e+06	2.2699e+06	5.17652e+06
2036	1.01	265.81	70.94	67.29	61.51	tr|F6GPL1|F6GPL1_BACTU	Pesticidal crystal protein (Fragment) OS=Bacillus thuringiensis GN=cry1Ac PE=3 SV=1	5.22825e+07	5.32083e+07	2.26737e+07	5.17075e+07
2151	0.55	0.75	2.271	1.298	0.6488	tr|A0A0M3KUA6|A0A0M3KUA6_BACTU	Insecticidal crystal protein Cry8 OS=Bacillus thuringiensis PE=3 SV=1	16097.6	16382.6	6681.84	15237.9
