# Supplementary material for: Role of hsp20 in the Production of Spores and Insecticidal Crystal Proteins in Bacillus thuringiensis
Source: Front Microbiol. 2019 Sep 4;10:2059. doi: 10.3389/fmicb.2019.02059 (PMC6737285; doi:10.3389/fmicb.2019.02059)
Supplement: TABLE S2 — The quantitative proteome results. [file Table_2.XLSX]

## Sheet: Q1
N	Unused	Total	% Cov	Accession #	Name	Species	Peptides(95%)	121:119	PVal 121:119
1	129.53	129.53	82.2	tr|W8Y542|W8Y542_BACTU	DNA-directed RNA polymerase subunit beta' OS=Bacillus thuringiensis DB27 GN=rpoC PE=3 SV=1	BACTU	118	0.6427	0.387
2	120.39	120.39	89.6	tr|W8YCP5|W8YCP5_BACTU	60 kDa chaperonin OS=Bacillus thuringiensis DB27 GN=groL PE=3 SV=1	BACTU	307	0.912	0.0093
3	113.07	113.07	82.5	tr|W8YSB2|W8YSB2_BACTU	Uncharacterized protein OS=Bacillus thuringiensis DB27 GN=BTDB27_005683 PE=3 SV=1	BACTU	115	0.631	0.2407
4	103.39	103.39	90.6	tr|W8Y547|W8Y547_BACTU	Elongation factor Tu OS=Bacillus thuringiensis DB27 GN=tuf PE=3 SV=1	BACTU	325	0.955	0.0082
5	93.72	93.72	71.2	tr|W8YSD2|W8YSD2_BACTU	DNA-directed RNA polymerase subunit beta OS=Bacillus thuringiensis DB27 GN=rpoB PE=3 SV=1	BACTU	85	0.7178	0.6483
6	92.13	92.13	92.3	tr|W8Z819|W8Z819_BACTU	Enolase OS=Bacillus thuringiensis DB27 GN=eno PE=3 SV=1	BACTU	177	0.2128	0.0175
7	91.39	91.39	84.7	tr|W8YSD6|W8YSD6_BACTU	Elongation factor G OS=Bacillus thuringiensis DB27 GN=fusA PE=3 SV=1	BACTU	153	0.6194	0.1397
8	88.36	89.38	81.2	tr|W8YGI5|W8YGI5_BACTU	Chaperone protein DnaK OS=Bacillus thuringiensis DB27 GN=dnaK PE=2 SV=1	BACTU	125	0.8472	0.0689
9	82.87	82.87	92.5	tr|W8YJN3|W8YJN3_BACTU	ATP synthase subunit beta OS=Bacillus thuringiensis DB27 GN=atpD PE=3 SV=1	BACTU	112	1.6749	0.0305
10	79.94	79.94	74.9	tr|W8YER0|W8YER0_BACTU	Transketolase OS=Bacillus thuringiensis DB27 GN=BTDB27_003519 PE=3 SV=1	BACTU	93	0.492	0.9174
11	78.26	78.26	66	tr|W8YGD6|W8YGD6_BACTU	Pyruvate carboxylase OS=Bacillus thuringiensis DB27 GN=BTDB27_003803 PE=4 SV=1	BACTU	67	0.6026	0.1131
12	73.11	73.11	67.1	tr|W8Y6I8|W8Y6I8_BACTU	Aconitate hydratase OS=Bacillus thuringiensis DB27 GN=BTDB27_003451 PE=3 SV=1	BACTU	72	0.3311	0.0533
13	71.04	71.04	88.9	tr|W8Y698|W8Y698_BACTU	Uncharacterized protein OS=Bacillus thuringiensis DB27 GN=BTDB27_000283 PE=4 SV=1	BACTU	66	0.7178	0.0985
14	70.05	70.05	82.9	tr|W8Y5L2|W8Y5L2_BACTU	1-pyrroline-5-carboxylate dehydrogenase OS=Bacillus thuringiensis DB27 GN=rocA PE=3 SV=1	BACTU	97	0.52	0.2067
15	68.01	68.01	69.4	tr|W8Y7N3|W8Y7N3_BACTU	Dihydrolipoyl dehydrogenase OS=Bacillus thuringiensis DB27 GN=BTDB27_003826 PE=4 SV=1	BACTU	169	0.3908	0.4702
16	66.14	66.14	58.9	tr|W8Y895|W8Y895_BACTU	2-oxoglutarate dehydrogenase E1 component OS=Bacillus thuringiensis DB27 GN=odhA PE=3 SV=1	BACTU	62	3.1623	0.1529
17	64.87	64.87	78.6	tr|W8YAN9|W8YAN9_BACTU	Methylmalonate semialdehyde dehydrogenase [acylating] OS=Bacillus thuringiensis DB27 GN=iolA PE=3 SV=1	BACTU	80	0.631	0.9998
18	64.29	64.29	72.6	tr|W8XXL7|W8XXL7_BACTU	Uncharacterized protein OS=Bacillus thuringiensis DB27 GN=BTDB27_000241 PE=4 SV=1	BACTU	66	0.1514	0.0004
19	63.69	63.69	53.5	tr|W8XXN8|W8XXN8_BACTU	Uncharacterized protein OS=Bacillus thuringiensis DB27 GN=BTDB27_000261 PE=4 SV=1	BACTU	40	1.1066	0.1079
20	63.36	63.36	74.6	tr|W8YB16|W8YB16_BACTU	Glyceraldehyde-3-phosphate dehydrogenase OS=Bacillus thuringiensis DB27 GN=BTDB27_005046 PE=3 SV=1	BACTU	161	0.5297	0.4385
21	62.76	62.76	64.5	tr|W8Y7C5|W8Y7C5_BACTU	Uncharacterized protein OS=Bacillus thuringiensis DB27 GN=BTDB27_000894 PE=4 SV=1	BACTU	54	0.7112	0.6287
22	62.7	62.7	91.1	tr|W8YGF7|W8YGF7_BACTU	Uncharacterized protein OS=Bacillus thuringiensis DB27 GN=BTDB27_003828 PE=4 SV=1	BACTU	127	0.6368	0.5225
23	60.78	60.78	68.7	tr|W8Y9G7|W8Y9G7_BACTU	Pyruvate kinase OS=Bacillus thuringiensis DB27 GN=BTDB27_004501 PE=3 SV=1	BACTU	59	0.8395	0.5251
24	60.37	60.37	65.1	tr|W8Z4C3|W8Z4C3_BACTU	5-methyltetrahydropteroyltriglutamate--homocysteine methyltransferase OS=Bacillus thuringiensis DB27 GN=metE PE=3 SV=1	BACTU	56	0.7656	0.8185
25	60.2	60.22	69	tr|W8YFV9|W8YFV9_BACTU	Translation initiation factor IF-2 OS=Bacillus thuringiensis DB27 GN=infB PE=3 SV=1	BACTU	55	0.7943	0.6391
26	59.67	59.67	68	tr|W8Z2Z3|W8Z2Z3_BACTU	Uncharacterized protein OS=Bacillus thuringiensis DB27 GN=BTDB27_003422 PE=4 SV=1	BACTU	45	1.2823	0.0392
27	59.07	59.07	74.9	tr|W8Z2U3|W8Z2U3_BACTU	Uncharacterized protein OS=Bacillus thuringiensis DB27 GN=BTDB27_003362 PE=3 SV=1	BACTU	64	1.1912	0.9377
28	59.01	59.01	88.3	tr|W8Y9N3|W8Y9N3_BACTU	Alanine dehydrogenase OS=Bacillus thuringiensis DB27 GN=BTDB27_004525 PE=3 SV=1	BACTU	101	0.3373	0.7537
29	58.43	58.45	60.9	tr|W8Y7E0|W8Y7E0_BACTU	Isoleucine--tRNA ligase OS=Bacillus thuringiensis DB27 GN=ileS PE=3 SV=1	BACTU	40	0.4656	0.13
30	58.07	68.19	73.7	tr|W8Y7A5|W8Y7A5_BACTU	Chaperone protein ClpB OS=Bacillus thuringiensis DB27 GN=clpB PE=3 SV=1	BACTU	47	0.5395	0.1113
31	57.17	57.17	74.6	tr|W8Y949|W8Y949_BACTU	Valine--tRNA ligase OS=Bacillus thuringiensis DB27 GN=valS PE=3 SV=1	BACTU	36	1.7061	0.0227
32	55.85	55.85	81.9	tr|W8YWE6|W8YWE6_BACTU	Uncharacterized protein OS=Bacillus thuringiensis DB27 GN=BTDB27_001237 PE=4 SV=1	BACTU	62	0.5861	0.0152
33	55.27	55.27	68.6	tr|W8Y9G2|W8Y9G2_BACTU	Isocitrate dehydrogenase [NADP] OS=Bacillus thuringiensis DB27 GN=BTDB27_004496 PE=3 SV=1	NADP	66	0.52	0.0659
34	54.99	56.47	75.7	tr|W8YJ81|W8YJ81_BACTU	Protein translocase subunit SecA OS=Bacillus thuringiensis DB27 GN=secA PE=3 SV=1	BACTU	40	0.6546	0.8232
35	54.75	54.75	73.4	tr|W8Y986|W8Y986_BACTU	Uncharacterized protein OS=Bacillus thuringiensis DB27 GN=BTDB27_004416 PE=4 SV=1	BACTU	60	0.6368	0.394
36	54.74	54.75	61.5	tr|W8Z3Q1|W8Z3Q1_BACTU	Polyribonucleotide nucleotidyltransferase OS=Bacillus thuringiensis DB27 GN=pnp PE=3 SV=1	BACTU	45	0.5058	0.1214
37	53.81	53.9	74.3	tr|W8YF71|W8YF71_BACTU	ATP-dependent protease ATPase subunit HslU OS=Bacillus thuringiensis DB27 GN=hslU PE=3 SV=1	BACTU	53	0.8472	0.1645
38	52.71	52.71	66.8	tr|W8YAQ7|W8YAQ7_BACTU	Uncharacterized protein OS=Bacillus thuringiensis DB27 GN=BTDB27_004941 PE=3 SV=1	BACTU	61	1.1376	0.2142
39	52.49	52.49	58.7	tr|W8Z682|W8Z682_BACTU	Phenylalanine--tRNA ligase beta subunit OS=Bacillus thuringiensis DB27 GN=pheT PE=3 SV=1	BACTU	35	0.5702	0.2241
40	52.35	52.35	54.4	tr|W8YJK7|W8YJK7_BACTU	Uncharacterized protein OS=Bacillus thuringiensis DB27 GN=BTDB27_004943 PE=4 SV=1	BACTU	53	1.1376	0.1672
41	52.34	52.34	55.8	tr|W8Y4R4|W8Y4R4_BACTU	Phosphoribosylformylglycinamidine synthase subunit PurL OS=Bacillus thuringiensis DB27 GN=purL PE=3 SV=1	BACTU	50	0.263	0.8212
42	52.07	58.74	73.2	tr|W8YF88|W8YF88_BACTU	Uncharacterized protein OS=Bacillus thuringiensis DB27 GN=BTDB27_003423 PE=4 SV=1	BACTU	62	0.955	0.1418
43	51.74	51.74	67.6	tr|W8YK96|W8YK96_BACTU	Methionine--tRNA ligase OS=Bacillus thuringiensis DB27 GN=metG PE=3 SV=1	BACTU	43	0.4831	0.3154
44	51.19	51.19	54.2	tr|W8Y747|W8Y747_BACTU	Uncharacterized protein OS=Bacillus thuringiensis DB27 GN=BTDB27_003630 PE=4 SV=1	BACTU	39	0.6918	0.5886
45	50.8	50.8	83.3	tr|W8Y962|W8Y962_BACTU	Trigger factor OS=Bacillus thuringiensis DB27 GN=tig PE=3 SV=1	BACTU	74	0.3251	0.0006
46	50.5	50.5	78.9	tr|W8YK74|W8YK74_BACTU	Inosine-5'-monophosphate dehydrogenase OS=Bacillus thuringiensis DB27 GN=guaB PE=3 SV=1	BACTU	58	0.4446	0.7225
47	50.36	50.36	84.2	tr|W8Y777|W8Y777_BACTU	Succinate--CoA ligase [ADP-forming] subunit beta OS=Bacillus thuringiensis DB27 GN=sucC PE=3 SV=1	ADP-forming	78	0.4285	0.0422
48	50.31	50.31	75.3	tr|W8Y2X4|W8Y2X4_BACTU	Uncharacterized protein OS=Bacillus thuringiensis DB27 GN=BTDB27_002090 PE=4 SV=1	BACTU	57	0.9204	0.5
49	49.29	49.29	85.4	tr|W8Z9Q8|W8Z9Q8_BACTU	Uncharacterized protein OS=Bacillus thuringiensis DB27 GN=BTDB27_005587 PE=3 SV=1	BACTU	77	1.1376	0.0433
50	48.74	50.59	62.9	tr|W8Z9B2|W8Z9B2_BACTU	DNA gyrase subunit A OS=Bacillus thuringiensis DB27 GN=gyrA PE=3 SV=1	BACTU	29	1.0471	0.2357
51	48.59	48.59	73.6	tr|W8YAH9|W8YAH9_BACTU	Glucose-6-phosphate isomerase OS=Bacillus thuringiensis DB27 GN=pgi PE=3 SV=1	BACTU	69	0.3565	0.1354
52	48.16	48.16	84.4	tr|W8Y2R5|W8Y2R5_BACTU	Uncharacterized protein OS=Bacillus thuringiensis DB27 GN=BTDB27_002025 PE=3 SV=1	BACTU	65	0.133	0.0005
53	47.52	47.52	75.2	tr|W8YIG0|W8YIG0_BACTU	Uncharacterized protein OS=Bacillus thuringiensis DB27 GN=BTDB27_004568 PE=4 SV=1	BACTU	42	1.1272	0.2791
54	47.23	47.23	78.4	tr|W8YJX1|W8YJX1_BACTU	Arginine--tRNA ligase OS=Bacillus thuringiensis DB27 GN=argS PE=3 SV=1	BACTU	38	0.6427	0.7944
55	46.9	46.9	79.8	tr|W8YFP8|W8YFP8_BACTU	Uncharacterized protein OS=Bacillus thuringiensis DB27 GN=BTDB27_003829 PE=4 SV=1	BACTU	63	0.6427	0.1757
56	46.49	46.54	81.4	tr|W8YCT1|W8YCT1_BACTU	Uncharacterized protein OS=Bacillus thuringiensis DB27 GN=BTDB27_002578 PE=4 SV=1	BACTU	57	1.4191	0.0054
57	46.35	46.35	77.9	tr|W8Z497|W8Z497_BACTU	Dihydrolipoamide acetyltransferase component of pyruvate dehydrogenase complex OS=Bacillus thuringiensis DB27 GN=BTDB27_003827 PE=3 SV=1	BACTU	97	0.6607	0.4242
58	46.14	46.16	62.1	tr|W8Z4G9|W8Z4G9_BACTU	Phosphoenolpyruvate-protein phosphotransferase OS=Bacillus thuringiensis DB27 GN=BTDB27_003907 PE=3 SV=1	BACTU	34	0.3467	0.0193
59	46.04	46.04	66.8	tr|W8YI91|W8YI91_BACTU	Threonine--tRNA ligase OS=Bacillus thuringiensis DB27 GN=thrS PE=3 SV=1	BACTU	29	0.7727	0.9891
60	46.02	46.06	80.4	tr|W8YL68|W8YL68_BACTU	Lysine--tRNA ligase OS=Bacillus thuringiensis DB27 GN=lysS PE=3 SV=1	BACTU	37	1.2246	0.623
61	45.64	45.64	69.4	tr|W8Y4B7|W8Y4B7_BACTU	Uncharacterized protein OS=Bacillus thuringiensis DB27 GN=BTDB27_002651 PE=4 SV=1	BACTU	34	1.2359	0.0506
62	45.49	45.49	81.7	tr|W8Y765|W8Y765_BACTU	Elongation factor Ts OS=Bacillus thuringiensis DB27 GN=tsf PE=3 SV=1	BACTU	67	0.6081	0.5915
63	44.8	44.83	79.5	tr|W8YH24|W8YH24_BACTU	Aminomethyltransferase OS=Bacillus thuringiensis DB27 GN=gcvT PE=3 SV=1	BACTU	43	0.7112	0.2375
64	44.57	44.57	61.2	tr|W8Z9H8|W8Z9H8_BACTU	Glutamine--fructose-6-phosphate aminotransferase [isomerizing] OS=Bacillus thuringiensis DB27 GN=glmS PE=3 SV=1	BACTU	41	0.4207	0.8065
65	43.36	43.36	64.4	tr|W8YHF8|W8YHF8_BACTU	DNA polymerase OS=Bacillus thuringiensis DB27 GN=BTDB27_004489 PE=3 SV=1	BACTU	29	0.7798	0.4189
66	43.3	43.31	81.3	tr|W8XYI8|W8XYI8_BACTU	N-acetylmuramic acid 6-phosphate etherase OS=Bacillus thuringiensis DB27 GN=murQ PE=3 SV=1	BACTU	49	0.2443	0.6726
67	43.26	43.26	96.4	tr|W8YJ13|W8YJ13_BACTU	Triosephosphate isomerase OS=Bacillus thuringiensis DB27 GN=tpiA PE=3 SV=1	BACTU	73	0.1923	0.1685
68	42.97	42.97	74.9	tr|W8YB39|W8YB39_BACTU	Phosphoglycerate kinase OS=Bacillus thuringiensis DB27 GN=pgk PE=3 SV=1	BACTU	67	0.5754	0.0597
69	42.92	42.92	68	tr|W8Y990|W8Y990_BACTU	Uncharacterized protein OS=Bacillus thuringiensis DB27 GN=BTDB27_004421 PE=4 SV=1	BACTU	39	1	0.8271
70	42.57	42.57	73.2	tr|W8YST8|W8YST8_BACTU	Lipoprotein OS=Bacillus thuringiensis DB27 GN=BTDB27_000037 PE=3 SV=1	BACTU	55	0.3802	0.2569
71	42.38	42.38	79.3	tr|W8XX55|W8XX55_BACTU	Adenylosuccinate lyase OS=Bacillus thuringiensis DB27 GN=BTDB27_000015 PE=3 SV=1	BACTU	43	0.5546	0.9213
72	42.1	42.1	60.6	tr|W8Z009|W8Z009_BACTU	Uncharacterized protein OS=Bacillus thuringiensis DB27 GN=BTDB27_002422 PE=3 SV=1	BACTU	30	1.1066	0.0496
73	41.95	41.95	73.1	tr|W8Z7J1|W8Z7J1_BACTU	Glycine--tRNA ligase OS=Bacillus thuringiensis DB27 GN=glyQS PE=3 SV=1	BACTU	43	0.2188	0
74	41.37	41.39	55.6	tr|W8YHI6|W8YHI6_BACTU	Alanine--tRNA ligase OS=Bacillus thuringiensis DB27 GN=alaS PE=3 SV=1	BACTU	31	0.3873	0.2177
75	41.21	41.23	88.7	tr|W8YH72|W8YH72_BACTU	Superoxide dismutase OS=Bacillus thuringiensis DB27 GN=BTDB27_004128 PE=3 SV=1	BACTU	60	0.5916	0.1981
76	41.11	41.11	66.3	tr|W8XXA5|W8XXA5_BACTU	Uncharacterized protein OS=Bacillus thuringiensis DB27 GN=BTDB27_000075 PE=3 SV=1	BACTU	45	0.3802	0.1129
77	41.07	41.07	62.3	tr|W8Z3Y7|W8Z3Y7_BACTU	Carbamoyl-phosphate synthase (glutamine-hydrolyzing) OS=Bacillus thuringiensis DB27 GN=BTDB27_003742 PE=3 SV=1	BACTU	24	0.3404	0.0283
78	40.89	40.89	72.4	tr|W8YFQ3|W8YFQ3_BACTU	Ribonuclease J OS=Bacillus thuringiensis DB27 GN=rnj PE=3 SV=1	BACTU	30	0.5754	0.1603
79	40.3	40.3	64.7	tr|W8YJP5|W8YJP5_BACTU	Serine hydroxymethyltransferase OS=Bacillus thuringiensis DB27 GN=glyA PE=3 SV=1	BACTU	46	0.6026	0.7702
80	40.28	40.28	70.1	tr|W8YJD1|W8YJD1_BACTU	Phosphomethylpyrimidine synthase OS=Bacillus thuringiensis DB27 GN=thiC PE=3 SV=1	BACTU	77	0.929	0.8204
81	40.18	41.11	69.3	tr|W8YBM2|W8YBM2_BACTU	ATP synthase subunit alpha OS=Bacillus thuringiensis DB27 GN=atpA PE=3 SV=1	BACTU	48	0.8551	0.0054
82	40.16	40.16	57.7	tr|W8Z6R4|W8Z6R4_BACTU	Leucine--tRNA ligase OS=Bacillus thuringiensis DB27 GN=leuS PE=3 SV=1	BACTU	31	0.9204	0.7577
83	40.12	40.15	70.7	tr|W8YAS0|W8YAS0_BACTU	Uncharacterized protein OS=Bacillus thuringiensis DB27 GN=BTDB27_004920 PE=4 SV=1	BACTU	43	0.4529	0.2093
84	39.7	39.72	58.1	tr|W8YCL2|W8YCL2_BACTU	GMP synthase [glutamine-hydrolyzing] OS=Bacillus thuringiensis DB27 GN=guaA PE=3 SV=1	BACTU	32	0.7586	0.5737
85	39.57	39.57	62.8	tr|W8YB05|W8YB05_BACTU	Ribonuclease R OS=Bacillus thuringiensis DB27 GN=rnr PE=3 SV=1	BACTU	20	0.879	0.6579
86	39.37	39.37	68.4	tr|W8YIL1|W8YIL1_BACTU	Probable cytosol aminopeptidase OS=Bacillus thuringiensis DB27 GN=pepA PE=3 SV=1	BACTU	35	0.5248	0.1369
87	39.06	39.06	88.7	tr|W8Z643|W8Z643_BACTU	Uncharacterized protein OS=Bacillus thuringiensis DB27 GN=BTDB27_004422 PE=4 SV=1	BACTU	62	0.8954	0.2524
88	39.03	39.03	85.4	tr|W8XYM8|W8XYM8_BACTU	Uncharacterized protein OS=Bacillus thuringiensis DB27 GN=BTDB27_000596 PE=3 SV=1	BACTU	23	0.3908	0.1108
89	39	39.08	83.3	tr|W8YT96|W8YT96_BACTU	Uncharacterized protein OS=Bacillus thuringiensis DB27 GN=BTDB27_000197 PE=4 SV=1	BACTU	32	0.863	0.3383
90	38.85	38.85	93.5	tr|W8YAP0|W8YAP0_BACTU	Uncharacterized protein OS=Bacillus thuringiensis DB27 GN=BTDB27_004921 PE=4 SV=1	BACTU	51	0.302	0.0982
91	38.67	38.67	70.9	tr|W8YKL4|W8YKL4_BACTU	DEAD-box ATP-dependent RNA helicase CshA OS=Bacillus thuringiensis DB27 GN=cshA PE=3 SV=1	BACTU	28	0.879	0.3513
92	38.59	38.59	76.7	tr|W8XZU5|W8XZU5_BACTU	Uncharacterized protein OS=Bacillus thuringiensis DB27 GN=BTDB27_000985 PE=4 SV=1	BACTU	73	1.3062	0.0861
93	38.19	38.19	69.3	tr|W8Z3N3|W8Z3N3_BACTU	Uncharacterized protein OS=Bacillus thuringiensis DB27 GN=BTDB27_003647 PE=4 SV=1	BACTU	42	0.9462	0.2543
94	37.63	37.63	70.3	tr|W8YZ10|W8YZ10_BACTU	Uncharacterized protein OS=Bacillus thuringiensis DB27 GN=BTDB27_002092 PE=3 SV=1	BACTU	25	0.9817	0.6219
95	37.4	37.4	57.2	tr|W8Z488|W8Z488_BACTU	Uncharacterized protein OS=Bacillus thuringiensis DB27 GN=BTDB27_003812 PE=4 SV=1	BACTU	29	0.6486	0.7094
96	37.38	37.38	78	tr|W8YVK3|W8YVK3_BACTU	Dihydrolipoyllysine-residue succinyltransferase component of 2-oxoglutarate dehydrogenase complex OS=Bacillus thuringiensis DB27 GN=BTDB27_000952 PE=3 SV=1	BACTU	55	0.0938	0.0093
97	37.23	37.24	70.9	tr|W8Z6N0|W8Z6N0_BACTU	Uncharacterized protein OS=Bacillus thuringiensis DB27 GN=BTDB27_004607 PE=4 SV=1	BACTU	26	0.5861	0.9711
98	36.94	36.94	63.5	tr|W8Y8B1|W8Y8B1_BACTU	Probable glycine dehydrogenase (decarboxylating) subunit 2 OS=Bacillus thuringiensis DB27 GN=gcvPB PE=3 SV=1	BACTU	47	0.5495	0.1329
99	36.87	36.87	69.9	tr|W8YB00|W8YB00_BACTU	Uncharacterized protein OS=Bacillus thuringiensis DB27 GN=BTDB27_005005 PE=4 SV=1	BACTU	41	0.2443	0.1425
100	36.74	36.74	64.7	tr|W8Z7Q2|W8Z7Q2_BACTU	Uncharacterized protein OS=Bacillus thuringiensis DB27 GN=BTDB27_004917 PE=4 SV=1	BACTU	30	0.912	0.9003
101	36.66	36.66	60	tr|W8YC93|W8YC93_BACTU	ATP-dependent zinc metalloprotease FtsH OS=Bacillus thuringiensis DB27 GN=ftsH PE=3 SV=1	BACTU	41	0.5546	0.132
102	36.4	36.4	68.2	tr|W8Y528|W8Y528_BACTU	Glutamate--tRNA ligase OS=Bacillus thuringiensis DB27 GN=gltX PE=3 SV=1	BACTU	31	0.3436	0.3905
103	36.39	36.39	74.9	tr|W8Y7W7|W8Y7W7_BACTU	2,3-diketo-5-methylthiopentyl-1-phosphate enolase OS=Bacillus thuringiensis DB27 GN=mtnW PE=3 SV=1	BACTU	28	0.1722	0.0219
104	36.26	36.26	69.7	tr|W8YKJ2|W8YKJ2_BACTU	CTP synthase OS=Bacillus thuringiensis DB27 GN=pyrG PE=3 SV=1	BACTU	29	1.1272	0.7409
105	36.12	36.12	70.4	tr|W8YKC0|W8YKC0_BACTU	Cysteine synthase OS=Bacillus thuringiensis DB27 GN=BTDB27_005499 PE=3 SV=1	BACTU	44	0.8472	0.6221
106	36.01	36.01	74	tr|W8YBS3|W8YBS3_BACTU	Uncharacterized protein OS=Bacillus thuringiensis DB27 GN=BTDB27_005285 PE=3 SV=1	BACTU	69	0.5808	0.3467
107	35.83	35.83	60.8	tr|W8Y0X5|W8Y0X5_BACTU	Uncharacterized protein OS=Bacillus thuringiensis DB27 GN=BTDB27_001441 PE=4 SV=1	BACTU	24	0.492	0.002
108	35.83	35.83	69.5	tr|W8Y914|W8Y914_BACTU	Stage IV sporulation protein A OS=Bacillus thuringiensis DB27 GN=BTDB27_001248 PE=4 SV=1	BACTU	29	0.863	0.8658
109	35.63	35.63	65.7	tr|W8XZW3|W8XZW3_BACTU	Ribonucleoside-diphosphate reductase OS=Bacillus thuringiensis DB27 GN=BTDB27_001056 PE=3 SV=1	BACTU	20	1	0.4481
110	35.56	35.56	74	tr|W8Y699|W8Y699_BACTU	Uncharacterized protein OS=Bacillus thuringiensis DB27 GN=BTDB27_000559 PE=4 SV=1	BACTU	34	0.4018	0.46
111	35.45	35.48	81.3	tr|W8XXV6|W8XXV6_BACTU	Uncharacterized protein OS=Bacillus thuringiensis DB27 GN=BTDB27_000290 PE=4 SV=1	BACTU	26	1.406	0.0469
112	35.26	35.26	78.5	tr|W8Y879|W8Y879_BACTU	Glutamate dehydrogenase OS=Bacillus thuringiensis DB27 GN=BTDB27_001229 PE=3 SV=1	BACTU	35	0.5702	0.312
113	35.24	35.24	52.7	tr|W8YYD5|W8YYD5_BACTU	Formate--tetrahydrofolate ligase OS=Bacillus thuringiensis DB27 GN=fhs PE=3 SV=1	BACTU	27	0.3192	0.4715
114	35.07	35.96	70.3	tr|W8XX70|W8XX70_BACTU	DNA ligase OS=Bacillus thuringiensis DB27 GN=ligA PE=3 SV=1	BACTU	23	0.9908	0.6857
115	35.05	35.05	77	tr|W8XZH5|W8XZH5_BACTU	Ornithine aminotransferase OS=Bacillus thuringiensis DB27 GN=rocD PE=3 SV=1	BACTU	41	0.3945	0.686
116	35.02	35.02	57.7	tr|W8Y5K4|W8Y5K4_BACTU	Bifunctional purine biosynthesis protein PurH OS=Bacillus thuringiensis DB27 GN=purH PE=3 SV=1	BACTU	40	0.5546	0.2508
117	34.92	35	76.9	tr|W8YAN5|W8YAN5_BACTU	Citrate synthase OS=Bacillus thuringiensis DB27 GN=BTDB27_002089 PE=3 SV=1	BACTU	58	1.2134	0.0601
118	34.87	34.87	74.8	tr|W8Z7Q6|W8Z7Q6_BACTU	Lipoprotein OS=Bacillus thuringiensis DB27 GN=BTDB27_004922 PE=3 SV=1	BACTU	38	1.1803	0.0952
119	34.84	34.84	74	tr|W8YYX6|W8YYX6_BACTU	Uncharacterized protein OS=Bacillus thuringiensis DB27 GN=BTDB27_002057 PE=4 SV=1	BACTU	23	1.1272	0.1198
120	34.66	34.67	68.9	tr|W8Z6B2|W8Z6B2_BACTU	Citrate synthase OS=Bacillus thuringiensis DB27 GN=BTDB27_004497 PE=3 SV=1	BACTU	38	0.8241	0.8331
121	34.57	34.57	85.5	tr|W8YB82|W8YB82_BACTU	Thioredoxin reductase OS=Bacillus thuringiensis DB27 GN=BTDB27_005090 PE=3 SV=1	BACTU	29	0.3631	0.2303
122	34.35	34.35	71.2	tr|W8XYH4|W8XYH4_BACTU	Uncharacterized protein OS=Bacillus thuringiensis DB27 GN=BTDB27_000500 PE=4 SV=1	BACTU	21	0.8472	0.4126
123	34.25	34.25	61.9	tr|W8Y8C3|W8Y8C3_BACTU	Uncharacterized protein OS=Bacillus thuringiensis DB27 GN=BTDB27_000988 PE=4 SV=1	BACTU	30	2.2699	0
124	34.23	34.24	85.1	tr|W8YAB8|W8YAB8_BACTU	Uncharacterized protein OS=Bacillus thuringiensis DB27 GN=BTDB27_004770 PE=4 SV=1	BACTU	45	0.5702	0.5228
125	33.9	33.9	60.4	tr|W8Z4T4|W8Z4T4_BACTU	Dihydrolipoamide acetyltransferase component of pyruvate dehydrogenase complex OS=Bacillus thuringiensis DB27 GN=BTDB27_004022 PE=3 SV=1	BACTU	27	1.888	0.0451
126	33.74	33.76	56.1	gi|ding3	succinic-semialdehyde		22	1.1376	0.5295
127	33.74	33.74	56.2	tr|W8YHK1|W8YHK1_BACTU	Uncharacterized protein OS=Bacillus thuringiensis DB27 GN=BTDB27_004258 PE=3 SV=1	BACTU	22	0.7727	0.4275
128	33.72	33.72	73	tr|W8Y9C4|W8Y9C4_BACTU	Asparagine--tRNA ligase OS=Bacillus thuringiensis DB27 GN=asnS PE=3 SV=1	BACTU	23	0.6855	0.8189
129	33.35	33.35	58.5	tr|W8YKS6|W8YKS6_BACTU	Homoserine dehydrogenase OS=Bacillus thuringiensis DB27 GN=BTDB27_005353 PE=3 SV=1	BACTU	32	0.4529	0.6305
130	32.89	32.89	73.2	tr|W8YZS9|W8YZS9_BACTU	Uncharacterized protein OS=Bacillus thuringiensis DB27 GN=BTDB27_002332 PE=3 SV=1	BACTU	27	0.8091	0.5087
131	32.86	32.88	89.9	tr|W8XWR4|W8XWR4_BACTU	50S ribosomal protein L7/L12 OS=Bacillus thuringiensis DB27 GN=rplL PE=3 SV=1	BACTU	109	0.0863	0.1337
132	32.75	32.75	67.5	tr|W8YF62|W8YF62_BACTU	Proline--tRNA ligase OS=Bacillus thuringiensis DB27 GN=proS PE=3 SV=1	BACTU	21	0.7516	0.4476
133	32.66	32.66	70.3	tr|W8YHK3|W8YHK3_BACTU	Acetate kinase OS=Bacillus thuringiensis DB27 GN=ackA PE=3 SV=1	BACTU	37	0.2051	0.0401
134	32.57	32.57	60.1	tr|W8Y9Q3|W8Y9Q3_BACTU	Uncharacterized protein OS=Bacillus thuringiensis DB27 GN=BTDB27_004586 PE=4 SV=1	BACTU	24	0.2606	0.0412
135	32.54	32.54	73.7	tr|W8YBE6|W8YBE6_BACTU	Uncharacterized protein OS=Bacillus thuringiensis DB27 GN=BTDB27_002093 PE=4 SV=1	BACTU	30	1.1376	0.4514
136	32.44	32.44	77	tr|W8Z6E2|W8Z6E2_BACTU	Universal stress protein OS=Bacillus thuringiensis DB27 GN=BTDB27_004527 PE=3 SV=1	BACTU	48	0.6252	0.2874
137	32.42	32.42	75.6	tr|W8Y7W1|W8Y7W1_BACTU	Malate synthase OS=Bacillus thuringiensis DB27 GN=BTDB27_000813 PE=3 SV=1	BACTU	26	1.3677	0.0134
138	32.39	32.39	70.1	tr|W8Z4E3|W8Z4E3_BACTU	Uncharacterized protein OS=Bacillus thuringiensis DB27 GN=BTDB27_003882 PE=3 SV=1	BACTU	29	0.5808	0.5135
139	32.36	32.51	65.7	tr|W8Z7V3|W8Z7V3_BACTU	Uncharacterized protein OS=Bacillus thuringiensis DB27 GN=BTDB27_004977 PE=4 SV=1	BACTU	46	1.8707	0.0034
140	32.34	32.34	62.4	tr|W8Y798|W8Y798_BACTU	Uncharacterized protein OS=Bacillus thuringiensis DB27 GN=BTDB27_003711 PE=4 SV=1	BACTU	24	0.7379	0.8726
141	32.09	32.09	53.5	tr|W8YJZ1|W8YJZ1_BACTU	UvrABC system protein A OS=Bacillus thuringiensis DB27 GN=uvrA PE=3 SV=1	BACTU	17	1.0375	0.2694
142	32.07	32.07	64.3	tr|W8XWQ5|W8XWQ5_BACTU	Cysteine--tRNA ligase OS=Bacillus thuringiensis DB27 GN=cysS PE=3 SV=1	BACTU	24	0.9638	0.6229
143	32.01	32.01	67.5	tr|W8Z4K8|W8Z4K8_BACTU	Uncharacterized protein OS=Bacillus thuringiensis DB27 GN=BTDB27_003947 PE=3 SV=1	BACTU	29	0.6792	0.9405
144	31.82	31.82	73.2	tr|W8YKI6|W8YKI6_BACTU	Fructose-1,6-bisphosphatase OS=Bacillus thuringiensis DB27 GN=BTDB27_005283 PE=3 SV=1	BACTU	28	0.413	0.8727
145	31.61	31.72	46.3	tr|W8YKA7|W8YKA7_BACTU	Transcription-repair-coupling factor OS=Bacillus thuringiensis DB27 GN=mfd PE=3 SV=1	BACTU	18	0.52	0.7216
146	31.38	31.42	73.7	tr|W8YC55|W8YC55_BACTU	Adenylosuccinate synthetase OS=Bacillus thuringiensis DB27 GN=purA PE=3 SV=1	BACTU	29	0.2679	0.1383
147	31.22	31.22	79.6	tr|W8XX82|W8XX82_BACTU	Aspartyl/glutamyl-tRNA(Asn/Gln) amidotransferase subunit B OS=Bacillus thuringiensis DB27 GN=gatB PE=3 SV=1	BACTU	28	0.3631	0.4814
148	31.06	31.06	59.2	tr|W8YI01|W8YI01_BACTU	Lon protease OS=Bacillus thuringiensis DB27 GN=lon PE=2 SV=1	BACTU	18	0.6607	0.5994
149	31.06	31.06	70.1	tr|W8Y4S8|W8Y4S8_BACTU	Glutamyl-tRNA(Gln) amidotransferase subunit A OS=Bacillus thuringiensis DB27 GN=gatA PE=3 SV=1	BACTU	24	0.6855	0.3088
150	30.92	30.92	64.2	tr|W8Z0F7|W8Z0F7_BACTU	Dihydrolipoamide acetyltransferase component of pyruvate dehydrogenase complex OS=Bacillus thuringiensis DB27 GN=BTDB27_002577 PE=3 SV=1	BACTU	29	1.2134	0.1838
151	30.85	30.85	75.3	tr|W8YC53|W8YC53_BACTU	Pyridoxal 5'-phosphate synthase subunit PdxS OS=Bacillus thuringiensis DB27 GN=pdxS PE=3 SV=1	BACTU	55	0.6792	0.3536
152	30.76	30.76	67.8	tr|W8YAC3|W8YAC3_BACTU	Uncharacterized protein OS=Bacillus thuringiensis DB27 GN=BTDB27_001703 PE=4 SV=1	BACTU	36	0.7244	0.9515
153	30.69	30.69	70	tr|W8Z8T2|W8Z8T2_BACTU	Transcription termination factor Rho OS=Bacillus thuringiensis DB27 GN=rho PE=3 SV=1	BACTU	18	0.8472	0.8944
154	30.3	30.3	76.2	tr|W8YI88|W8YI88_BACTU	Uncharacterized protein OS=Bacillus thuringiensis DB27 GN=BTDB27_004473 PE=4 SV=1	BACTU	20	1.0186	0.4954
155	30.17	30.17	50.5	tr|W8YZT3|W8YZT3_BACTU	Uncharacterized protein OS=Bacillus thuringiensis DB27 GN=BTDB27_002337 PE=4 SV=1	BACTU	20	0.8091	0.7256
156	30.11	30.13	67.2	tr|W8Z414|W8Z414_BACTU	Cell division protein FtsZ OS=Bacillus thuringiensis DB27 GN=ftsZ PE=3 SV=1	BACTU	27	0.6138	0.7415
157	30.06	30.06	67.9	tr|W8YC64|W8YC64_BACTU	Uncharacterized protein OS=Bacillus thuringiensis DB27 GN=BTDB27_002333 PE=4 SV=1	BACTU	29	1.2023	0.2332
158	29.97	29.97	61.8	tr|W8Y9A1|W8Y9A1_BACTU	Uncharacterized protein OS=Bacillus thuringiensis DB27 GN=BTDB27_001303 PE=4 SV=1	BACTU	22	0.929	0.5851
159	29.92	30.57	72.8	tr|W8YA46|W8YA46_BACTU	Uncharacterized protein OS=Bacillus thuringiensis DB27 GN=BTDB27_001849 PE=4 SV=1	BACTU	18	0.8872	0.7266
160	29.68	29.68	75.6	tr|W8Y9K4|W8Y9K4_BACTU	Malate dehydrogenase OS=Bacillus thuringiensis DB27 GN=mdh PE=3 SV=1	BACTU	24	0.631	0.2056
161	29.67	29.67	56.2	tr|W8Y9U6|W8Y9U6_BACTU	UDP-N-acetylmuramate--L-alanine ligase OS=Bacillus thuringiensis DB27 GN=murC PE=3 SV=1	BACTU	17	0.5012	0.1495
162	29.53	29.53	61.7	tr|W8Z5S6|W8Z5S6_BACTU	Uncharacterized protein OS=Bacillus thuringiensis DB27 GN=BTDB27_004307 PE=4 SV=1	BACTU	28	0.6918	0.8408
163	29.43	32.31	64	tr|W8Y6F8|W8Y6F8_BACTU	Uncharacterized protein OS=Bacillus thuringiensis DB27 GN=BTDB27_003421 PE=4 SV=1	BACTU	49	1.1803	0.0339
164	29.26	29.26	52.3	tr|W8YFW1|W8YFW1_BACTU	Uncharacterized protein OS=Bacillus thuringiensis DB27 GN=BTDB27_003909 PE=4 SV=1	BACTU	25	0.8091	0.9758
165	29.25	29.29	64	tr|W8Z4Z1|W8Z4Z1_BACTU	Probable glycine dehydrogenase (decarboxylating) subunit 1 OS=Bacillus thuringiensis DB27 GN=gcvPA PE=3 SV=1	BACTU	29	0.6194	0.4006
166	29.23	29.23	64.1	tr|W8XY46|W8XY46_BACTU	Uncharacterized protein OS=Bacillus thuringiensis DB27 GN=BTDB27_000355 PE=3 SV=1	BACTU	23	1.0965	0.4725
167	28.98	28.98	69.4	tr|W8YAG7|W8YAG7_BACTU	Uncharacterized protein OS=Bacillus thuringiensis DB27 GN=BTDB27_002009 PE=4 SV=1	BACTU	18	0.5445	0.2192
168	28.9	30.31	72.2	tr|W8YGW9|W8YGW9_BACTU	Uncharacterized protein OS=Bacillus thuringiensis DB27 GN=BTDB27_004023 PE=4 SV=1	BACTU	25	0.879	0.9035
169	28.77	28.77	64.5	tr|W8Y7M9|W8Y7M9_BACTU	Formamidase OS=Bacillus thuringiensis DB27 GN=amiF PE=3 SV=1	BACTU	27	1.1169	0.104
170	28.75	28.75	64.3	tr|W8Y447|W8Y447_BACTU	Dihydrolipoyl dehydrogenase OS=Bacillus thuringiensis DB27 GN=BTDB27_002576 PE=4 SV=1	BACTU	32	1.6596	0.1621
171	28.74	28.74	51.7	tr|W8YC83|W8YC83_BACTU	Ribose-phosphate pyrophosphokinase OS=Bacillus thuringiensis DB27 GN=prs PE=3 SV=1	BACTU	32	0.182	0.4215
172	28.68	28.68	41.4	tr|W8YUC8|W8YUC8_BACTU	Uncharacterized protein OS=Bacillus thuringiensis DB27 GN=BTDB27_000557 PE=4 SV=1	BACTU	32	0.597	0.2491
173	28.56	28.58	66.8	tr|W8XX03|W8XX03_BACTU	Phosphoribosylformylglycinamidine cyclo-ligase OS=Bacillus thuringiensis DB27 GN=purM PE=3 SV=1	BACTU	18	0.5346	0.0211
174	28.55	28.59	70.9	tr|W8Y829|W8Y829_BACTU	Uncharacterized protein OS=Bacillus thuringiensis DB27 GN=BTDB27_000883 PE=3 SV=1	BACTU	23	0.9376	0.9568
175	28.46	28.46	77.7	tr|W8Y863|W8Y863_BACTU	Enoyl-[acyl-carrier-protein] reductase [NADH] OS=Bacillus thuringiensis DB27 GN=BTDB27_000918 PE=3 SV=1	BACTU	25	0.5702	0.6103
176	28.31	28.31	75.9	tr|W8XX58|W8XX58_BACTU	Uncharacterized protein OS=Bacillus thuringiensis DB27 GN=BTDB27_000076 PE=4 SV=1	BACTU	80	0.1738	0.3143
177	28.19	28.19	58.7	tr|W8YUK8|W8YUK8_BACTU	Uncharacterized protein OS=Bacillus thuringiensis DB27 GN=BTDB27_000637 PE=4 SV=1	BACTU	15	0.4169	0.1007
178	28.18	28.22	70.9	tr|W8Y752|W8Y752_BACTU	Protein RecA OS=Bacillus thuringiensis DB27 GN=recA PE=3 SV=1	BACTU	29	1.1912	0.3455
179	28.04	28.04	71.9	tr|W8YZB6|W8YZB6_BACTU	Uncharacterized protein OS=Bacillus thuringiensis DB27 GN=BTDB27_002187 PE=4 SV=1	BACTU	25	1.0965	0.1925
180	28.04	28.04	62.1	tr|W8Y493|W8Y493_BACTU	Probable manganese-dependent inorganic pyrophosphatase OS=Bacillus thuringiensis DB27 GN=ppaC PE=3 SV=1	BACTU	37	0.3404	0.5795
181	28	28	85.9	tr|W8YGL8|W8YGL8_BACTU	Acireductone dioxygenase OS=Bacillus thuringiensis DB27 GN=mtnD PE=3 SV=1	BACTU	38	0.16	0.1122
182	27.95	28.01	87	tr|W8YL11|W8YL11_BACTU	Serine--tRNA ligase OS=Bacillus thuringiensis DB27 GN=serS PE=3 SV=1	BACTU	19	0.7798	0.7715
183	27.79	29.45	66.7	tr|W8Z4T8|W8Z4T8_BACTU	Uncharacterized protein OS=Bacillus thuringiensis DB27 GN=BTDB27_004027 PE=3 SV=1	BACTU	30	0.6026	0.5147
184	27.75	30.96	59.2	tr|W8YCH6|W8YCH6_BACTU	Uncharacterized protein OS=Bacillus thuringiensis DB27 GN=BTDB27_005545 PE=4 SV=1	BACTU	19	0.4966	0.2377
185	27.73	27.73	62.4	tr|W8Y3E7|W8Y3E7_BACTU	Uncharacterized protein OS=Bacillus thuringiensis DB27 GN=BTDB27_002275 PE=4 SV=1	BACTU	26	0.4406	0.54
186	27.51	29.51	62.1	tr|W8YFU2|W8YFU2_BACTU	Ribonuclease J OS=Bacillus thuringiensis DB27 GN=rnj PE=3 SV=1	BACTU	20	0.8091	0.69
187	27.45	27.45	60.7	tr|W8YHY2|W8YHY2_BACTU	S-adenosylmethionine synthase OS=Bacillus thuringiensis DB27 GN=metK PE=3 SV=1	BACTU	22	1.2359	0.0971
188	27.43	27.43	85.6	tr|W8Z225|W8Z225_BACTU	Probable transaldolase OS=Bacillus thuringiensis DB27 GN=tal PE=3 SV=1	BACTU	25	0.955	0.7165
189	27.38	27.38	63.2	tr|W8Z138|W8Z138_BACTU	Probable malate:quinone oxidoreductase OS=Bacillus thuringiensis DB27 GN=mqo PE=3 SV=1	BACTU	16	0.6546	0.2911
190	27.3	27.33	67.3	tr|W8Z7J6|W8Z7J6_BACTU	Uncharacterized protein OS=Bacillus thuringiensis DB27 GN=BTDB27_004862 PE=3 SV=1	BACTU	18	0.3565	0.4033
191	27.29	27.3	71.1	tr|W8Y7B7|W8Y7B7_BACTU	Uncharacterized protein OS=Bacillus thuringiensis DB27 GN=BTDB27_000884 PE=3 SV=1	BACTU	26	0.929	0.2524
192	27.23	27.23	85.5	tr|W8YSF3|W8YSF3_BACTU	30S ribosomal protein S5 OS=Bacillus thuringiensis DB27 GN=rpsE PE=3 SV=1	BACTU	31	0.9036	0.7719
193	27.2	27.2	59.3	tr|W8YJT8|W8YJT8_BACTU	2,3-bisphosphoglycerate-independent phosphoglycerate mutase OS=Bacillus thuringiensis DB27 GN=gpmI PE=3 SV=1	BACTU	27	0.597	0.581
194	27.19	27.19	69.4	tr|W8YSG1|W8YSG1_BACTU	DNA-directed RNA polymerase subunit alpha OS=Bacillus thuringiensis DB27 GN=rpoA PE=3 SV=1	BACTU	31	0.4571	0.6302
195	27.16	27.23	77.8	tr|W8Y2Q5|W8Y2Q5_BACTU	2-methylisocitrate lyase OS=Bacillus thuringiensis DB27 GN=prpB PE=3 SV=1	BACTU	24	0.6607	0.4136
196	26.98	27.02	53.2	tr|W8YCL5|W8YCL5_BACTU	Uncharacterized protein OS=Bacillus thuringiensis DB27 GN=BTDB27_002749 PE=4 SV=1	BACTU	20	0.8872	0.6106
197	26.97	26.97	47.9	tr|W8Y9P7|W8Y9P7_BACTU	Uncharacterized protein OS=Bacillus thuringiensis DB27 GN=BTDB27_004581 PE=4 SV=1	BACTU	19	0.9462	0.4658
198	26.88	26.88	66.7	tr|W8XWS4|W8XWS4_BACTU	50S ribosomal protein L3 OS=Bacillus thuringiensis DB27 GN=rplC PE=3 SV=1	BACTU	46	0.2443	0.7811
199	26.72	26.73	65.3	tr|W8Y7A6|W8Y7A6_BACTU	Succinate--CoA ligase [ADP-forming] subunit alpha OS=Bacillus thuringiensis DB27 GN=BTDB27_003690 PE=3 SV=1	ADP-forming	34	0.5058	0.1814
200	26.7	26.7	47	tr|W8YA17|W8YA17_BACTU	Phosphoenolpyruvate carboxykinase [ATP] OS=Bacillus thuringiensis DB27 GN=pckA PE=3 SV=1	ATP	27	0.6194	0.0307
201	26.57	26.57	61.2	tr|W8Y741|W8Y741_BACTU	Aspartate-semialdehyde dehydrogenase OS=Bacillus thuringiensis DB27 GN=asd PE=3 SV=1	BACTU	31	1.0471	0.3459
202	26.52	26.52	74.9	tr|W8YAH0|W8YAH0_BACTU	D-alanine aminotransferase OS=Bacillus thuringiensis DB27 GN=BTDB27_002014 PE=3 SV=1	BACTU	17	1.0471	0.8299
203	26.4	26.4	73.4	tr|W8Y754|W8Y754_BACTU	Transcription termination/antitermination protein NusA OS=Bacillus thuringiensis DB27 GN=nusA PE=3 SV=1	BACTU	18	0.9817	0.6625
204	26.38	26.38	46.6	tr|W8Y5Y0|W8Y5Y0_BACTU	Uncharacterized protein OS=Bacillus thuringiensis DB27 GN=BTDB27_000404 PE=3 SV=1	BACTU	20	0.6546	0.1216
205	26.35	26.35	63.2	tr|W8YF19|W8YF19_BACTU	Ribonuclease Y OS=Bacillus thuringiensis DB27 GN=rny PE=3 SV=1	BACTU	17	1.3677	0.2327
206	26.3	26.41	65.5	tr|W8Y9I2|W8Y9I2_BACTU	Uncharacterized protein OS=Bacillus thuringiensis DB27 GN=BTDB27_004516 PE=4 SV=1	BACTU	30	0.2992	0.0479
207	26.24	26.24	61.6	tr|W8YCA7|W8YCA7_BACTU	Phosphoglucosamine mutase OS=Bacillus thuringiensis DB27 GN=glmM PE=3 SV=1	BACTU	14	0.5649	0.9349
208	26.18	27.6	70.8	tr|W8Z7S1|W8Z7S1_BACTU	Uncharacterized protein OS=Bacillus thuringiensis DB27 GN=BTDB27_004942 PE=3 SV=1	BACTU	21	1.1588	0.2074
209	26.15	26.15	100	tr|W8YUH6|W8YUH6_BACTU	Uncharacterized protein OS=Bacillus thuringiensis DB27 GN=BTDB27_000602 PE=4 SV=1	BACTU	109	0.8954	0.6337
210	26.11	26.12	90.2	tr|W8YVR4|W8YVR4_BACTU	Uncharacterized protein OS=Bacillus thuringiensis DB27 GN=BTDB27_001017 PE=4 SV=1	BACTU	33	0.16	0.0055
211	26.05	26.06	52.5	tr|W8YH64|W8YH64_BACTU	Glutamate-1-semialdehyde 2,1-aminomutase OS=Bacillus thuringiensis DB27 GN=hemL PE=3 SV=1	BACTU	23	0.8395	0.766
212	25.77	25.77	84.9	tr|W8Y4C3|W8Y4C3_BACTU	50S ribosomal protein L10 OS=Bacillus thuringiensis DB27 GN=rplJ PE=3 SV=1	BACTU	23	1.1376	0.679
213	25.7	25.73	69.2	tr|W8YF41|W8YF41_BACTU	4-hydroxy-tetrahydrodipicolinate synthase OS=Bacillus thuringiensis DB27 GN=dapA PE=3 SV=1	BACTU	29	1.3428	0.1594
214	25.67	25.67	79.9	tr|W8YSF0|W8YSF0_BACTU	50S ribosomal protein L5 OS=Bacillus thuringiensis DB27 GN=rplE PE=3 SV=1	BACTU	44	0.6194	0.4078
215	25.49	25.51	48	tr|W8YFX6|W8YFX6_BACTU	DNA topoisomerase 1 OS=Bacillus thuringiensis DB27 GN=topA PE=3 SV=1	BACTU	16	0.8017	0.9701
216	25.45	25.45	59.7	tr|W8Y5M7|W8Y5M7_BACTU	Uncharacterized protein OS=Bacillus thuringiensis DB27 GN=BTDB27_000053 PE=4 SV=1	BACTU	20	0.6982	0.3047
217	25.42	26.91	86.5	tr|W8YG47|W8YG47_BACTU	Uncharacterized protein OS=Bacillus thuringiensis DB27 GN=BTDB27_004024 PE=4 SV=1	BACTU	23	0.6026	0.4489
218	25.07	25.07	74	tr|W8Y0A4|W8Y0A4_BACTU	Uncharacterized protein OS=Bacillus thuringiensis DB27 GN=BTDB27_001155 PE=3 SV=1	BACTU	22	0.5445	0.691
219	24.97	25.01	54.1	tr|W8XZV1|W8XZV1_BACTU	Uncharacterized protein OS=Bacillus thuringiensis DB27 GN=BTDB27_001041 PE=3 SV=1	BACTU	24	1.2359	0.2599
220	24.86	24.86	65.8	tr|W8Z1M0|W8Z1M0_BACTU	Uncharacterized protein OS=Bacillus thuringiensis DB27 GN=BTDB27_002972 PE=4 SV=1	BACTU	40	0.3133	0.2053
221	24.85	24.86	55.9	tr|W8YGY4|W8YGY4_BACTU	Bifunctional protein FolD OS=Bacillus thuringiensis DB27 GN=folD PE=3 SV=1	BACTU	19	0.6252	0.534
222	24.84	24.84	64	tr|W8YI43|W8YI43_BACTU	Uncharacterized protein OS=Bacillus thuringiensis DB27 GN=BTDB27_004423 PE=3 SV=1	BACTU	30	0.5916	0.1658
223	24.69	24.69	95.2	tr|W8Y9K9|W8Y9K9_BACTU	Probable thiol peroxidase OS=Bacillus thuringiensis DB27 GN=tpx PE=3 SV=1	BACTU	51	0.2965	0.1447
224	24.57	25.1	66.9	tr|W8Y873|W8Y873_BACTU	Uncharacterized protein OS=Bacillus thuringiensis DB27 GN=BTDB27_004046 PE=4 SV=1	BACTU	23	0.912	0.9793
225	24.57	24.57	52.9	tr|W8Z485|W8Z485_BACTU	Uncharacterized protein OS=Bacillus thuringiensis DB27 GN=BTDB27_003807 PE=4 SV=1	BACTU	16	1.0765	0.5142
226	24.5	24.5	74.5	tr|W8YBP3|W8YBP3_BACTU	ATP synthase gamma chain OS=Bacillus thuringiensis DB27 GN=atpG PE=3 SV=1	BACTU	26	1.1272	0.1327
227	24.34	24.34	49.7	tr|W8YC68|W8YC68_BACTU	Uncharacterized protein OS=Bacillus thuringiensis DB27 GN=BTDB27_002338 PE=4 SV=1	BACTU	14	0.9908	0.9427
228	24.27	24.33	61.3	tr|W8Z4R8|W8Z4R8_BACTU	Uncharacterized protein OS=Bacillus thuringiensis DB27 GN=BTDB27_004007 PE=4 SV=1	BACTU	27	0.5546	0.1631
229	24.24	24.24	66	tr|W8Y6E0|W8Y6E0_BACTU	Uncharacterized protein OS=Bacillus thuringiensis DB27 GN=BTDB27_000599 PE=4 SV=1	BACTU	21	1.028	0.7634
230	24.15	24.16	53.8	tr|W8Z3C3|W8Z3C3_BACTU	Glutamine synthetase OS=Bacillus thuringiensis DB27 GN=BTDB27_003542 PE=3 SV=1	BACTU	23	0.2754	0.0699
231	24.14	24.23	62.1	tr|W8YFR7|W8YFR7_BACTU	tRNA-2-methylthio-N(6)-dimethylallyladenosine synthase OS=Bacillus thuringiensis DB27 GN=miaB PE=3 SV=1	BACTU	16	1.1695	0.4131
232	24.05	24.05	79.9	tr|W8Y725|W8Y725_BACTU	Putative competence-damage inducible protein OS=Bacillus thuringiensis DB27 GN=cinA PE=3 SV=1	BACTU	16	0.8954	0.7052
233	24.04	24.04	83.4	tr|W8XZX5|W8XZX5_BACTU	Uncharacterized protein OS=Bacillus thuringiensis DB27 GN=BTDB27_001020 PE=3 SV=1	BACTU	35	1.1066	0.6502
234	23.89	23.89	75.3	tr|W8Y820|W8Y820_BACTU	Uncharacterized protein OS=Bacillus thuringiensis DB27 GN=BTDB27_003950 PE=4 SV=1	BACTU	31	0.1629	0.0001
235	23.87	23.87	79.4	tr|W8Z9E8|W8Z9E8_BACTU	Uncharacterized protein OS=Bacillus thuringiensis DB27 GN=BTDB27_005477 PE=4 SV=1	BACTU	22	0.8872	0.9187
236	23.68	23.68	71.6	tr|W8XWZ7|W8XWZ7_BACTU	Phosphoribosylaminoimidazole-succinocarboxamide synthase OS=Bacillus thuringiensis DB27 GN=purC PE=3 SV=1	BACTU	21	0.5649	0.1065
237	23.58	23.58	60	tr|W8YTS4|W8YTS4_BACTU	Nicotinate phosphoribosyltransferase OS=Bacillus thuringiensis DB27 GN=BTDB27_000332 PE=3 SV=1	BACTU	15	0.5702	0.6907
238	23.52	23.52	68.5	tr|W8Y1T7|W8Y1T7_BACTU	Uncharacterized protein OS=Bacillus thuringiensis DB27 GN=BTDB27_001700 PE=4 SV=1	BACTU	18	0.9817	0.7237
239	23.49	23.49	73.1	tr|W8YFT1|W8YFT1_BACTU	Uncharacterized protein OS=Bacillus thuringiensis DB27 GN=BTDB27_003643 PE=4 SV=1	BACTU	21	0.8395	0.7679
240	23.43	23.45	62.7	tr|W8YC33|W8YC33_BACTU	Uncharacterized protein OS=Bacillus thuringiensis DB27 GN=BTDB27_002579 PE=4 SV=1	BACTU	34	1.1803	0.184
241	23.43	23.43	70.1	tr|W8YLE0|W8YLE0_BACTU	Uncharacterized protein OS=Bacillus thuringiensis DB27 GN=BTDB27_005603 PE=4 SV=1	BACTU	13	0.5598	0.2672
242	23.39	23.39	41.6	tr|W8Y626|W8Y626_BACTU	Uncharacterized protein OS=Bacillus thuringiensis DB27 GN=BTDB27_000208 PE=4 SV=1	BACTU	16	1.0093	0.5885
243	23.27	23.27	56.9	tr|W8Y6M4|W8Y6M4_BACTU	Urocanate hydratase OS=Bacillus thuringiensis DB27 GN=hutU PE=3 SV=1	BACTU	18	0.7178	0.2241
244	23.25	23.25	63.5	tr|W8YAX4|W8YAX4_BACTU	Tyrosine--tRNA ligase OS=Bacillus thuringiensis DB27 GN=tyrS PE=3 SV=1	BACTU	16	0.7516	0.3854
245	23.22	23.22	50	tr|W8YGG6|W8YGG6_BACTU	2,3,4,5-tetrahydropyridine-2,6-dicarboxylate N-acetyltransferase OS=Bacillus thuringiensis DB27 GN=dapH PE=3 SV=1	BACTU	30	0.2805	0.2825
246	22.99	22.99	58.3	tr|W8YFX3|W8YFX3_BACTU	GTP-sensing transcriptional pleiotropic repressor CodY OS=Bacillus thuringiensis DB27 GN=codY PE=3 SV=1	BACTU	27	1.2023	0.1641
247	22.87	22.87	61.3	tr|W8YCN8|W8YCN8_BACTU	3-phosphoshikimate 1-carboxyvinyltransferase OS=Bacillus thuringiensis DB27 GN=aroA PE=3 SV=1	BACTU	13	0.7943	0.7318
248	22.82	22.82	53.4	tr|W8Y8E3|W8Y8E3_BACTU	Aminotransferase OS=Bacillus thuringiensis DB27 GN=BTDB27_001284 PE=3 SV=1	BACTU	21	1.1376	0.8592
249	22.81	22.81	82.8	tr|W8YKG0|W8YKG0_BACTU	Uracil phosphoribosyltransferase OS=Bacillus thuringiensis DB27 GN=upp PE=3 SV=1	BACTU	15	1.5704	0.1037
250	22.75	22.75	65.9	tr|W8Z6G5|W8Z6G5_BACTU	Uncharacterized protein OS=Bacillus thuringiensis DB27 GN=BTDB27_004547 PE=4 SV=1	BACTU	15	1.2246	0.28
251	22.63	22.7	52.9	tr|W8YGT2|W8YGT2_BACTU	Riboflavin biosynthesis protein RibBA OS=Bacillus thuringiensis DB27 GN=ribBA PE=3 SV=1	BACTU	16	0.6427	0.1579
252	22.63	22.63	60.2	tr|W8Z6B7|W8Z6B7_BACTU	ATP-dependent 6-phosphofructokinase OS=Bacillus thuringiensis DB27 GN=pfkA PE=3 SV=1	BACTU	26	0.9727	0.6947
253	22.62	22.62	59.9	tr|W8YBB1|W8YBB1_BACTU	Uncharacterized protein OS=Bacillus thuringiensis DB27 GN=BTDB27_005146 PE=3 SV=1	BACTU	16	0.912	0.8078
254	22.56	22.56	62.9	tr|W8YKN9|W8YKN9_BACTU	Uncharacterized protein OS=Bacillus thuringiensis DB27 GN=BTDB27_005308 PE=4 SV=1	BACTU	15	1.4859	0.0547
255	22.54	22.54	46.8	tr|W8XY28|W8XY28_BACTU	Uncharacterized protein OS=Bacillus thuringiensis DB27 GN=BTDB27_000335 PE=4 SV=1	BACTU	17	1.2246	0.4766
256	22.54	22.54	54.6	tr|W8Y909|W8Y909_BACTU	GTPase Der OS=Bacillus thuringiensis DB27 GN=der PE=3 SV=1	BACTU	12	0.6427	0.3341
257	22.51	22.51	63.2	tr|W8YGG2|W8YGG2_BACTU	RNA polymerase sigma factor SigA OS=Bacillus thuringiensis DB27 GN=sigA PE=3 SV=1	BACTU	20	1.2706	0.0772
258	22.45	22.45	51	tr|W8Y7Q2|W8Y7Q2_BACTU	Uncharacterized protein OS=Bacillus thuringiensis DB27 GN=BTDB27_000788 PE=4 SV=1	BACTU	14	0.9036	0.7004
259	22.42	22.42	68.8	tr|W8YW54|W8YW54_BACTU	Sulfate adenylyltransferase OS=Bacillus thuringiensis DB27 GN=sat PE=3 SV=1	BACTU	14	0.1528	0.0084
260	22.35	22.35	56.9	tr|W8YIX4|W8YIX4_BACTU	Uncharacterized protein OS=Bacillus thuringiensis DB27 GN=BTDB27_005004 PE=4 SV=1	BACTU	23	0.2421	0.0703
261	22.29	22.29	85.6	tr|W8Y8A0|W8Y8A0_BACTU	Uncharacterized protein OS=Bacillus thuringiensis DB27 GN=BTDB27_001249 PE=3 SV=1	BACTU	50	0.7727	0.28
262	22.28	22.29	69	tr|W8YJS7|W8YJS7_BACTU	Uncharacterized protein OS=Bacillus thuringiensis DB27 GN=BTDB27_005294 PE=3 SV=1	BACTU	16	0.7943	0.3592
263	22.22	22.23	72	tr|W8Y9N4|W8Y9N4_BACTU	Tyrosine--tRNA ligase OS=Bacillus thuringiensis DB27 GN=tyrS PE=3 SV=1	BACTU	15	0.7516	0.46
264	22.22	22.22	92.2	tr|W8YG07|W8YG07_BACTU	6,7-dimethyl-8-ribityllumazine synthase OS=Bacillus thuringiensis DB27 GN=ribH PE=3 SV=1	BACTU	23	0.6026	0.3274
265	22.19	22.22	55.1	tr|W8YFY9|W8YFY9_BACTU	Phosphopentomutase OS=Bacillus thuringiensis DB27 GN=deoB PE=3 SV=1	BACTU	15	0.5248	0.4721
266	22.18	22.21	52.7	tr|W8YG53|W8YG53_BACTU	Cell division protein FtsA OS=Bacillus thuringiensis DB27 GN=ftsA PE=3 SV=1	BACTU	18	0.955	0.857
267	22.13	22.13	88.4	tr|W8Y6P5|W8Y6P5_BACTU	Uncharacterized protein OS=Bacillus thuringiensis DB27 GN=BTDB27_000689 PE=4 SV=1	BACTU	30	0.3981	0.6229
268	22.03	22.04	36.4	tr|W8Y892|W8Y892_BACTU	Dihydrolipoyl dehydrogenase OS=Bacillus thuringiensis DB27 GN=BTDB27_004025 PE=4 SV=1	BACTU	12	0.912	0.8452
269	22.02	22.02	59.6	tr|W8Z5Z5|W8Z5Z5_BACTU	Porphobilinogen deaminase OS=Bacillus thuringiensis DB27 GN=hemC PE=3 SV=1	BACTU	12	0.9036	0.5141
270	22.01	22.01	74.5	tr|W8XZJ7|W8XZJ7_BACTU	3-oxoacyl-[acyl-carrier-protein] synthase 2 OS=Bacillus thuringiensis DB27 GN=BTDB27_000875 PE=3 SV=1	BACTU	19	0.6546	0.24
271	21.9	21.9	60.6	tr|W8Y733|W8Y733_BACTU	Uncharacterized protein OS=Bacillus thuringiensis DB27 GN=BTDB27_003646 PE=4 SV=1	BACTU	15	1.4859	0.2307
272	21.83	21.83	53.5	tr|W8YIL6|W8YIL6_BACTU	Ferredoxin--NADP reductase OS=Bacillus thuringiensis DB27 GN=BTDB27_004869 PE=3 SV=1	BACTU	13	1.2474	0.1294
273	21.75	21.75	58.8	tr|W8Y1R7|W8Y1R7_BACTU	Uncharacterized protein OS=Bacillus thuringiensis DB27 GN=BTDB27_001675 PE=4 SV=1	BACTU	11	0.8954	0.7486
274	21.75	21.75	57.3	tr|W8XX08|W8XX08_BACTU	Uncharacterized protein OS=Bacillus thuringiensis DB27 GN=BTDB27_000026 PE=4 SV=1	BACTU	17	0.9638	0.8152
275	21.65	21.65	64.3	tr|W8Z9R4|W8Z9R4_BACTU	D-alanine--D-alanine ligase OS=Bacillus thuringiensis DB27 GN=ddl PE=3 SV=1	BACTU	12	0.912	0.3691
276	21.63	21.63	74.1	tr|W8YJR1|W8YJR1_BACTU	Peptide chain release factor 1 OS=Bacillus thuringiensis DB27 GN=prfA PE=3 SV=1	BACTU	20	0.9638	0.212
277	21.5	21.5	72.8	tr|W8Y793|W8Y793_BACTU	Uncharacterized protein OS=Bacillus thuringiensis DB27 GN=BTDB27_003706 PE=4 SV=1	BACTU	20	1.2023	0.2385
278	21.49	21.49	64	tr|W8Y0X3|W8Y0X3_BACTU	Uncharacterized protein OS=Bacillus thuringiensis DB27 GN=BTDB27_001350 PE=3 SV=1	BACTU	20	1.556	0.0187
279	21.47	21.47	87.1	tr|W8Y553|W8Y553_BACTU	Uncharacterized protein OS=Bacillus thuringiensis DB27 GN=BTDB27_002915 PE=3 SV=1	BACTU	14	1.3062	0.9958
280	21.43	21.43	66.3	tr|W8Y2H0|W8Y2H0_BACTU	Uncharacterized protein OS=Bacillus thuringiensis DB27 GN=BTDB27_001996 PE=4 SV=1	BACTU	11	1.028	0.2006
281	21.36	21.36	57.8	tr|W8YAN4|W8YAN4_BACTU	Uncharacterized protein OS=Bacillus thuringiensis DB27 GN=BTDB27_001803 PE=4 SV=1	BACTU	17	1	0.7963
282	21.19	21.19	62.2	tr|W8YKL0|W8YKL0_BACTU	Uncharacterized protein OS=Bacillus thuringiensis DB27 GN=BTDB27_005589 PE=3 SV=1	BACTU	19	1.2474	0.1368
283	21.15	21.15	74.9	tr|W8YAX0|W8YAX0_BACTU	Uncharacterized protein OS=Bacillus thuringiensis DB27 GN=BTDB27_005001 PE=4 SV=1	BACTU	15	0.4365	0.191
284	21.08	22.96	66.1	tr|W8Y996|W8Y996_BACTU	ATP-dependent Clp protease ATP-binding subunit ClpX OS=Bacillus thuringiensis DB27 GN=clpX PE=3 SV=1	BACTU	17	1.028	0.9788
285	21.02	21.02	61.5	tr|W8Y7B6|W8Y7B6_BACTU	Signal recognition particle protein OS=Bacillus thuringiensis DB27 GN=ffh PE=3 SV=1	BACTU	16	0.3908	0.1324
286	20.92	20.92	80.4	tr|W8YHT4|W8YHT4_BACTU	Site-determining protein OS=Bacillus thuringiensis DB27 GN=BTDB27_004303 PE=3 SV=1	BACTU	17	0.4169	0.8118
287	20.91	20.91	67.7	tr|W8YF14|W8YF14_BACTU	Uncharacterized protein OS=Bacillus thuringiensis DB27 GN=BTDB27_003629 PE=4 SV=1	BACTU	26	0.2051	0.7052
288	20.9	20.9	56.5	tr|W8YGJ1|W8YGJ1_BACTU	Elongation factor 4 OS=Bacillus thuringiensis DB27 GN=lepA PE=3 SV=1	BACTU	14	0.4529	0.0692
289	20.67	21.54	88.5	tr|W8Z6H5|W8Z6H5_BACTU	30S ribosomal protein S4 OS=Bacillus thuringiensis DB27 GN=rpsD PE=3 SV=1	BACTU	41	0.2992	0.2258
290	20.65	20.68	75.8	tr|W8Y224|W8Y224_BACTU	Uncharacterized protein OS=Bacillus thuringiensis DB27 GN=BTDB27_001790 PE=4 SV=1	BACTU	23	1.0568	0.9774
291	20.65	20.66	88.5	tr|W8Z994|W8Z994_BACTU	30S ribosomal protein S6 OS=Bacillus thuringiensis DB27 GN=rpsF PE=3 SV=1	BACTU	23	0.7656	0.6961
292	20.64	20.64	61	tr|W8YBW5|W8YBW5_BACTU	Uncharacterized protein OS=Bacillus thuringiensis DB27 GN=BTDB27_005336 PE=4 SV=1	BACTU	16	0.4018	0.1688
293	20.64	20.64	63.8	tr|W8Y5P0|W8Y5P0_BACTU	Uncharacterized protein OS=Bacillus thuringiensis DB27 GN=BTDB27_003136 PE=4 SV=1	BACTU	13	0.2992	0.1873
294	20.6	20.6	81.9	tr|W8XWK6|W8XWK6_BACTU	Transcription termination/antitermination protein NusG OS=Bacillus thuringiensis DB27 GN=nusG PE=3 SV=1	BACTU	18	0.5445	0.3038
295	20.53	20.53	66.7	tr|W8Y552|W8Y552_BACTU	50S ribosomal protein L2 OS=Bacillus thuringiensis DB27 GN=rplB PE=3 SV=1	BACTU	49	0.5754	0.378
296	20.49	20.53	72.6	tr|W8YGX3|W8YGX3_BACTU	Uncharacterized protein OS=Bacillus thuringiensis DB27 GN=BTDB27_004028 PE=4 SV=1	BACTU	19	0.3373	0.0501
297	20.49	20.49	65.9	tr|W8Z7H4|W8Z7H4_BACTU	L-lactate dehydrogenase OS=Bacillus thuringiensis DB27 GN=ldh PE=3 SV=1	BACTU	22	0.6427	0.2438
298	20.46	20.46	63.9	tr|W8Z897|W8Z897_BACTU	Uncharacterized protein OS=Bacillus thuringiensis DB27 GN=BTDB27_005127 PE=4 SV=1	BACTU	43	0.6081	0.1037
299	20.41	20.41	33.9	tr|W8YK29|W8YK29_BACTU	Uncharacterized protein OS=Bacillus thuringiensis DB27 GN=BTDB27_005384 PE=3 SV=1	BACTU	15	1.1482	0.4657
300	20.36	20.36	76.3	tr|W8YBA0|W8YBA0_BACTU	Uncharacterized protein OS=Bacillus thuringiensis DB27 GN=BTDB27_005136 PE=3 SV=1	BACTU	19	0.8166	0.6222
301	20.25	20.27	76.1	tr|W8Y7V8|W8Y7V8_BACTU	Uncharacterized protein OS=Bacillus thuringiensis DB27 GN=BTDB27_001124 PE=4 SV=1	BACTU	22	0.9638	0.8091
302	20.18	20.19	70.2	tr|W8Z6W0|W8Z6W0_BACTU	Uncharacterized protein OS=Bacillus thuringiensis DB27 GN=BTDB27_004682 PE=4 SV=1	BACTU	15	1.2246	0.3312
303	20.18	20.18	49.3	tr|W8YEA6|W8YEA6_BACTU	Uncharacterized protein OS=Bacillus thuringiensis DB27 GN=BTDB27_003319 PE=4 SV=1	BACTU	22	1.8197	0.0071
304	20.16	20.16	84.4	tr|W8XWT7|W8XWT7_BACTU	50S ribosomal protein L6 OS=Bacillus thuringiensis DB27 GN=rplF PE=3 SV=1	BACTU	32	0.1406	0.3105
305	20.15	20.15	57.3	tr|W8Y853|W8Y853_BACTU	Uncharacterized protein OS=Bacillus thuringiensis DB27 GN=BTDB27_000908 PE=4 SV=1	BACTU	14	0.7379	0.6748
306	20.12	20.12	72.1	tr|W8YCC4|W8YCC4_BACTU	Aminopyrimidine aminohydrolase OS=Bacillus thuringiensis DB27 GN=BTDB27_002408 PE=3 SV=1	BACTU	15	1.406	0.7232
307	20.09	20.09	81.4	tr|W8XWL4|W8XWL4_BACTU	30S ribosomal protein S7 OS=Bacillus thuringiensis DB27 GN=rpsG PE=3 SV=1	BACTU	54	0.7379	0.5527
308	20.01	20.01	40.6	tr|W8YEU7|W8YEU7_BACTU	Uncharacterized protein OS=Bacillus thuringiensis DB27 GN=BTDB27_003559 PE=4 SV=1	BACTU	21	0.5495	0.9262
309	20	20	57.7	tr|W8Z7P8|W8Z7P8_BACTU	Lipoyl synthase OS=Bacillus thuringiensis DB27 GN=lipA PE=3 SV=1	BACTU	12	0.929	0.7009
310	20	20	68.9	tr|W8Z8Q0|W8Z8Q0_BACTU	ATP synthase subunit delta OS=Bacillus thuringiensis DB27 GN=atpH PE=3 SV=1	BACTU	16	1.2359	0.2568
311	19.95	19.95	64.4	tr|W8Y9D3|W8Y9D3_BACTU	Thioredoxin OS=Bacillus thuringiensis DB27 GN=BTDB27_004420 PE=3 SV=1	BACTU	25	0.5297	0.0628
312	19.8	19.8	50.2	tr|W8XZY2|W8XZY2_BACTU	D-alanine--poly(phosphoribitol) ligase subunit 1 OS=Bacillus thuringiensis DB27 GN=dltA PE=3 SV=1	BACTU	12	0.7727	0.33
313	19.78	19.78	42.7	tr|W8Y2W8|W8Y2W8_BACTU	Uncharacterized protein OS=Bacillus thuringiensis DB27 GN=BTDB27_002085 PE=4 SV=1	BACTU	10	0.8472	0.8912
314	19.78	19.78	67.8	tr|W8YAJ4|W8YAJ4_BACTU	UTP--glucose-1-phosphate uridylyltransferase OS=Bacillus thuringiensis DB27 GN=BTDB27_004861 PE=3 SV=1	BACTU	21	0.9376	0.487
315	19.78	19.78	47.1	tr|W8XX60|W8XX60_BACTU	Amidophosphoribosyltransferase OS=Bacillus thuringiensis DB27 GN=purF PE=3 SV=1	BACTU	17	0.673	0.2592
316	19.75	19.75	60.4	tr|W8Y7X6|W8Y7X6_BACTU	Ketol-acid reductoisomerase (NADP(+)) OS=Bacillus thuringiensis DB27 GN=ilvC PE=3 SV=1	BACTU	19	0.879	0.6653
317	19.74	19.74	69.7	tr|W8Y0S8|W8Y0S8_BACTU	Uncharacterized protein OS=Bacillus thuringiensis DB27 GN=BTDB27_001300 PE=3 SV=1	BACTU	10	1.0471	0.7453
318	19.64	19.64	65.8	tr|W8Z3P5|W8Z3P5_BACTU	Dipicolinate synthase subunit B OS=Bacillus thuringiensis DB27 GN=BTDB27_003657 PE=4 SV=1	BACTU	15	1.7865	0.0702
319	19.63	19.72	67	tr|W8Z9I9|W8Z9I9_BACTU	Lipoprotein OS=Bacillus thuringiensis DB27 GN=BTDB27_005522 PE=3 SV=1	BACTU	14	0.9638	0.9508
320	19.61	21.42	46	tr|W8Y8U7|W8Y8U7_BACTU	Uncharacterized protein OS=Bacillus thuringiensis DB27 GN=BTDB27_004266 PE=3 SV=1	BACTU	17	1.0864	0.375
321	19.57	19.57	84.2	tr|W8YJQ2|W8YJQ2_BACTU	Uncharacterized protein OS=Bacillus thuringiensis DB27 GN=BTDB27_005269 PE=4 SV=1	BACTU	22	0.2512	0.1414
322	19.45	19.45	90	tr|W8Y715|W8Y715_BACTU	Uncharacterized protein OS=Bacillus thuringiensis DB27 GN=BTDB27_003626 PE=4 SV=1	BACTU	51	1.1482	0.105
323	19.41	19.42	69.1	tr|W8Z3S5|W8Z3S5_BACTU	30S ribosomal protein S2 OS=Bacillus thuringiensis DB27 GN=rpsB PE=3 SV=1	BACTU	31	0.1028	0.2364
324	19.39	19.83	78.4	tr|W8YGZ1|W8YGZ1_BACTU	50S ribosomal protein L21 OS=Bacillus thuringiensis DB27 GN=rplU PE=3 SV=1	BACTU	20	0.4169	0.5801
325	19.36	19.36	70.9	tr|W8YBF1|W8YBF1_BACTU	D-alanine aminotransferase OS=Bacillus thuringiensis DB27 GN=BTDB27_005170 PE=3 SV=1	BACTU	12	0.8954	0.9831
326	19.33	19.33	74.6	tr|W8YIQ8|W8YIQ8_BACTU	Cysteine desulfurase OS=Bacillus thuringiensis DB27 GN=BTDB27_004919 PE=3 SV=1	BACTU	17	0.2312	0.0599
327	19.29	19.3	56	tr|W8Y759|W8Y759_BACTU	Uncharacterized protein OS=Bacillus thuringiensis DB27 GN=BTDB27_000814 PE=4 SV=1	BACTU	22	1.2474	0.6664
328	19.26	19.26	79.7	tr|W8YL64|W8YL64_BACTU	Dihydropteroate synthase OS=Bacillus thuringiensis DB27 GN=BTDB27_005503 PE=3 SV=1	BACTU	16	0.7943	0.7871
329	19.25	19.25	41.6	tr|W8YZW5|W8YZW5_BACTU	Uncharacterized protein OS=Bacillus thuringiensis DB27 GN=BTDB27_002377 PE=3 SV=1	BACTU	11	0.6546	0.7111
330	19.11	19.14	70.1	tr|W8XZI0|W8XZI0_BACTU	Catalase OS=Bacillus thuringiensis DB27 GN=BTDB27_000855 PE=3 SV=1	BACTU	14	1.0375	0.9135
331	19.07	19.07	83.3	tr|W8XWN5|W8XWN5_BACTU	Adenylate kinase OS=Bacillus thuringiensis DB27 GN=adk PE=3 SV=1	BACTU	16	0.4966	0.8639
332	18.97	18.97	79.8	tr|W8Y9B1|W8Y9B1_BACTU	Uncharacterized protein OS=Bacillus thuringiensis DB27 GN=BTDB27_001313 PE=4 SV=1	BACTU	22	1.1066	0.6241
333	18.93	18.93	72.1	tr|W8Y999|W8Y999_BACTU	Uncharacterized protein OS=Bacillus thuringiensis DB27 GN=BTDB27_004385 PE=4 SV=1	BACTU	14	1.1482	0.4723
334	18.88	18.93	67.4	tr|W8Y2Y3|W8Y2Y3_BACTU	Nuclease SbcCD subunit C OS=Bacillus thuringiensis DB27 GN=sbcC PE=3 SV=1	BACTU	12	1.1066	0.8946
335	18.83	18.83	69.5	tr|W8YAR2|W8YAR2_BACTU	Uncharacterized protein OS=Bacillus thuringiensis DB27 GN=BTDB27_004946 PE=4 SV=1	BACTU	14	0.6427	0.587
336	18.83	18.83	61	tr|W8Y772|W8Y772_BACTU	Aspartokinase OS=Bacillus thuringiensis DB27 GN=BTDB27_003655 PE=3 SV=1	BACTU	12	0.9908	0.9013
337	18.81	18.89	50	tr|W8Y925|W8Y925_BACTU	Uncharacterized protein OS=Bacillus thuringiensis DB27 GN=BTDB27_001258 PE=4 SV=1	BACTU	11	0.631	0.4886
338	18.8	18.81	57.9	tr|W8YHD1|W8YHD1_BACTU	Uncharacterized protein OS=Bacillus thuringiensis DB27 GN=BTDB27_004454 PE=4 SV=1	BACTU	15	1.1912	0.4808
339	18.78	18.78	71.1	tr|W8Y0D7|W8Y0D7_BACTU	Cytidylate kinase OS=Bacillus thuringiensis DB27 GN=cmk PE=3 SV=1	BACTU	12	0.787	0.6347
340	18.76	18.76	77.6	tr|W8Y8G0|W8Y8G0_BACTU	4-hydroxy-3-methylbut-2-en-1-yl diphosphate synthase (flavodoxin) OS=Bacillus thuringiensis DB27 GN=ispG PE=3 SV=1	BACTU	14	1.0765	0.4636
341	18.65	18.65	56.5	tr|W8Y6U5|W8Y6U5_BACTU	Glycerol kinase OS=Bacillus thuringiensis DB27 GN=glpK PE=3 SV=1	BACTU	12	1.1803	0.3767
342	18.63	18.63	88.1	tr|W8Y8C6|W8Y8C6_BACTU	Uncharacterized protein OS=Bacillus thuringiensis DB27 GN=BTDB27_004060 PE=4 SV=1	BACTU	21	0.6918	0.2741
343	18.51	18.51	71.1	tr|W8Y7B1|W8Y7B1_BACTU	50S ribosomal protein L19 OS=Bacillus thuringiensis DB27 GN=rplS PE=3 SV=1	BACTU	23	0.5058	0.298
344	18.5	18.5	71.5	tr|W8Y713|W8Y713_BACTU	Uncharacterized protein OS=Bacillus thuringiensis DB27 GN=BTDB27_000528 PE=4 SV=1	BACTU	10	0.871	0.6913
345	18.49	18.5	68.9	tr|W8Y4E1|W8Y4E1_BACTU	30S ribosomal protein S8 OS=Bacillus thuringiensis DB27 GN=rpsH PE=3 SV=1	BACTU	23	0.7586	0.6569
346	18.37	18.38	49.5	tr|W8Z4M1|W8Z4M1_BACTU	Uncharacterized protein OS=Bacillus thuringiensis DB27 GN=BTDB27_003962 PE=3 SV=1	BACTU	14	1.3932	0.1158
347	18.32	18.32	84.8	tr|W8YGQ9|W8YGQ9_BACTU	Transcription elongation factor GreA OS=Bacillus thuringiensis DB27 GN=greA PE=3 SV=1	BACTU	19	0.8017	0.3154
348	18.32	18.32	63.8	tr|W8YVT9|W8YVT9_BACTU	Uncharacterized protein OS=Bacillus thuringiensis DB27 GN=BTDB27_001042 PE=4 SV=1	BACTU	17	1.0471	0.6525
349	18.31	18.31	62.6	tr|W8YLC8|W8YLC8_BACTU	Uncharacterized protein OS=Bacillus thuringiensis DB27 GN=BTDB27_005588 PE=4 SV=1	BACTU	10	1.1376	0.2276
350	18.25	18.25	87	tr|W8YFU8|W8YFU8_BACTU	Uncharacterized protein OS=Bacillus thuringiensis DB27 GN=BTDB27_003658 PE=4 SV=1	BACTU	15	1.3552	0.179
351	18.21	18.21	46.8	tr|W8YCA9|W8YCA9_BACTU	Bifunctional protein GlmU OS=Bacillus thuringiensis DB27 GN=glmU PE=3 SV=1	BACTU	15	0.929	0.8697
352	18.16	18.18	53	tr|W8YD68|W8YD68_BACTU	Alkanesulfonate monooxygenase OS=Bacillus thuringiensis DB27 GN=ssuD PE=3 SV=1	BACTU	14	0.3802	0.5531
353	18.09	18.09	85.6	tr|W8YUI1|W8YUI1_BACTU	UPF0342 protein BTDB27_000607 OS=Bacillus thuringiensis DB27 GN=BTDB27_000607 PE=3 SV=1	BACTU	36	0.9817	0.8464
354	18.08	18.08	79.8	tr|W8Z402|W8Z402_BACTU	Uncharacterized protein OS=Bacillus thuringiensis DB27 GN=BTDB27_003752 PE=4 SV=1	BACTU	13	1.2706	0.4932
355	18.06	18.09	72.8	tr|W8Y2D3|W8Y2D3_BACTU	Uncharacterized protein OS=Bacillus thuringiensis DB27 GN=BTDB27_001956 PE=4 SV=1	BACTU	12	0.4169	0.0811
356	18.06	18.06	68.4	tr|W8Y9C8|W8Y9C8_BACTU	Uncharacterized protein OS=Bacillus thuringiensis DB27 GN=BTDB27_004415 PE=4 SV=1	BACTU	12	1.0186	0.344
357	18.05	18.05	57.5	tr|W8Y7E7|W8Y7E7_BACTU	Uncharacterized protein OS=Bacillus thuringiensis DB27 GN=BTDB27_003730 PE=4 SV=1	BACTU	10	1.2823	0.2751
358	18.03	18.05	59	tr|W8Y8C8|W8Y8C8_BACTU	Uncharacterized protein OS=Bacillus thuringiensis DB27 GN=BTDB27_000993 PE=4 SV=1	BACTU	11	1.4723	0.2076
359	18.02	24.53	95.4	tr|W8YIE4|W8YIE4_BACTU	Uncharacterized protein OS=Bacillus thuringiensis DB27 GN=BTDB27_004548 PE=4 SV=1	BACTU	110	1.0864	0.3985
360	18.02	18.02	81.6	tr|W8XZI5|W8XZI5_BACTU	UPF0234 protein BTDB27_000860 OS=Bacillus thuringiensis DB27 GN=BTDB27_000860 PE=3 SV=1	BACTU	13	0.6486	0.1421
361	17.93	17.93	67.2	tr|W8YKY4|W8YKY4_BACTU	Ribosome-binding ATPase YchF OS=Bacillus thuringiensis DB27 GN=ychF PE=3 SV=1	BACTU	14	0.4487	0.1787
362	17.91	17.91	86.1	tr|W8XZK0|W8XZK0_BACTU	Putative phosphoesterase BTDB27_000926 OS=Bacillus thuringiensis DB27 GN=BTDB27_000926 PE=3 SV=1	BACTU	30	0.3981	0.1681
363	17.86	17.86	77.2	tr|W8Z3Z3|W8Z3Z3_BACTU	Bifunctional protein PyrR OS=Bacillus thuringiensis DB27 GN=pyrR PE=3 SV=1	BACTU	15	1.0471	0.143
364	17.81	17.81	55	tr|W8YTD9|W8YTD9_BACTU	Uncharacterized protein OS=Bacillus thuringiensis DB27 GN=BTDB27_000237 PE=3 SV=1	BACTU	14	0.4487	0.3342
365	17.79	17.79	49.3	tr|W8YAZ8|W8YAZ8_BACTU	Uncharacterized protein OS=Bacillus thuringiensis DB27 GN=BTDB27_002189 PE=4 SV=1	BACTU	14	1.1169	0.5752
366	17.79	17.79	51.1	tr|W8Y7I8|W8Y7I8_BACTU	UDP-N-acetylmuramoyl-L-alanyl-D-glutamate--2,6-diaminopimelate ligase OS=Bacillus thuringiensis DB27 GN=murE PE=3 SV=1	BACTU	11	1.1272	0.6977
367	17.77	17.77	60.3	tr|W8Y893|W8Y893_BACTU	Glycerol-3-phosphate dehydrogenase [NAD(P)+] OS=Bacillus thuringiensis DB27 GN=gpsA PE=3 SV=1	NAD(P)+	13	1.3305	0.1094
368	17.74	17.74	70.6	tr|W8Y9H2|W8Y9H2_BACTU	Uncharacterized protein OS=Bacillus thuringiensis DB27 GN=BTDB27_004506 PE=3 SV=1	BACTU	21	0.6918	0.2693
369	17.71	17.71	68.7	tr|W8YBA8|W8YBA8_BACTU	Uncharacterized protein OS=Bacillus thuringiensis DB27 GN=BTDB27_005115 PE=4 SV=1	BACTU	17	0.3837	0.8883
370	17.69	17.69	45.8	tr|W8Y7Y6|W8Y7Y6_BACTU	N-acetylglucosamine-6-phosphate deacetylase OS=Bacillus thuringiensis DB27 GN=BTDB27_003915 PE=3 SV=1	BACTU	9	0.8472	0.986
371	17.68	17.69	54.1	tr|W8YX28|W8YX28_BACTU	Fumarate hydratase class II OS=Bacillus thuringiensis DB27 GN=fumC PE=3 SV=1	BACTU	21	0.863	0.9502
372	17.62	17.62	83.3	tr|W8Y9L8|W8Y9L8_BACTU	Uncharacterized protein OS=Bacillus thuringiensis DB27 GN=BTDB27_001709 PE=3 SV=1	BACTU	20	0.1556	0.252
373	17.59	17.59	77.7	tr|W8YHK8|W8YHK8_BACTU	Adenine phosphoribosyltransferase OS=Bacillus thuringiensis DB27 GN=apt PE=3 SV=1	BACTU	12	0.8472	0.8417
374	17.59	17.59	65.7	tr|W8Y401|W8Y401_BACTU	Uncharacterized protein OS=Bacillus thuringiensis DB27 GN=BTDB27_002531 PE=4 SV=1	BACTU	15	0.6918	0.2387
375	17.56	17.56	72.3	tr|W8YBQ6|W8YBQ6_BACTU	Uncharacterized protein OS=Bacillus thuringiensis DB27 GN=BTDB27_005291 PE=3 SV=1	BACTU	13	0.4966	0.1559
376	17.52	18.9	52.6	tr|W8YTG8|W8YTG8_BACTU	Glutamate-1-semialdehyde 2,1-aminomutase OS=Bacillus thuringiensis DB27 GN=hemL PE=3 SV=1	BACTU	14	0.6138	0.8971
377	17.47	17.47	65.2	tr|W8Y921|W8Y921_BACTU	GTPase Obg OS=Bacillus thuringiensis DB27 GN=obg PE=3 SV=1	BACTU	10	0.879	0.8887
378	17.44	17.45	46.2	tr|W8Y6H4|W8Y6H4_BACTU	Uncharacterized protein OS=Bacillus thuringiensis DB27 GN=BTDB27_003436 PE=4 SV=1	BACTU	12	0.863	0.9574
379	17.36	17.4	37.4	tr|W8YBU8|W8YBU8_BACTU	Uncharacterized protein OS=Bacillus thuringiensis DB27 GN=BTDB27_005295 PE=4 SV=1	BACTU	13	0.8551	0.3306
380	17.35	17.35	52.4	tr|W8Y9R7|W8Y9R7_BACTU	Uncharacterized protein OS=Bacillus thuringiensis DB27 GN=BTDB27_001749 PE=3 SV=1	BACTU	10	1.1482	0.5097
381	17.34	17.34	58.3	tr|W8YKJ7|W8YKJ7_BACTU	Uncharacterized protein OS=Bacillus thuringiensis DB27 GN=BTDB27_005293 PE=4 SV=1	BACTU	17	0.8318	0.7685
382	17.31	17.31	76.2	tr|W8Y2R9|W8Y2R9_BACTU	Uncharacterized protein OS=Bacillus thuringiensis DB27 GN=BTDB27_002030 PE=4 SV=1	BACTU	11	0.4613	0.4347
383	17.25	17.25	75.9	tr|W8Y8D5|W8Y8D5_BACTU	Pantothenate synthetase OS=Bacillus thuringiensis DB27 GN=panC PE=3 SV=1	BACTU	10	0.7311	0.8378
384	17.2	17.33	56	tr|W8Y6Y3|W8Y6Y3_BACTU	Ferrochelatase OS=Bacillus thuringiensis DB27 GN=hemH PE=3 SV=1	BACTU	10	1.0568	0.8954
385	17.2	17.2	72.8	tr|W8Y5V6|W8Y5V6_BACTU	Uncharacterized protein OS=Bacillus thuringiensis DB27 GN=BTDB27_000374 PE=3 SV=1	BACTU	18	0.9204	0.9111
386	17.2	17.2	76	tr|W8XXH6|W8XXH6_BACTU	Uncharacterized protein OS=Bacillus thuringiensis DB27 GN=BTDB27_000201 PE=4 SV=1	BACTU	14	1.1695	0.0569
387	17.19	17.19	62.3	tr|W8XWL6|W8XWL6_BACTU	50S ribosomal protein L4 OS=Bacillus thuringiensis DB27 GN=rplD PE=3 SV=1	BACTU	32	0.4446	0.5052
388	17.14	17.14	59.1	tr|W8Z921|W8Z921_BACTU	Putative heme-dependent peroxidase BTDB27_005337 OS=Bacillus thuringiensis DB27 GN=BTDB27_005337 PE=3 SV=1	BACTU	25	0.1959	0.2459
389	17.11	17.11	56.2	tr|W8YDB7|W8YDB7_BACTU	Uncharacterized protein OS=Bacillus thuringiensis DB27 GN=BTDB27_002773 PE=4 SV=1	BACTU	18	0.3105	0.0606
390	17.03	17.07	58.2	tr|W8YG58|W8YG58_BACTU	UDP-N-acetylmuramoylalanine--D-glutamate ligase OS=Bacillus thuringiensis DB27 GN=murD PE=3 SV=1	BACTU	10	1.2134	0.9223
391	17.01	17.01	72.2	tr|W8YKZ9|W8YKZ9_BACTU	DNA polymerase III subunit beta OS=Bacillus thuringiensis DB27 GN=BTDB27_005438 PE=4 SV=1	BACTU	16	1.0186	0.2208
392	17	17.64	55.4	tr|W8Y8E6|W8Y8E6_BACTU	Uncharacterized protein OS=Bacillus thuringiensis DB27 GN=BTDB27_004116 PE=4 SV=1	BACTU	10	0.631	0.758
393	16.9	16.9	54.2	tr|W8XYT6|W8XYT6_BACTU	Uncharacterized protein OS=Bacillus thuringiensis DB27 GN=BTDB27_000630 PE=4 SV=1	BACTU	12	0.6982	0.4687
394	16.77	16.77	70.3	tr|W8Z4I3|W8Z4I3_BACTU	Peptidyl-prolyl cis-trans isomerase OS=Bacillus thuringiensis DB27 GN=BTDB27_003922 PE=3 SV=1	BACTU	20	0.4786	0.1622
395	16.61	16.61	73.3	tr|W8Z1S0|W8Z1S0_BACTU	Phosphoserine aminotransferase OS=Bacillus thuringiensis DB27 GN=serC PE=3 SV=1	BACTU	10	0.8017	0.3694
396	16.6	16.6	57	tr|W8Y537|W8Y537_BACTU	50S ribosomal protein L1 OS=Bacillus thuringiensis DB27 GN=rplA PE=3 SV=1	BACTU	26	0.597	0.8684
397	16.59	16.59	55.1	tr|W8Y638|W8Y638_BACTU	Uncharacterized protein OS=Bacillus thuringiensis DB27 GN=BTDB27_003281 PE=4 SV=1	BACTU	16	0.6486	0.6624
398	16.5	16.5	59.7	tr|W8YK05|W8YK05_BACTU	Uncharacterized protein OS=Bacillus thuringiensis DB27 GN=BTDB27_005113 PE=3 SV=1	BACTU	8	0.5395	0.2579
399	16.49	16.49	55	tr|W8Y212|W8Y212_BACTU	Uncharacterized protein OS=Bacillus thuringiensis DB27 GN=BTDB27_001811 PE=4 SV=1	BACTU	9	0.955	0.8923
400	16.47	16.47	58	tr|W8YHH1|W8YHH1_BACTU	5'-methylthioadenosine/S-adenosylhomocysteine nucleosidase OS=Bacillus thuringiensis DB27 GN=mtnN PE=3 SV=1	BACTU	13	0.6855	0.1979
401	16.45	16.45	71.4	tr|W8Y8K8|W8Y8K8_BACTU	GTPase Era OS=Bacillus thuringiensis DB27 GN=era PE=3 SV=1	BACTU	9	1.3552	0.5628
402	16.42	16.43	63.9	tr|W8YAA7|W8YAA7_BACTU	Uncharacterized protein OS=Bacillus thuringiensis DB27 GN=BTDB27_001924 PE=4 SV=1	BACTU	10	1.1482	0.607
403	16.39	16.39	71.1	tr|W8Y8H4|W8Y8H4_BACTU	Putative pyruvate, phosphate dikinase regulatory protein OS=Bacillus thuringiensis DB27 GN=BTDB27_004146 PE=3 SV=1	BACTU	11	0.7178	0.9758
404	16.33	16.69	55.9	tr|W8Z8U3|W8Z8U3_BACTU	Uncharacterized protein OS=Bacillus thuringiensis DB27 GN=BTDB27_005292 PE=3 SV=1	BACTU	13	1.0186	0.8249
405	16.33	16.33	60.2	tr|W8XYD8|W8XYD8_BACTU	Thiazole synthase OS=Bacillus thuringiensis DB27 GN=thiG PE=3 SV=1	BACTU	10	0.6194	0.5262
406	16.31	16.31	58.4	tr|W8Y0G4|W8Y0G4_BACTU	Uncharacterized protein OS=Bacillus thuringiensis DB27 GN=BTDB27_001215 PE=4 SV=1	BACTU	10	0.6194	0.6829
407	16.28	16.29	56.9	tr|W8YC40|W8YC40_BACTU	tRNA uridine 5-carboxymethylaminomethyl modification enzyme MnmG OS=Bacillus thuringiensis DB27 GN=mnmG PE=3 SV=1	BACTU	8	1.1272	0.7435
408	16.28	16.28	66.5	tr|W8Y7Y7|W8Y7Y7_BACTU	1-(5-phosphoribosyl)-5-[(5-phosphoribosylamino)methylideneamino] imidazole-4-carboxamide isomerase OS=Bacillus thuringiensis DB27 GN=hisA PE=3 SV=1	BACTU	9	0.9462	0.9661
409	16.25	25.57	55.5	tr|W8YKG4|W8YKG4_BACTU	Uncharacterized protein OS=Bacillus thuringiensis DB27 GN=BTDB27_005544 PE=4 SV=1	BACTU	20	0.4529	0.2531
410	16.25	16.33	65.4	tr|W8Y5Y6|W8Y5Y6_BACTU	Hydroxyethylthiazole kinase OS=Bacillus thuringiensis DB27 GN=thiM PE=3 SV=1	BACTU	23	0.5346	0.5581
411	16.25	16.25	58	tr|W8YB51|W8YB51_BACTU	ATP-dependent Clp protease proteolytic subunit OS=Bacillus thuringiensis DB27 GN=clpP PE=3 SV=1	BACTU	21	1.4191	0.0821
412	16.24	16.44	53.5	tr|W8Y941|W8Y941_BACTU	5-methylthioadenosine/S-adenosylhomocysteine deaminase OS=Bacillus thuringiensis DB27 GN=mtaD PE=3 SV=1	BACTU	10	0.8241	0.672
413	16.2	16.2	72.4	tr|W8Y579|W8Y579_BACTU	50S ribosomal protein L13 OS=Bacillus thuringiensis DB27 GN=rplM PE=3 SV=1	BACTU	18	4.6989	0.0275
414	16.17	16.17	64.5	tr|W8Y7A8|W8Y7A8_BACTU	3-oxoacyl-[acyl-carrier-protein] synthase 3 OS=Bacillus thuringiensis DB27 GN=fabH PE=3 SV=1	BACTU	14	0.3981	0.3732
415	16.17	16.17	66.4	tr|W8Y4B1|W8Y4B1_BACTU	DNA integrity scanning protein DisA OS=Bacillus thuringiensis DB27 GN=disA PE=3 SV=1	BACTU	10	0.7943	0.8286
416	16.13	16.13	58.3	tr|W8YE51|W8YE51_BACTU	Uncharacterized protein OS=Bacillus thuringiensis DB27 GN=BTDB27_003053 PE=4 SV=1	BACTU	10	1.4322	0.1288
417	16.13	16.13	75.9	tr|W8YGM6|W8YGM6_BACTU	Uncharacterized protein OS=Bacillus thuringiensis DB27 GN=BTDB27_003908 PE=4 SV=1	BACTU	33	0.5649	0.9667
418	16.12	16.12	49.8	tr|W8YTB9|W8YTB9_BACTU	Uncharacterized protein OS=Bacillus thuringiensis DB27 GN=BTDB27_000217 PE=4 SV=1	BACTU	13	0.1959	0.3344
419	16.08	46.02	84.4	tr|W8YTR9|W8YTR9_BACTU	Alanine dehydrogenase OS=Bacillus thuringiensis DB27 GN=BTDB27_000327 PE=3 SV=1	BACTU	75	0.8318	0.5771
420	16.05	16.08	49.2	tr|W8Z2J5|W8Z2J5_BACTU	Uncharacterized protein OS=Bacillus thuringiensis DB27 GN=BTDB27_003287 PE=4 SV=1	BACTU	12	1.2474	0.4378
421	16.04	16.04	58.5	tr|W8Y4R0|W8Y4R0_BACTU	N5-carboxyaminoimidazole ribonucleotide synthase OS=Bacillus thuringiensis DB27 GN=purK PE=3 SV=1	BACTU	13	0.5916	0.4257
422	16.03	16.03	39.8	tr|W8Z2W0|W8Z2W0_BACTU	Uncharacterized protein OS=Bacillus thuringiensis DB27 GN=BTDB27_003382 PE=3 SV=1	BACTU	9	0.4656	0.6186
423	16.02	16.02	38.9	tr|W8YC08|W8YC08_BACTU	Uncharacterized protein OS=Bacillus thuringiensis DB27 GN=BTDB27_005355 PE=3 SV=1	BACTU	10	1.1169	0.6979
424	16.02	16.02	64.9	tr|W8YF12|W8YF12_BACTU	Uncharacterized protein OS=Bacillus thuringiensis DB27 GN=BTDB27_003338 PE=4 SV=1	BACTU	11	0.1086	0.1066
425	16.01	16.03	71.5	tr|W8YTH3|W8YTH3_BACTU	Uncharacterized protein OS=Bacillus thuringiensis DB27 GN=BTDB27_000267 PE=4 SV=1	BACTU	8	0.9462	0.6002
426	16.01	16.01	64.2	tr|W8Z857|W8Z857_BACTU	Nucleotide-binding protein BTDB27_005087 OS=Bacillus thuringiensis DB27 GN=BTDB27_005087 PE=3 SV=1	BACTU	12	0.9638	0.9209
427	15.97	15.97	60.9	tr|W8YT69|W8YT69_BACTU	DNA topoisomerase 3 OS=Bacillus thuringiensis DB27 GN=topB PE=3 SV=1	BACTU	10	1.0965	0.3789
428	15.97	15.97	54.8	tr|W8YC48|W8YC48_BACTU	DNA gyrase subunit B OS=Bacillus thuringiensis DB27 GN=gyrB PE=3 SV=1	BACTU	12	0.8872	0.7045
429	15.9	17.77	68.5	tr|W8YJE9|W8YJE9_BACTU	Uncharacterized protein OS=Bacillus thuringiensis DB27 GN=BTDB27_005179 PE=4 SV=1	BACTU	10	0.5861	0.4153
430	15.87	15.88	54.4	tr|W8Z4D3|W8Z4D3_BACTU	Uncharacterized protein OS=Bacillus thuringiensis DB27 GN=BTDB27_003872 PE=4 SV=1	BACTU	15	1.1482	0.4897
431	15.87	15.87	48.2	tr|W8YVJ9|W8YVJ9_BACTU	Uncharacterized protein OS=Bacillus thuringiensis DB27 GN=BTDB27_000947 PE=4 SV=1	BACTU	10	1.1272	0.177
432	15.85	15.85	37	tr|W8Y5R7|W8Y5R7_BACTU	Uncharacterized protein OS=Bacillus thuringiensis DB27 GN=BTDB27_000324 PE=4 SV=1	BACTU	10	1.1482	0.6406
433	15.83	16.22	79.2	tr|W8Y576|W8Y576_BACTU	50S ribosomal protein L17 OS=Bacillus thuringiensis DB27 GN=rplQ PE=3 SV=1	BACTU	27	0.9462	0.8676
434	15.81	15.93	92.7	tr|W8Y756|W8Y756_BACTU	Uncharacterized protein OS=Bacillus thuringiensis DB27 GN=BTDB27_003640 PE=4 SV=1	BACTU	20	0.8241	0.6375
435	15.62	15.62	59.8	tr|W8YG57|W8YG57_BACTU	Stage 0 sporulation protein A OS=Bacillus thuringiensis DB27 GN=BTDB27_004034 PE=4 SV=1	BACTU	11	0.8395	0.9401
436	15.59	15.59	85.4	tr|W8YCB3|W8YCB3_BACTU	Uncharacterized protein OS=Bacillus thuringiensis DB27 GN=BTDB27_005485 PE=4 SV=1	BACTU	8	1.6444	0.062
437	15.54	15.54	48.4	tr|W8Y5A4|W8Y5A4_BACTU	Uncharacterized protein OS=Bacillus thuringiensis DB27 GN=BTDB27_002986 PE=4 SV=1	BACTU	8	1.1376	0.2976
438	15.46	15.46	44.4	tr|W8YBZ8|W8YBZ8_BACTU	Uncharacterized protein OS=Bacillus thuringiensis DB27 GN=BTDB27_005340 PE=4 SV=1	BACTU	33	2.0893	0.3958
439	15.4	15.4	74.7	tr|W8XXK4|W8XXK4_BACTU	Uncharacterized protein OS=Bacillus thuringiensis DB27 GN=BTDB27_000175 PE=4 SV=1	BACTU	11	0.7311	0.9017
440	15.4	15.4	52.3	tr|W8YAL3|W8YAL3_BACTU	Uncharacterized protein OS=Bacillus thuringiensis DB27 GN=BTDB27_004881 PE=4 SV=1	BACTU	9	0.7244	0.5022
441	15.39	15.39	60.3	tr|W8Z3M5|W8Z3M5_BACTU	Uncharacterized protein OS=Bacillus thuringiensis DB27 GN=BTDB27_003642 PE=4 SV=1	BACTU	14	1.4859	0.1645
442	15.38	15.41	47.9	tr|W8Z5J8|W8Z5J8_BACTU	Uncharacterized protein OS=Bacillus thuringiensis DB27 GN=BTDB27_004262 PE=3 SV=1	BACTU	10	0.4699	0.2055
443	15.35	15.38	44.2	tr|W8Y7J2|W8Y7J2_BACTU	Putative cysteine ligase BshC OS=Bacillus thuringiensis DB27 GN=bshC PE=3 SV=1	BACTU	12	0.5248	0.7609
444	15.2	15.2	34.8	tr|W8YDB5|W8YDB5_BACTU	Uncharacterized protein OS=Bacillus thuringiensis DB27 GN=BTDB27_003009 PE=3 SV=1	BACTU	10	0.1722	0.1844
445	15.15	15.83	56.3	tr|W8YB95|W8YB95_BACTU	Uncharacterized protein OS=Bacillus thuringiensis DB27 GN=BTDB27_005131 PE=4 SV=1	BACTU	14	0.912	0.385
446	15.08	15.08	60.7	tr|W8YJX6|W8YJX6_BACTU	Uncharacterized protein OS=Bacillus thuringiensis DB27 GN=BTDB27_005319 PE=3 SV=1	BACTU	9	1.7219	0.2206
447	15.07	15.07	57.4	tr|W8Z314|W8Z314_BACTU	Uncharacterized protein OS=Bacillus thuringiensis DB27 GN=BTDB27_003442 PE=4 SV=1	BACTU	11	2.0324	0.0078
448	15.05	15.05	75	tr|W8Y8A7|W8Y8A7_BACTU	Nucleoside diphosphate kinase OS=Bacillus thuringiensis DB27 GN=ndk PE=3 SV=1	BACTU	11	0.5861	0.1412
449	15.03	15.04	70.8	tr|W8YSE5|W8YSE5_BACTU	50S ribosomal protein L16 OS=Bacillus thuringiensis DB27 GN=rplP PE=3 SV=1	BACTU	18	0.0275	0.2157
450	14.98	14.98	44.5	tr|W8Y051|W8Y051_BACTU	Histidinol dehydrogenase OS=Bacillus thuringiensis DB27 GN=hisD PE=3 SV=1	BACTU	9	0.9638	0.7585
451	14.88	14.88	57.8	tr|W8YC76|W8YC76_BACTU	Uncharacterized protein OS=Bacillus thuringiensis DB27 GN=BTDB27_005445 PE=3 SV=1	BACTU	9	1.0186	0.6487
452	14.84	14.84	73.8	tr|W8YX96|W8YX96_BACTU	Uncharacterized protein OS=Bacillus thuringiensis DB27 GN=BTDB27_001522 PE=4 SV=1	BACTU	10	0.2535	0.6699
453	14.82	14.83	57.7	tr|W8Z0N2|W8Z0N2_BACTU	Uncharacterized protein OS=Bacillus thuringiensis DB27 GN=BTDB27_002652 PE=4 SV=1	BACTU	13	1.1376	0.4146
454	14.81	15.7	52.6	tr|W8Y9J4|W8Y9J4_BACTU	Glyceraldehyde-3-phosphate dehydrogenase OS=Bacillus thuringiensis DB27 GN=BTDB27_004485 PE=3 SV=1	BACTU	17	0.8954	0.7389
455	14.8	14.8	54.2	tr|W8Y416|W8Y416_BACTU	Uncharacterized protein OS=Bacillus thuringiensis DB27 GN=BTDB27_002546 PE=4 SV=1	BACTU	20	0.7447	0.1838
456	14.76	14.78	68.1	tr|W8YKN1|W8YKN1_BACTU	10 kDa chaperonin OS=Bacillus thuringiensis DB27 GN=groS PE=3 SV=1	BACTU	15	0.3311	0.3196
457	14.76	14.77	41.2	tr|W8Y2K7|W8Y2K7_BACTU	Arginine--tRNA ligase OS=Bacillus thuringiensis DB27 GN=argS PE=3 SV=1	BACTU	9	0.9036	0.9814
458	14.71	14.76	71.3	tr|W8XZ47|W8XZ47_BACTU	Foldase protein PrsA OS=Bacillus thuringiensis DB27 GN=prsA PE=3 SV=1	BACTU	23	0.3467	0.7995
459	14.71	14.71	52.2	tr|W8Y7J0|W8Y7J0_BACTU	3'-5' exoribonuclease YhaM OS=Bacillus thuringiensis DB27 GN=yhaM PE=3 SV=1	BACTU	14	0.6855	0.5251
460	14.65	14.65	49.9	tr|W8XXX6|W8XXX6_BACTU	Uncharacterized protein OS=Bacillus thuringiensis DB27 GN=BTDB27_000331 PE=3 SV=1	BACTU	12	0.9204	0.6053
461	14.64	14.65	72.1	tr|W8Y1Z4|W8Y1Z4_BACTU	Uncharacterized protein OS=Bacillus thuringiensis DB27 GN=BTDB27_001760 PE=3 SV=1	BACTU	22	0.6982	0.9119
462	14.63	14.66	67	tr|W8Y7L2|W8Y7L2_BACTU	HTH-type transcriptional regulator Hpr OS=Bacillus thuringiensis DB27 GN=hpr PE=3 SV=1	BACTU	12	0.8017	0.8367
463	14.59	14.59	47.6	tr|W8YHZ2|W8YHZ2_BACTU	Uncharacterized protein OS=Bacillus thuringiensis DB27 GN=BTDB27_004368 PE=4 SV=1	BACTU	10	0.6486	0.7775
464	14.57	14.57	49.6	tr|W8Y778|W8Y778_BACTU	Uncharacterized protein OS=Bacillus thuringiensis DB27 GN=BTDB27_003660 PE=3 SV=1	BACTU	17	0.9638	0.5875
465	14.53	14.53	80	tr|W8YTR0|W8YTR0_BACTU	Uncharacterized protein OS=Bacillus thuringiensis DB27 GN=BTDB27_000317 PE=4 SV=1	BACTU	8	0.8091	0.34
466	14.49	14.54	62.5	tr|W8Z976|W8Z976_BACTU	GMP reductase OS=Bacillus thuringiensis DB27 GN=guaC PE=3 SV=1	BACTU	10	0.8954	0.5623
467	14.45	14.45	67	tr|W8YCK7|W8YCK7_BACTU	Redox-sensing transcriptional repressor Rex OS=Bacillus thuringiensis DB27 GN=rex PE=3 SV=1	BACTU	12	1.1588	0.5633
468	14.43	14.43	59.1	tr|W8YCC9|W8YCC9_BACTU	Uncharacterized protein OS=Bacillus thuringiensis DB27 GN=BTDB27_005500 PE=4 SV=1	BACTU	7	1.0765	0.8381
469	14.42	14.42	74.5	tr|W8YHR0|W8YHR0_BACTU	Uncharacterized protein OS=Bacillus thuringiensis DB27 GN=BTDB27_004599 PE=4 SV=1	BACTU	13	1	0.6943
470	14.37	14.49	60.4	tr|W8YXE4|W8YXE4_BACTU	Uncharacterized protein OS=Bacillus thuringiensis DB27 GN=BTDB27_001567 PE=4 SV=1	BACTU	10	0.9462	0.8225
471	14.33	14.33	71.2	tr|W8Z6L9|W8Z6L9_BACTU	Uncharacterized protein OS=Bacillus thuringiensis DB27 GN=BTDB27_004597 PE=4 SV=1	BACTU	12	0.1854	0.0716
472	14.32	14.33	75.3	tr|W8YK49|W8YK49_BACTU	Uncharacterized protein OS=Bacillus thuringiensis DB27 GN=BTDB27_005414 PE=4 SV=1	BACTU	10	0.7516	0.6916
473	14.31	14.89	100	tr|W8YAR1|W8YAR1_BACTU	Uncharacterized protein OS=Bacillus thuringiensis DB27 GN=BTDB27_002114 PE=3 SV=1	BACTU	36	0.9817	0.7934
474	14.25	14.25	44	tr|W8Y1N9|W8Y1N9_BACTU	Threonine synthase OS=Bacillus thuringiensis DB27 GN=BTDB27_001716 PE=3 SV=1	BACTU	16	1.0471	0.3753
475	14.25	14.25	50.4	tr|W8YFU6|W8YFU6_BACTU	Uncharacterized protein OS=Bacillus thuringiensis DB27 GN=BTDB27_003889 PE=4 SV=1	BACTU	12	0.9204	0.7381
476	14.21	14.21	61.8	tr|W8Z6G0|W8Z6G0_BACTU	Uncharacterized protein OS=Bacillus thuringiensis DB27 GN=BTDB27_004542 PE=4 SV=1	BACTU	9	2.5586	0.0211
477	14.18	14.18	80.8	tr|W8Z5D9|W8Z5D9_BACTU	4a-hydroxytetrahydrobiopterin dehydratase OS=Bacillus thuringiensis DB27 GN=BTDB27_004212 PE=3 SV=1	BACTU	11	1.1912	0.5546
478	14.14	14.14	58.7	tr|W8Y0H3|W8Y0H3_BACTU	4-hydroxy-tetrahydrodipicolinate reductase OS=Bacillus thuringiensis DB27 GN=dapB PE=3 SV=1	BACTU	11	0.3373	0.3167
479	14.14	14.14	30.3	tr|W8XWQ1|W8XWQ1_BACTU	Uncharacterized protein OS=Bacillus thuringiensis DB27 GN=BTDB27_005686 PE=4 SV=1	BACTU	9	0.879	0.8738
480	14.11	16.03	67.6	tr|W8Z987|W8Z987_BACTU	50S ribosomal protein L9 OS=Bacillus thuringiensis DB27 GN=rplI PE=3 SV=1	BACTU	12	0.7244	0.5252
481	14.1	14.1	54.8	tr|W8YJK9|W8YJK9_BACTU	UDP-N-acetylglucosamine 1-carboxyvinyltransferase OS=Bacillus thuringiensis DB27 GN=murA PE=3 SV=1	BACTU	9	0.5916	0.4872
482	14.1	14.1	70	tr|W8YIP1|W8YIP1_BACTU	Uncharacterized protein OS=Bacillus thuringiensis DB27 GN=BTDB27_004648 PE=4 SV=1	BACTU	8	0.8872	0.2904
483	14.08	14.08	78.6	tr|W8Y0C3|W8Y0C3_BACTU	Uncharacterized protein OS=Bacillus thuringiensis DB27 GN=BTDB27_001175 PE=4 SV=1	BACTU	9	1.4191	0.2234
484	14.04	16.02	83.5	tr|W8Y8M1|W8Y8M1_BACTU	Protein GrpE OS=Bacillus thuringiensis DB27 GN=grpE PE=3 SV=1	BACTU	12	0.3733	0.0359
485	14.03	14.04	81.5	tr|W8Y4G1|W8Y4G1_BACTU	30S ribosomal protein S9 OS=Bacillus thuringiensis DB27 GN=rpsI PE=3 SV=1	BACTU	14	0.1803	0.4707
486	14.03	14.03	69.4	tr|W8YCC3|W8YCC3_BACTU	Uncharacterized protein OS=Bacillus thuringiensis DB27 GN=BTDB27_005495 PE=4 SV=1	BACTU	11	1.0864	0.5995
487	14.02	14.02	82.7	tr|W8XWM2|W8XWM2_BACTU	30S ribosomal protein S3 OS=Bacillus thuringiensis DB27 GN=rpsC PE=3 SV=1	BACTU	23	1.1695	0.6952
488	14.02	14.02	40.3	tr|W8YGR0|W8YGR0_BACTU	Purine nucleoside phosphorylase OS=Bacillus thuringiensis DB27 GN=BTDB27_003948 PE=3 SV=1	BACTU	13	1.0864	0.768
489	14.01	14.02	53.2	tr|W8YBN5|W8YBN5_BACTU	Uncharacterized protein OS=Bacillus thuringiensis DB27 GN=BTDB27_005271 PE=4 SV=1	BACTU	9	1.1482	0.6785
490	14.01	14.01	86.2	tr|W8YGN0|W8YGN0_BACTU	Uncharacterized protein OS=Bacillus thuringiensis DB27 GN=BTDB27_003913 PE=4 SV=1	BACTU	10	0.912	0.9281
491	14.01	14.01	67	tr|W8Y9U2|W8Y9U2_BACTU	Uncharacterized protein OS=Bacillus thuringiensis DB27 GN=BTDB27_004585 PE=4 SV=1	BACTU	8	1.1588	0.4885
492	14.01	14.01	41.9	tr|W8Y4T9|W8Y4T9_BACTU	Uncharacterized protein OS=Bacillus thuringiensis DB27 GN=BTDB27_002801 PE=4 SV=1	BACTU	8	0.9036	0.5698
493	14	14	55.4	tr|W8YGC5|W8YGC5_BACTU	Uncharacterized protein OS=Bacillus thuringiensis DB27 GN=BTDB27_004109 PE=3 SV=1	BACTU	10	0.6138	0.5023
494	14	14	62.5	tr|W8YAJ7|W8YAJ7_BACTU	1,4-dihydroxy-2-naphthoyl-CoA synthase OS=Bacillus thuringiensis DB27 GN=menB PE=3 SV=1	BACTU	12	0.2559	0.2192
495	13.96	13.96	64	tr|W8XXC9|W8XXC9_BACTU	Uncharacterized protein OS=Bacillus thuringiensis DB27 GN=BTDB27_000100 PE=3 SV=1	BACTU	11	1.406	0.0717
496	13.87	13.88	40.3	tr|W8YW82|W8YW82_BACTU	Flavohemoprotein OS=Bacillus thuringiensis DB27 GN=hmp PE=3 SV=1	BACTU	8	0.8872	0.6577
497	13.87	13.87	59.9	tr|W8YI78|W8YI78_BACTU	Phenylalanine--tRNA ligase alpha subunit OS=Bacillus thuringiensis DB27 GN=pheS PE=3 SV=1	BACTU	8	1	0.7928
498	13.86	13.86	94.3	tr|W8YBQ1|W8YBQ1_BACTU	Uncharacterized protein OS=Bacillus thuringiensis DB27 GN=BTDB27_005286 PE=4 SV=1	BACTU	9	0.8091	0.4953
499	13.77	13.77	89.3	tr|W8XWU3|W8XWU3_BACTU	30S ribosomal protein S13 OS=Bacillus thuringiensis DB27 GN=rpsM PE=3 SV=1	BACTU	14	0.879	0.6248
500	13.72	13.72	64.3	tr|W8YCX1|W8YCX1_BACTU	Uncharacterized protein OS=Bacillus thuringiensis DB27 GN=BTDB27_002623 PE=4 SV=1	BACTU	17	1.1272	0.6051
501	13.59	13.59	71.3	tr|W8XWT2|W8XWT2_BACTU	50S ribosomal protein L14 OS=Bacillus thuringiensis DB27 GN=rplN PE=3 SV=1	BACTU	15	0.8166	0.6594
502	13.57	13.6	64.7	tr|W8Y9V1|W8Y9V1_BACTU	Uncharacterized protein OS=Bacillus thuringiensis DB27 GN=BTDB27_004595 PE=4 SV=1	BACTU	9	0.6368	0.2733
503	13.5	13.52	45.8	tr|W8Y5P2|W8Y5P2_BACTU	Uncharacterized protein OS=Bacillus thuringiensis DB27 GN=BTDB27_000073 PE=4 SV=1	BACTU	8	0.9908	0.9397
504	13.35	13.35	33.3	tr|W8YGF1|W8YGF1_BACTU	Uncharacterized protein OS=Bacillus thuringiensis DB27 GN=BTDB27_003818 PE=4 SV=1	BACTU	8	1.0864	0.6125
505	13.29	19.81	72.1	tr|W8XY89|W8XY89_BACTU	Probable transaldolase OS=Bacillus thuringiensis DB27 GN=tal PE=3 SV=1	BACTU	19	0.7656	0.6842
506	13.2	13.2	59.7	tr|W8YU41|W8YU41_BACTU	Aminopyrimidine aminohydrolase OS=Bacillus thuringiensis DB27 GN=BTDB27_000457 PE=3 SV=1	BACTU	8	0.7379	0.4239
507	13.18	13.18	38.4	tr|W8Y958|W8Y958_BACTU	Uncharacterized protein OS=Bacillus thuringiensis DB27 GN=BTDB27_004376 PE=4 SV=1	BACTU	12	1.0765	0.6709
508	13.12	13.12	57.6	tr|W8Z8D9|W8Z8D9_BACTU	Uncharacterized protein OS=Bacillus thuringiensis DB27 GN=BTDB27_005172 PE=4 SV=1	BACTU	13	0.5916	0.651
509	13.12	13.12	51.6	tr|W8YAI5|W8YAI5_BACTU	NADPH dehydrogenase OS=Bacillus thuringiensis DB27 GN=namA PE=3 SV=1	BACTU	14	0.9204	0.8862
510	13.05	17.25	52.9	tr|W8XZG2|W8XZG2_BACTU	Uncharacterized protein OS=Bacillus thuringiensis DB27 GN=BTDB27_000886 PE=4 SV=1	BACTU	12	0.6194	0.2643
511	13.04	13.05	48.8	tr|W8XZM3|W8XZM3_BACTU	Uncharacterized protein OS=Bacillus thuringiensis DB27 GN=BTDB27_000951 PE=4 SV=1	BACTU	8	0.7047	0.6416
512	13	13	41.1	tr|W8YFB4|W8YFB4_BACTU	Uncharacterized protein OS=Bacillus thuringiensis DB27 GN=BTDB27_003729 PE=4 SV=1	BACTU	10	1.0471	0.6641
513	12.96	12.96	74.5	tr|W8Y586|W8Y586_BACTU	Uncharacterized protein OS=Bacillus thuringiensis DB27 GN=BTDB27_000194 PE=4 SV=1	BACTU	20	0.3733	0.4895
514	12.85	12.88	43.1	tr|W8YGT5|W8YGT5_BACTU	Histidine--tRNA ligase OS=Bacillus thuringiensis DB27 GN=hisS PE=3 SV=1	BACTU	8	0.7244	0.8887
515	12.84	12.84	59.9	tr|W8Y7A9|W8Y7A9_BACTU	Methionyl-tRNA formyltransferase OS=Bacillus thuringiensis DB27 GN=fmt PE=3 SV=1	BACTU	8	0.6855	0.938
516	12.82	12.84	100	tr|W8YYB7|W8YYB7_BACTU	ESAT-6-like protein OS=Bacillus thuringiensis DB27 GN=BTDB27_001822 PE=3 SV=1	BACTU	41	0.4786	0.1702
517	12.76	12.76	82.6	tr|W8Z9K6|W8Z9K6_BACTU	Uncharacterized protein OS=Bacillus thuringiensis DB27 GN=BTDB27_005537 PE=4 SV=1	BACTU	13	1.406	0.1251
518	12.75	12.75	66	tr|W8Y7D7|W8Y7D7_BACTU	Ribosomal RNA small subunit methyltransferase B OS=Bacillus thuringiensis DB27 GN=BTDB27_003720 PE=3 SV=1	BACTU	9	0.8872	0.7241
519	12.74	12.74	56.8	tr|W8Y7L3|W8Y7L3_BACTU	Lactate utilization protein C OS=Bacillus thuringiensis DB27 GN=lutC PE=3 SV=1	BACTU	9	0.1888	0.1689
520	12.73	14.05	64.3	tr|W8YBJ0|W8YBJ0_BACTU	Uncharacterized protein OS=Bacillus thuringiensis DB27 GN=BTDB27_005226 PE=4 SV=1	BACTU	10	0.8091	0.964
521	12.7	12.7	48.5	tr|W8XZT4|W8XZT4_BACTU	Uncharacterized protein OS=Bacillus thuringiensis DB27 GN=BTDB27_001021 PE=4 SV=1	BACTU	14	0.4966	0.2156
522	12.7	12.7	58.2	tr|W8Y8P2|W8Y8P2_BACTU	Uncharacterized protein OS=Bacillus thuringiensis DB27 GN=BTDB27_001359 PE=4 SV=1	BACTU	11	1.5276	0.2433
523	12.69	12.69	75.2	tr|W8YAI2|W8YAI2_BACTU	Uncharacterized protein OS=Bacillus thuringiensis DB27 GN=BTDB27_004846 PE=3 SV=1	BACTU	10	0.5152	0.6508
524	12.67	12.68	52.5	tr|W8Y581|W8Y581_BACTU	Proline--tRNA ligase OS=Bacillus thuringiensis DB27 GN=proS PE=3 SV=1	BACTU	8	0.9204	0.9137
525	12.64	12.64	54.5	tr|W8Y656|W8Y656_BACTU	Uncharacterized protein OS=Bacillus thuringiensis DB27 GN=BTDB27_000238 PE=4 SV=1	BACTU	8	0.7727	0.2923
526	12.55	12.56	62.3	tr|W8Z5I7|W8Z5I7_BACTU	tRNA-specific 2-thiouridylase MnmA OS=Bacillus thuringiensis DB27 GN=mnmA PE=3 SV=1	BACTU	8	0.8872	0.6992
527	12.52	12.52	54.9	tr|W8Y8Q6|W8Y8Q6_BACTU	Uncharacterized protein OS=Bacillus thuringiensis DB27 GN=BTDB27_004226 PE=3 SV=1	BACTU	12	0.8872	0.577
528	12.52	12.52	45	tr|W8Y852|W8Y852_BACTU	Probable butyrate kinase OS=Bacillus thuringiensis DB27 GN=buk PE=3 SV=1	BACTU	8	0.9462	0.7992
529	12.51	12.51	67.8	tr|W8Y6V4|W8Y6V4_BACTU	Uncharacterized protein OS=Bacillus thuringiensis DB27 GN=BTDB27_000463 PE=4 SV=1	BACTU	9	0.912	0.8578
530	12.48	12.48	66.6	tr|W8Y988|W8Y988_BACTU	Delta-aminolevulinic acid dehydratase OS=Bacillus thuringiensis DB27 GN=BTDB27_004370 PE=3 SV=1	BACTU	14	0.9817	0.7342
531	12.46	12.47	66.4	tr|W8YHN2|W8YHN2_BACTU	Uncharacterized protein OS=Bacillus thuringiensis DB27 GN=BTDB27_004283 PE=3 SV=1	BACTU	9	0.4786	0.0256
532	12.44	12.44	37.2	tr|W8Y6K2|W8Y6K2_BACTU	Uncharacterized protein OS=Bacillus thuringiensis DB27 GN=BTDB27_003466 PE=4 SV=1	BACTU	8	1.0965	0.8391
533	12.43	12.44	75.6	tr|W8YKF6|W8YKF6_BACTU	ATP synthase subunit b OS=Bacillus thuringiensis DB27 GN=atpF PE=3 SV=1	BACTU	9	1.3677	0.4337
534	12.39	12.39	70.3	tr|W8XZJ0|W8XZJ0_BACTU	dTDP-glucose 4,6-dehydratase OS=Bacillus thuringiensis DB27 GN=BTDB27_000916 PE=3 SV=1	BACTU	10	1.1482	0.4735
535	12.39	12.39	69.9	tr|W8Y4E5|W8Y4E5_BACTU	50S ribosomal protein L15 OS=Bacillus thuringiensis DB27 GN=rplO PE=3 SV=1	BACTU	15	0.8017	0.6023
536	12.36	12.36	51.2	tr|W8YHA9|W8YHA9_BACTU	Chaperone protein DnaJ OS=Bacillus thuringiensis DB27 GN=dnaJ PE=3 SV=1	BACTU	10	1.1376	0.6619
537	12.34	12.34	55.9	tr|W8Z814|W8Z814_BACTU	Uncharacterized protein OS=Bacillus thuringiensis DB27 GN=BTDB27_005037 PE=4 SV=1	BACTU	14	0.3802	0.1416
538	12.31	12.31	44.4	tr|W8Y7M0|W8Y7M0_BACTU	Uncharacterized protein OS=Bacillus thuringiensis DB27 GN=BTDB27_001019 PE=4 SV=1	BACTU	11	0.5012	0.1407
539	12.3	12.32	53.2	tr|W8YAH2|W8YAH2_BACTU	Alpha-1,4 glucan phosphorylase OS=Bacillus thuringiensis DB27 GN=BTDB27_004831 PE=3 SV=1	BACTU	9	0.955	0.9734
540	12.28	12.28	66	tr|W8XXZ4|W8XXZ4_BACTU	Uncharacterized protein OS=Bacillus thuringiensis DB27 GN=BTDB27_000356 PE=4 SV=1	BACTU	7	1.1482	0.5146
541	12.28	12.28	70.8	tr|W8YSE0|W8YSE0_BACTU	50S ribosomal protein L23 OS=Bacillus thuringiensis DB27 GN=rplW PE=3 SV=1	BACTU	8	0.1905	0.2284
542	12.23	12.23	51	tr|W8YK62|W8YK62_BACTU	Nucleoid occlusion protein OS=Bacillus thuringiensis DB27 GN=noc PE=3 SV=1	BACTU	12	0.8091	0.8446
543	12.21	12.21	63.8	tr|W8Y9L7|W8Y9L7_BACTU	Uncharacterized protein OS=Bacillus thuringiensis DB27 GN=BTDB27_004510 PE=4 SV=1	BACTU	6	0.4446	0.4312
544	12.21	12.21	63.8	tr|W8Z9B8|W8Z9B8_BACTU	Pyridoxal 5'-phosphate synthase subunit PdxT OS=Bacillus thuringiensis DB27 GN=pdxT PE=3 SV=1	BACTU	12	0.4699	0.5268
545	12.2	12.2	53	tr|W8YH82|W8YH82_BACTU	DEAD-box ATP-dependent RNA helicase CshB OS=Bacillus thuringiensis DB27 GN=cshB PE=3 SV=1	BACTU	7	0.863	0.7126
546	12.2	12.2	87.5	tr|W8Z8A0|W8Z8A0_BACTU	Uncharacterized protein OS=Bacillus thuringiensis DB27 GN=BTDB27_005132 PE=4 SV=1	BACTU	9	0.4875	0.4014
547	12.18	12.88	53.3	tr|W8XXL2|W8XXL2_BACTU	Uncharacterized protein OS=Bacillus thuringiensis DB27 GN=BTDB27_000236 PE=4 SV=1	BACTU	8	0.3908	0.0351
548	12.17	12.26	73	tr|W8Y7T4|W8Y7T4_BACTU	Uncharacterized protein OS=Bacillus thuringiensis DB27 GN=BTDB27_003901 PE=4 SV=1	BACTU	12	0.871	0.8229
549	12.17	12.17	65.1	tr|W8Z440|W8Z440_BACTU	Uncharacterized protein OS=Bacillus thuringiensis DB27 GN=BTDB27_003782 PE=4 SV=1	BACTU	6	1.0765	0.7698
550	12.17	12.17	57.4	tr|W8Y1R5|W8Y1R5_BACTU	NH(3)-dependent NAD(+) synthetase OS=Bacillus thuringiensis DB27 GN=nadE PE=3 SV=1	BACTU	9	0.5248	0.661
551	12.16	12.17	60.4	tr|W8YH85|W8YH85_BACTU	Ribonuclease PH OS=Bacillus thuringiensis DB27 GN=rph PE=3 SV=1	BACTU	8	0.9727	0.8397
552	12.13	12.14	60.8	tr|W8YFC8|W8YFC8_BACTU	Dihydroorotase OS=Bacillus thuringiensis DB27 GN=pyrC PE=3 SV=1	BACTU	7	1.0965	0.8362
553	12.12	12.13	53.5	tr|W8Y4S0|W8Y4S0_BACTU	DNA helicase OS=Bacillus thuringiensis DB27 GN=BTDB27_000029 PE=3 SV=1	BACTU	8	0.9908	0.8303
554	12.12	12.12	44.2	tr|W8Z2Q3|W8Z2Q3_BACTU	Uncharacterized protein OS=Bacillus thuringiensis DB27 GN=BTDB27_003312 PE=4 SV=1	BACTU	6	1.0568	0.6392
555	12.11	12.12	49.7	tr|W8Y8P0|W8Y8P0_BACTU	Uncharacterized protein OS=Bacillus thuringiensis DB27 GN=BTDB27_004211 PE=4 SV=1	BACTU	17	1.2359	0.3932
556	12.1	12.1	41.5	tr|W8Y5D6|W8Y5D6_BACTU	Uncharacterized protein OS=Bacillus thuringiensis DB27 GN=BTDB27_003021 PE=3 SV=1	BACTU	8	1.1272	0.9361
557	12.09	12.11	53.5	tr|W8YHL2|W8YHL2_BACTU	Probable tRNA sulfurtransferase OS=Bacillus thuringiensis DB27 GN=thiI PE=3 SV=1	BACTU	6	1.3062	0.4392
558	12.09	12.09	79.7	tr|W8YA19|W8YA19_BACTU	Carbonic anhydrase OS=Bacillus thuringiensis DB27 GN=BTDB27_004701 PE=3 SV=1	BACTU	11	0.7586	0.7782
559	12.09	12.09	71.6	tr|W8Y231|W8Y231_BACTU	Uncharacterized protein OS=Bacillus thuringiensis DB27 GN=BTDB27_001841 PE=4 SV=1	BACTU	12	1.4588	0.1367
560	12.07	12.07	53.2	tr|W8YBF9|W8YBF9_BACTU	Uncharacterized protein OS=Bacillus thuringiensis DB27 GN=BTDB27_005196 PE=4 SV=1	BACTU	9	1.2942	0.3053
561	12.07	12.07	46.1	tr|W8YZZ5|W8YZZ5_BACTU	D-alanine--D-alanine ligase OS=Bacillus thuringiensis DB27 GN=ddl PE=3 SV=1	BACTU	7	1.1695	0.798
562	12.06	12.07	49.7	tr|W8Y8B9|W8Y8B9_BACTU	Uncharacterized protein OS=Bacillus thuringiensis DB27 GN=BTDB27_000983 PE=4 SV=1	BACTU	9	1.0864	0.5408
563	12.06	12.06	49.7	tr|W8Z887|W8Z887_BACTU	Peptide chain release factor 2 OS=Bacillus thuringiensis DB27 GN=prfB PE=3 SV=1	BACTU	7	0.8395	0.8919
564	12.06	12.06	82.1	tr|W8YSS0|W8YSS0_BACTU	Phosphoribosylformylglycinamidine synthase subunit PurS OS=Bacillus thuringiensis DB27 GN=purS PE=3 SV=1	BACTU	14	0.2249	0.1566
565	12.05	12.05	87.1	tr|W8YB53|W8YB53_BACTU	Uncharacterized protein OS=Bacillus thuringiensis DB27 GN=BTDB27_001993 PE=4 SV=1	BACTU	7	1.4322	0.0927
566	12.04	12.04	95.4	tr|W8Z3L5|W8Z3L5_BACTU	Uncharacterized protein OS=Bacillus thuringiensis DB27 GN=BTDB27_003632 PE=4 SV=1	BACTU	24	0.6486	0.1257
567	12.03	12.03	85.7	tr|W8YKF1|W8YKF1_BACTU	ATP synthase epsilon chain OS=Bacillus thuringiensis DB27 GN=atpC PE=3 SV=1	BACTU	8	1.2023	0.1753
568	12.02	12.03	43.2	tr|W8YUP2|W8YUP2_BACTU	Uncharacterized protein OS=Bacillus thuringiensis DB27 GN=BTDB27_000672 PE=4 SV=1	BACTU	7	1.2246	0.8567
569	12.02	12.02	45.2	tr|W8Y7Z8|W8Y7Z8_BACTU	Uncharacterized protein OS=Bacillus thuringiensis DB27 GN=BTDB27_003971 PE=4 SV=1	BACTU	7	0.8872	0.6366
570	12.02	12.02	55.1	tr|W8YKE6|W8YKE6_BACTU	Uncharacterized protein OS=Bacillus thuringiensis DB27 GN=BTDB27_005524 PE=4 SV=1	BACTU	11	1.6293	0.0756
571	12.02	12.02	52.4	tr|W8Z9E3|W8Z9E3_BACTU	Ribosomal RNA small subunit methyltransferase A OS=Bacillus thuringiensis DB27 GN=rsmA PE=3 SV=1	BACTU	8	0.7727	0.3928
572	12.02	12.02	62.2	tr|W8Z7E8|W8Z7E8_BACTU	Uncharacterized protein OS=Bacillus thuringiensis DB27 GN=BTDB27_004812 PE=4 SV=1	BACTU	8	1.0568	0.4606
573	12.01	12.02	49.8	tr|W8YF93|W8YF93_BACTU	Ribonuclease 3 OS=Bacillus thuringiensis DB27 GN=rnc PE=3 SV=1	BACTU	7	0.879	0.7268
574	12.01	12.01	52.2	tr|W8YSC2|W8YSC2_BACTU	Uncharacterized protein OS=Bacillus thuringiensis DB27 GN=BTDB27_005693 PE=3 SV=1	BACTU	8	1.2359	0.8499
575	12	12.01	65.3	tr|W8YSC7|W8YSC7_BACTU	50S ribosomal protein L11 OS=Bacillus thuringiensis DB27 GN=rplK PE=3 SV=1	BACTU	16	0.5248	0.7387
576	12	12.01	49.4	tr|W8Z3V0|W8Z3V0_BACTU	Malonyl CoA-acyl carrier protein transacylase OS=Bacillus thuringiensis DB27 GN=BTDB27_003707 PE=3 SV=1	BACTU	7	1.0666	0.5929
577	12	12	69.1	tr|W8YE08|W8YE08_BACTU	Uncharacterized protein OS=Bacillus thuringiensis DB27 GN=BTDB27_003008 PE=4 SV=1	BACTU	6	0.2729	0.0105
578	12	12	85	tr|W8Y618|W8Y618_BACTU	Uncharacterized protein OS=Bacillus thuringiensis DB27 GN=BTDB27_003261 PE=4 SV=1	BACTU	9	0.8395	0.823
579	12	12	75.5	tr|W8Y4C9|W8Y4C9_BACTU	30S ribosomal protein S10 OS=Bacillus thuringiensis DB27 GN=rpsJ PE=3 SV=1	BACTU	14	0.7727	0.6164
580	12	12	67.5	tr|W8YB67|W8YB67_BACTU	Uncharacterized protein OS=Bacillus thuringiensis DB27 GN=BTDB27_002008 PE=3 SV=1	BACTU	7	1.556	0.1651
581	12	12	93.8	tr|W8Y5J3|W8Y5J3_BACTU	Uncharacterized protein OS=Bacillus thuringiensis DB27 GN=BTDB27_000013 PE=4 SV=1	BACTU	10	0.8395	0.539
582	12	12	63.3	tr|W8XZT1|W8XZT1_BACTU	Uncharacterized protein OS=Bacillus thuringiensis DB27 GN=BTDB27_001016 PE=4 SV=1	BACTU	8	0.5152	0.8587
583	12	12	34.2	tr|W8Y0X0|W8Y0X0_BACTU	Uncharacterized protein OS=Bacillus thuringiensis DB27 GN=BTDB27_001436 PE=4 SV=1	BACTU	7	0.3133	0.0236
584	11.95	11.95	62.7	tr|W8Y9X6|W8Y9X6_BACTU	2-dehydropantoate 2-reductase OS=Bacillus thuringiensis DB27 GN=BTDB27_001548 PE=3 SV=1	BACTU	11	0.9036	0.7016
585	11.95	11.95	48.1	tr|W8YL59|W8YL59_BACTU	33 kDa chaperonin OS=Bacillus thuringiensis DB27 GN=hslO PE=3 SV=1	BACTU	9	0.6486	0.5836
586	11.89	11.89	43.8	tr|W8YE91|W8YE91_BACTU	Uncharacterized protein OS=Bacillus thuringiensis DB27 GN=BTDB27_003304 PE=4 SV=1	BACTU	6	0.912	0.8565
587	11.86	11.86	57.9	tr|W8YAG3|W8YAG3_BACTU	Uncharacterized protein OS=Bacillus thuringiensis DB27 GN=BTDB27_002004 PE=4 SV=1	BACTU	10	0.9638	0.7401
588	11.84	11.84	46.5	tr|W8Z185|W8Z185_BACTU	Gamma-glutamyl phosphate reductase OS=Bacillus thuringiensis DB27 GN=proA PE=3 SV=1	BACTU	10	0.2466	0.3155
589	11.83	11.83	41.9	tr|W8Y7Y5|W8Y7Y5_BACTU	Uncharacterized protein OS=Bacillus thuringiensis DB27 GN=BTDB27_003956 PE=3 SV=1	BACTU	8	0.6138	0.8939
590	11.69	11.69	62.8	tr|W8YJK4|W8YJK4_BACTU	Uncharacterized protein OS=Bacillus thuringiensis DB27 GN=BTDB27_005229 PE=4 SV=1	BACTU	11	1.0965	0.455
591	11.66	11.66	49.7	tr|W8Y825|W8Y825_BACTU	Uncharacterized protein OS=Bacillus thuringiensis DB27 GN=BTDB27_003955 PE=4 SV=1	BACTU	7	0.3373	0.0652
592	11.6	11.6	60.8	tr|W8Y8D4|W8Y8D4_BACTU	Octanoyltransferase LipM OS=Bacillus thuringiensis DB27 GN=lipM PE=3 SV=1	BACTU	6	0.5861	0.6518
593	11.6	11.6	57.8	tr|W8XZE0|W8XZE0_BACTU	Uncharacterized protein OS=Bacillus thuringiensis DB27 GN=BTDB27_000861 PE=4 SV=1	BACTU	10	1.0186	0.9816
594	11.58	11.59	70.6	tr|W8Z9A8|W8Z9A8_BACTU	Chromosomal replication initiator protein DnaA OS=Bacillus thuringiensis DB27 GN=dnaA PE=3 SV=1	BACTU	6	1.0965	0.5722
595	11.53	11.53	58.3	tr|W8YSH2|W8YSH2_BACTU	Iron-sulfur cluster carrier protein OS=Bacillus thuringiensis DB27 GN=BTDB27_005748 PE=3 SV=1	BACTU	8	1.0666	0.9593
596	11.53	11.53	54.9	tr|W8Y0L0|W8Y0L0_BACTU	Uncharacterized protein OS=Bacillus thuringiensis DB27 GN=BTDB27_001260 PE=4 SV=1	BACTU	10	0.4786	0.3187
597	11.4	11.4	35.9	tr|W8XYM3|W8XYM3_BACTU	Uncharacterized protein OS=Bacillus thuringiensis DB27 GN=BTDB27_000591 PE=4 SV=1	BACTU	6	1.3932	0.2078
598	11.38	13.34	59.8	tr|W8Y9F8|W8Y9F8_BACTU	Uncharacterized protein OS=Bacillus thuringiensis DB27 GN=BTDB27_004491 PE=4 SV=1	BACTU	7	0.7112	0.7592
599	11.38	11.38	62.3	tr|W8XXC4|W8XXC4_BACTU	Uncharacterized protein OS=Bacillus thuringiensis DB27 GN=BTDB27_000095 PE=4 SV=1	BACTU	8	0.2831	0.2111
600	11.37	11.37	56.5	tr|W8Y9L9|W8Y9L9_BACTU	Septation ring formation regulator EzrA OS=Bacillus thuringiensis DB27 GN=ezrA PE=3 SV=1	BACTU	10	0.6546	0.254
601	11.37	11.37	38.6	tr|W8Z9L7|W8Z9L7_BACTU	Pyrroline-5-carboxylate reductase OS=Bacillus thuringiensis DB27 GN=proC PE=3 SV=1	BACTU	7	0.7311	0.1729
602	11.34	11.34	56.3	tr|W8YFC3|W8YFC3_BACTU	Orotidine 5'-phosphate decarboxylase OS=Bacillus thuringiensis DB27 GN=pyrF PE=3 SV=1	BACTU	7	0.7586	0.5063
603	11.31	11.31	56.8	tr|W8YHH2|W8YHH2_BACTU	Acetyl-coenzyme A carboxylase carboxyl transferase subunit beta OS=Bacillus thuringiensis DB27 GN=accD PE=3 SV=1	BACTU	10	0.6252	0.916
604	11.27	11.27	97.6	tr|W8YC32|W8YC32_BACTU	Single-stranded DNA-binding protein OS=Bacillus thuringiensis DB27 GN=BTDB27_005421 PE=3 SV=1	BACTU	23	0.6081	0.7086
605	11.26	11.26	48.4	tr|W8XZ90|W8XZ90_BACTU	Uncharacterized protein OS=Bacillus thuringiensis DB27 GN=BTDB27_000790 PE=4 SV=1	BACTU	7	0.787	0.474
606	11.24	11.24	55.7	tr|W8XY68|W8XY68_BACTU	Quinol oxidase subunit 2 OS=Bacillus thuringiensis DB27 GN=BTDB27_000436 PE=3 SV=1	BACTU	10	1.0765	0.9765
607	11.19	11.19	45.6	tr|W8Y6R6|W8Y6R6_BACTU	Imidazolonepropionase OS=Bacillus thuringiensis DB27 GN=hutI PE=3 SV=1	BACTU	8	0.8395	0.3386
608	11.12	11.12	81.2	tr|W8Y8Y9|W8Y8Y9_BACTU	Uncharacterized protein OS=Bacillus thuringiensis DB27 GN=BTDB27_004280 PE=4 SV=1	BACTU	14	2.1281	0.0867
609	11.04	11.04	38.8	tr|W8Y116|W8Y116_BACTU	Uncharacterized protein OS=Bacillus thuringiensis DB27 GN=BTDB27_001486 PE=3 SV=1	BACTU	7	0.9638	0.7702
610	11	12.89	47.3	tr|W8YJ62|W8YJ62_BACTU	UvrABC system protein B OS=Bacillus thuringiensis DB27 GN=uvrB PE=3 SV=1	BACTU	8	1.4191	0.1486
611	10.99	11	43.3	tr|W8YUT2|W8YUT2_BACTU	Uncharacterized protein OS=Bacillus thuringiensis DB27 GN=BTDB27_000712 PE=4 SV=1	BACTU	10	1.4859	0.3331
612	10.99	10.99	53.3	tr|W8Y300|W8Y300_BACTU	Uncharacterized protein OS=Bacillus thuringiensis DB27 GN=BTDB27_002186 PE=4 SV=1	BACTU	9	0.8395	0.8353
613	10.98	10.98	43.1	tr|W8Y0M1|W8Y0M1_BACTU	CCA-adding enzyme OS=Bacillus thuringiensis DB27 GN=cca PE=3 SV=1	BACTU	8	0.8241	0.137
614	10.98	10.98	53.8	tr|W8Y912|W8Y912_BACTU	Cysteine synthase OS=Bacillus thuringiensis DB27 GN=BTDB27_001509 PE=3 SV=1	BACTU	7	0.7311	0.3194
615	10.96	10.96	66.1	tr|W8YIR6|W8YIR6_BACTU	Glycine cleavage system H protein OS=Bacillus thuringiensis DB27 GN=gcvH PE=3 SV=1	BACTU	19	0.9462	0.8092
616	10.94	10.94	42.4	tr|W8Y7Z7|W8Y7Z7_BACTU	Uncharacterized protein OS=Bacillus thuringiensis DB27 GN=BTDB27_000853 PE=4 SV=1	BACTU	10	0.6194	0.8348
617	10.85	10.85	49	tr|W8XX73|W8XX73_BACTU	Methionine import ATP-binding protein MetN OS=Bacillus thuringiensis DB27 GN=metN PE=3 SV=1	BACTU	8	0.631	0.5798
618	10.83	11.24	64.1	tr|W8YBR1|W8YBR1_BACTU	Uncharacterized protein OS=Bacillus thuringiensis DB27 GN=BTDB27_002429 PE=4 SV=1	BACTU	8	1.5704	0.1087
619	10.74	11.79	74.9	tr|W8XWR9|W8XWR9_BACTU	Uncharacterized protein OS=Bacillus thuringiensis DB27 GN=BTDB27_005772 PE=4 SV=1	BACTU	11	0.6792	0.9415
620	10.74	10.75	42	tr|W8Y9P1|W8Y9P1_BACTU	Uncharacterized protein OS=Bacillus thuringiensis DB27 GN=BTDB27_001453 PE=4 SV=1	BACTU	9	1.0186	0.7367
621	10.71	10.71	60.8	tr|W8Y797|W8Y797_BACTU	Uridylate kinase OS=Bacillus thuringiensis DB27 GN=pyrH PE=3 SV=1	BACTU	10	0.673	0.8197
622	10.69	10.69	48	tr|W8Z4J8|W8Z4J8_BACTU	Uncharacterized protein OS=Bacillus thuringiensis DB27 GN=BTDB27_003937 PE=3 SV=1	BACTU	7	1.3305	0.5776
623	10.67	10.67	68.7	tr|W8YJ93|W8YJ93_BACTU	Uncharacterized protein OS=Bacillus thuringiensis DB27 GN=BTDB27_004813 PE=3 SV=1	BACTU	7	1.406	0.2408
624	10.67	10.67	96.9	tr|W8YKA3|W8YKA3_BACTU	Putative septation protein SpoVG OS=Bacillus thuringiensis DB27 GN=spoVG PE=3 SV=1	BACTU	11	0.5702	0.4266
625	10.62	10.62	39	tr|W8YH50|W8YH50_BACTU	Uncharacterized protein OS=Bacillus thuringiensis DB27 GN=BTDB27_004108 PE=4 SV=1	BACTU	6	0.9036	0.6017
626	10.57	14.92	57	tr|W8YCE0|W8YCE0_BACTU	Uncharacterized protein OS=Bacillus thuringiensis DB27 GN=BTDB27_005546 PE=4 SV=1	BACTU	11	0.6792	0.2576
627	10.53	10.53	53.4	tr|W8YB86|W8YB86_BACTU	HPr kinase/phosphorylase OS=Bacillus thuringiensis DB27 GN=hprK PE=3 SV=1	BACTU	6	0.9036	0.8997
628	10.53	10.53	62.9	tr|W8Y7W6|W8Y7W6_BACTU	Anti-sigma F factor antagonist OS=Bacillus thuringiensis DB27 GN=BTDB27_003936 PE=3 SV=1	BACTU	7	0.5248	0.725
629	10.51	10.52	48.4	tr|W8Z960|W8Z960_BACTU	Uncharacterized protein OS=Bacillus thuringiensis DB27 GN=BTDB27_005382 PE=4 SV=1	BACTU	9	0.6368	0.2489
630	10.5	10.5	89.2	tr|W8XWN9|W8XWN9_BACTU	30S ribosomal protein S11 OS=Bacillus thuringiensis DB27 GN=rpsK PE=3 SV=1	BACTU	14	0.955	0.789
631	10.47	10.47	64.1	tr|W8YIN3|W8YIN3_BACTU	Uncharacterized protein OS=Bacillus thuringiensis DB27 GN=BTDB27_004889 PE=4 SV=1	BACTU	18	0.4055	0.3261
632	10.41	11	81.4	tr|W8XWS7|W8XWS7_BACTU	50S ribosomal protein L22 OS=Bacillus thuringiensis DB27 GN=rplV PE=3 SV=1	BACTU	34	1.1482	0.9219
633	10.37	10.37	64.7	tr|W8YWB3|W8YWB3_BACTU	Thiol-disulfide oxidoreductase ResA OS=Bacillus thuringiensis DB27 GN=resA PE=3 SV=1	BACTU	7	1.5996	0.3995
634	10.35	10.35	51.1	tr|W8YEU0|W8YEU0_BACTU	Uncharacterized protein OS=Bacillus thuringiensis DB27 GN=BTDB27_003549 PE=3 SV=1	BACTU	6	0.7727	0.7264
635	10.35	10.35	52.4	tr|W8YGH5|W8YGH5_BACTU	Uncharacterized protein OS=Bacillus thuringiensis DB27 GN=BTDB27_003848 PE=4 SV=1	BACTU	8	1.3062	0.2715
636	10.34	10.35	28.9	tr|W8YBY5|W8YBY5_BACTU	Uncharacterized protein OS=Bacillus thuringiensis DB27 GN=BTDB27_002288 PE=4 SV=1	BACTU	10	1.1695	0.4281
637	10.29	12.07	70	tr|W8YEC2|W8YEC2_BACTU	Uncharacterized protein OS=Bacillus thuringiensis DB27 GN=BTDB27_003133 PE=4 SV=1	BACTU	8	0.9204	0.7813
638	10.28	10.28	59.2	tr|W8YWA0|W8YWA0_BACTU	Purine nucleoside phosphorylase DeoD-type OS=Bacillus thuringiensis DB27 GN=deoD PE=3 SV=1	BACTU	9	0.5598	0.7651
639	10.27	10.29	35.7	tr|W8YAD6|W8YAD6_BACTU	Isoleucine--tRNA ligase OS=Bacillus thuringiensis DB27 GN=ileS PE=3 SV=1	BACTU	6	0.879	0.4476
640	10.26	10.28	52.2	tr|W8YIR2|W8YIR2_BACTU	Methionine import ATP-binding protein MetN OS=Bacillus thuringiensis DB27 GN=metN PE=3 SV=1	BACTU	7	1.5849	0.8949
641	10.23	10.23	42.5	tr|W8YDM6|W8YDM6_BACTU	Uncharacterized protein OS=Bacillus thuringiensis DB27 GN=BTDB27_003129 PE=4 SV=1	BACTU	6	1.0666	0.8234
642	10.2	12.09	52	tr|W8XWJ5|W8XWJ5_BACTU	Protein-arginine kinase OS=Bacillus thuringiensis DB27 GN=mcsB PE=3 SV=1	BACTU	7	1.1272	0.4591
643	10.2	10.23	53.9	tr|W8YHK7|W8YHK7_BACTU	NAD kinase OS=Bacillus thuringiensis DB27 GN=nadK PE=3 SV=1	BACTU	15	0.5702	0.6271
644	10.17	10.17	51	tr|W8YWY6|W8YWY6_BACTU	Uncharacterized protein OS=Bacillus thuringiensis DB27 GN=BTDB27_001397 PE=4 SV=1	BACTU	8	0.5808	0.2923
645	10.16	10.16	45.7	tr|W8Y5M4|W8Y5M4_BACTU	Uncharacterized protein OS=Bacillus thuringiensis DB27 GN=BTDB27_000048 PE=3 SV=1	BACTU	9	0.9638	0.8795
646	10.16	10.16	95.6	tr|W8YEJ5|W8YEJ5_BACTU	Uncharacterized protein OS=Bacillus thuringiensis DB27 GN=BTDB27_003434 PE=4 SV=1	BACTU	8	1.1376	0.856
647	10.14	10.14	52.4	tr|W8Z4U6|W8Z4U6_BACTU	Arginine repressor OS=Bacillus thuringiensis DB27 GN=argR PE=3 SV=1	BACTU	6	0.863	0.7928
648	10.13	10.14	53.2	tr|W8YII1|W8YII1_BACTU	Glucose-1-phosphate adenylyltransferase OS=Bacillus thuringiensis DB27 GN=glgC PE=3 SV=1	BACTU	6	0.5546	0.0503
649	10.13	10.13	69.8	tr|W8YFV7|W8YFV7_BACTU	Uncharacterized protein OS=Bacillus thuringiensis DB27 GN=BTDB27_003904 PE=4 SV=1	BACTU	7	0.879	0.829
650	10.12	10.12	42.2	tr|W8YKQ5|W8YKQ5_BACTU	Uncharacterized protein OS=Bacillus thuringiensis DB27 GN=BTDB27_005328 PE=4 SV=1	BACTU	7	1.3183	0.6913
651	10.1	10.1	46.6	tr|W8YK46|W8YK46_BACTU	Uncharacterized protein OS=Bacillus thuringiensis DB27 GN=BTDB27_005409 PE=4 SV=1	BACTU	6	1.0375	0.7735
652	10.09	10.09	51	tr|W8Y7P1|W8Y7P1_BACTU	Cytochrome c oxidase subunit 2 OS=Bacillus thuringiensis DB27 GN=BTDB27_003800 PE=3 SV=1	BACTU	6	0.2489	0.0516
653	10.08	10.08	57.4	tr|W8Y5F1|W8Y5F1_BACTU	Uncharacterized protein OS=Bacillus thuringiensis DB27 GN=BTDB27_003020 PE=4 SV=1	BACTU	8	0.7943	0.9299
654	10.08	10.08	68.9	tr|W8Y9E1|W8Y9E1_BACTU	Uncharacterized protein OS=Bacillus thuringiensis DB27 GN=BTDB27_004430 PE=4 SV=1	BACTU	11	1	0.4402
655	10.05	10.06	63	tr|W8Y6C0|W8Y6C0_BACTU	Iron-sulfur cluster carrier protein OS=Bacillus thuringiensis DB27 GN=BTDB27_003371 PE=3 SV=1	BACTU	9	1.0186	0.7619
656	10.05	10.05	69.4	tr|W8Y4B8|W8Y4B8_BACTU	Uncharacterized protein OS=Bacillus thuringiensis DB27 GN=BTDB27_005695 PE=3 SV=1	BACTU	5	0.8318	0.2916
657	10.05	10.05	66.7	tr|W8Y024|W8Y024_BACTU	Uncharacterized protein OS=Bacillus thuringiensis DB27 GN=BTDB27_001070 PE=4 SV=1	BACTU	5	1.1272	0.6204
658	10.03	10.03	42.2	tr|W8Y1V2|W8Y1V2_BACTU	Homoserine dehydrogenase OS=Bacillus thuringiensis DB27 GN=BTDB27_001715 PE=3 SV=1	BACTU	6	1.4191	0.1962
659	10.03	10.03	65.9	tr|W8XZ45|W8XZ45_BACTU	Uncharacterized protein OS=Bacillus thuringiensis DB27 GN=BTDB27_000766 PE=4 SV=1	BACTU	11	0.912	0.8711
660	10.03	10.03	83.3	tr|W8Y6G9|W8Y6G9_BACTU	Uncharacterized protein OS=Bacillus thuringiensis DB27 GN=BTDB27_003380 PE=4 SV=1	BACTU	9	1.1482	0.2856
661	10.02	10.02	84.2	tr|W8Y7N6|W8Y7N6_BACTU	Peptide deformylase OS=Bacillus thuringiensis DB27 GN=def PE=3 SV=1	BACTU	8	1.1376	0.9582
662	10.02	10.02	66.4	tr|W8YB83|W8YB83_BACTU	Uncharacterized protein OS=Bacillus thuringiensis DB27 GN=BTDB27_005116 PE=4 SV=1	BACTU	7	0.278	0.2641
663	10.01	10.01	64.5	tr|W8YBB0|W8YBB0_BACTU	Uncharacterized protein OS=Bacillus thuringiensis DB27 GN=BTDB27_002053 PE=4 SV=1	BACTU	7	1.2246	0.1901
664	10.01	10.01	70.8	tr|W8YG71|W8YG71_BACTU	Uncharacterized protein OS=Bacillus thuringiensis DB27 GN=BTDB27_003778 PE=4 SV=1	BACTU	7	0.8091	0.8832
665	10.01	10.01	56	tr|W8YX65|W8YX65_BACTU	Aspartate--ammonia ligase OS=Bacillus thuringiensis DB27 GN=asnA PE=3 SV=1	BACTU	6	0.929	0.5577
666	10.01	10.01	64.7	tr|W8Z2G7|W8Z2G7_BACTU	Uncharacterized protein OS=Bacillus thuringiensis DB27 GN=BTDB27_003262 PE=4 SV=1	BACTU	7	0.9036	0.8161
667	10.01	10.01	65.4	tr|W8Y3I7|W8Y3I7_BACTU	Uncharacterized protein OS=Bacillus thuringiensis DB27 GN=BTDB27_002361 PE=4 SV=1	BACTU	8	0.6194	0.2676
668	10.01	10.01	75	tr|W8Y3F6|W8Y3F6_BACTU	Uncharacterized protein OS=Bacillus thuringiensis DB27 GN=BTDB27_002285 PE=4 SV=1	BACTU	9	0.2911	0.0707
669	10	10	74.6	tr|W8YF67|W8YF67_BACTU	Ribosome-recycling factor OS=Bacillus thuringiensis DB27 GN=frr PE=3 SV=1	BACTU	9	0.3597	0.5004
670	10	10	85.2	tr|W8Z3A6|W8Z3A6_BACTU	LexA repressor OS=Bacillus thuringiensis DB27 GN=lexA PE=3 SV=1	BACTU	8	0.8241	0.1794
671	10	10	52.4	tr|W8Y8W6|W8Y8W6_BACTU	Uncharacterized protein OS=Bacillus thuringiensis DB27 GN=BTDB27_001193 PE=4 SV=1	BACTU	10	0.2729	0.4703
672	10	10	38	tr|W8Y824|W8Y824_BACTU	Tryptophan--tRNA ligase OS=Bacillus thuringiensis DB27 GN=trpS PE=3 SV=1	BACTU	6	0.9036	0.9598
673	10	10	61.4	tr|W8Z7M6|W8Z7M6_BACTU	Uncharacterized protein OS=Bacillus thuringiensis DB27 GN=BTDB27_004892 PE=4 SV=1	BACTU	9	0.8318	0.9077
674	10	10	52.6	tr|W8YEY3|W8YEY3_BACTU	Peptidase T OS=Bacillus thuringiensis DB27 GN=BTDB27_003599 PE=3 SV=1	BACTU	13	0.8954	0.9344
675	10	10	50	tr|W8Z4F7|W8Z4F7_BACTU	Methylthioribulose-1-phosphate dehydratase OS=Bacillus thuringiensis DB27 GN=mtnB PE=3 SV=1	BACTU	7	0.5495	0.4876
676	10	10	63.9	tr|W8Y842|W8Y842_BACTU	Uncharacterized protein OS=Bacillus thuringiensis DB27 GN=BTDB27_004016 PE=3 SV=1	BACTU	7	0.5808	0.6075
677	10	10	22.3	tr|W8YWH7|W8YWH7_BACTU	Uncharacterized protein OS=Bacillus thuringiensis DB27 GN=BTDB27_001262 PE=4 SV=1	BACTU	7	0.4786	0.4448
678	10	10	64.2	tr|W8Y5Z1|W8Y5Z1_BACTU	Uncharacterized protein OS=Bacillus thuringiensis DB27 GN=BTDB27_000173 PE=4 SV=1	BACTU	6	1.0965	0.3896
679	9.96	9.96	38.4	tr|W8YIC0|W8YIC0_BACTU	Uncharacterized protein OS=Bacillus thuringiensis DB27 GN=BTDB27_004513 PE=4 SV=1	BACTU	7	0.7379	0.9939
680	9.96	9.96	69.7	tr|W8Y8C5|W8Y8C5_BACTU	Uncharacterized protein OS=Bacillus thuringiensis DB27 GN=BTDB27_004096 PE=4 SV=1	BACTU	7	0.169	0.3617
681	9.95	9.95	44.1	tr|W8Y5Q3|W8Y5Q3_BACTU	Uncharacterized protein OS=Bacillus thuringiensis DB27 GN=BTDB27_000088 PE=4 SV=1	BACTU	8	0.5702	0.9934
682	9.91	9.91	48.1	tr|W8Y350|W8Y350_BACTU	Uncharacterized protein OS=Bacillus thuringiensis DB27 GN=BTDB27_002170 PE=4 SV=1	BACTU	5	0.3733	0.5394
683	9.9	9.9	55.8	tr|W8XX28|W8XX28_BACTU	Uncharacterized protein OS=Bacillus thuringiensis DB27 GN=BTDB27_000046 PE=4 SV=1	BACTU	6	0.787	0.9625
684	9.89	9.89	54.6	tr|W8Y7C1|W8Y7C1_BACTU	Acyl carrier protein OS=Bacillus thuringiensis DB27 GN=acpP PE=3 SV=1	BACTU	19	0.3467	0.4667
685	9.84	9.84	51.4	tr|W8Y163|W8Y163_BACTU	Uncharacterized protein OS=Bacillus thuringiensis DB27 GN=BTDB27_001536 PE=4 SV=1	BACTU	6	0.413	0.3309
686	9.83	9.84	34.3	tr|W8YVQ2|W8YVQ2_BACTU	Lactate utilization protein A OS=Bacillus thuringiensis DB27 GN=lutA PE=3 SV=1	BACTU	6	0.5445	0.154
687	9.83	9.83	52.9	tr|W8YDB2|W8YDB2_BACTU	Uncharacterized protein OS=Bacillus thuringiensis DB27 GN=BTDB27_002768 PE=4 SV=1	BACTU	7	0.1127	0.2696
688	9.79	9.79	55.2	tr|W8Y901|W8Y901_BACTU	Uncharacterized protein OS=Bacillus thuringiensis DB27 GN=BTDB27_001233 PE=4 SV=1	BACTU	6	0.9727	0.8698
689	9.74	9.77	27.2	tr|W8Y6U2|W8Y6U2_BACTU	Uncharacterized protein OS=Bacillus thuringiensis DB27 GN=BTDB27_003556 PE=4 SV=1	BACTU	7	0.787	0.5952
690	9.71	9.71	41.3	tr|W8YG62|W8YG62_BACTU	1-deoxy-D-xylulose-5-phosphate synthase OS=Bacillus thuringiensis DB27 GN=dxs PE=3 SV=1	BACTU	7	0.6081	0.9026
691	9.68	19.29	65.4	tr|W8YXD8|W8YXD8_BACTU	Uncharacterized protein OS=Bacillus thuringiensis DB27 GN=BTDB27_001562 PE=3 SV=1	BACTU	15	1.2359	0.3314
692	9.68	9.72	48.7	tr|W8YFU7|W8YFU7_BACTU	Uncharacterized protein OS=Bacillus thuringiensis DB27 GN=BTDB27_003894 PE=4 SV=1	BACTU	5	1.0864	0.8375
693	9.66	11.71	47.4	tr|W8Z7N9|W8Z7N9_BACTU	Fructose-1,6-bisphosphatase OS=Bacillus thuringiensis DB27 GN=BTDB27_004902 PE=3 SV=1	BACTU	7	0.9376	0.9664
694	9.63	9.81	48.7	tr|W8Y155|W8Y155_BACTU	Ketol-acid reductoisomerase (NADP(+)) OS=Bacillus thuringiensis DB27 GN=ilvC PE=3 SV=1	BACTU	11	0.929	0.9303
695	9.6	9.6	77.5	tr|W8YGT1|W8YGT1_BACTU	Uncharacterized protein OS=Bacillus thuringiensis DB27 GN=BTDB27_004254 PE=4 SV=1	BACTU	16	0.6982	0.479
696	9.56	9.56	62.7	tr|W8YA12|W8YA12_BACTU	Molybdenum cofactor biosynthesis protein B OS=Bacillus thuringiensis DB27 GN=BTDB27_004665 PE=3 SV=1	BACTU	5	0.9817	0.8333
697	9.54	9.56	47.8	tr|W8YI68|W8YI68_BACTU	Endonuclease MutS2 OS=Bacillus thuringiensis DB27 GN=mutS2 PE=3 SV=1	BACTU	7	0.955	0.9221
698	9.51	16.17	95.6	tr|W8Y1X3|W8Y1X3_BACTU	Uncharacterized protein OS=Bacillus thuringiensis DB27 GN=BTDB27_001735 PE=4 SV=1	BACTU	73	1.2589	0.4664
699	9.51	9.52	72.3	tr|W8YL29|W8YL29_BACTU	Uncharacterized protein OS=Bacillus thuringiensis DB27 GN=BTDB27_005468 PE=4 SV=1	BACTU	11	0.6792	0.4679
700	9.5	9.51	57.1	tr|W8Y882|W8Y882_BACTU	Uncharacterized protein OS=Bacillus thuringiensis DB27 GN=BTDB27_004015 PE=3 SV=1	BACTU	5	1.4588	0.5212
701	9.47	9.47	51.9	tr|W8Z998|W8Z998_BACTU	Uncharacterized protein OS=Bacillus thuringiensis DB27 GN=BTDB27_005427 PE=3 SV=1	BACTU	5	1.1169	0.4787
702	9.42	9.42	40.8	tr|W8Y9K3|W8Y9K3_BACTU	Uncharacterized protein OS=Bacillus thuringiensis DB27 GN=BTDB27_004536 PE=4 SV=1	BACTU	6	1.5417	0.211
703	9.35	9.36	44.4	tr|W8YFW3|W8YFW3_BACTU	DNA polymerase III PolC-type OS=Bacillus thuringiensis DB27 GN=polC PE=3 SV=1	BACTU	6	0.9376	0.7909
704	9.35	9.35	49.2	tr|W8YFR1|W8YFR1_BACTU	Uncharacterized protein OS=Bacillus thuringiensis DB27 GN=BTDB27_003844 PE=4 SV=1	BACTU	11	0.7727	0.9898
705	9.33	9.33	61.9	tr|W8Z7G4|W8Z7G4_BACTU	Uncharacterized protein OS=Bacillus thuringiensis DB27 GN=BTDB27_004827 PE=4 SV=1	BACTU	6	0.9908	0.8268
706	9.32	9.32	31.6	tr|W8XZY9|W8XZY9_BACTU	Methylthioribulose-1-phosphate dehydratase OS=Bacillus thuringiensis DB27 GN=mtnB PE=3 SV=1	BACTU	6	1.2589	0.2097
707	9.28	9.28	67	tr|W8Y8T5|W8Y8T5_BACTU	Adenylyl-sulfate kinase OS=Bacillus thuringiensis DB27 GN=cysC PE=3 SV=1	BACTU	9	0.2884	0.3354
708	9.26	9.27	64.4	tr|W8Y610|W8Y610_BACTU	Uncharacterized protein OS=Bacillus thuringiensis DB27 GN=BTDB27_000193 PE=4 SV=1	BACTU	15	0.4325	0.3001
709	9.24	9.24	53.5	tr|W8YLC4|W8YLC4_BACTU	Uncharacterized protein OS=Bacillus thuringiensis DB27 GN=BTDB27_005583 PE=4 SV=1	BACTU	5	0.9817	0.9492
710	9.2	10.61	68.4	tr|W8XYQ4|W8XYQ4_BACTU	Uncharacterized protein OS=Bacillus thuringiensis DB27 GN=BTDB27_000590 PE=4 SV=1	BACTU	14	0.0698	0.3685
711	9.2	9.2	50.7	tr|W8Z408|W8Z408_BACTU	Laccase domain protein OS=Bacillus thuringiensis DB27 GN=BTDB27_003757 PE=3 SV=1	BACTU	6	0.9036	0.8938
712	9.16	9.16	49.8	tr|W8Y5I3|W8Y5I3_BACTU	Probable transcriptional regulatory protein BTDB27_000274 OS=Bacillus thuringiensis DB27 GN=BTDB27_000274 PE=3 SV=1	BACTU	13	0.2992	0.847
713	9.15	9.15	77.3	tr|W8Y4Y4|W8Y4Y4_BACTU	Uncharacterized protein OS=Bacillus thuringiensis DB27 GN=BTDB27_002861 PE=4 SV=1	BACTU	5	0.7943	0.9353
714	9.13	9.13	63.6	tr|W8YFK2|W8YFK2_BACTU	Uncharacterized protein OS=Bacillus thuringiensis DB27 GN=BTDB27_003558 PE=4 SV=1	BACTU	7	0.8551	0.6771
715	9.12	11.03	51.1	tr|W8YBU4|W8YBU4_BACTU	Methionine aminopeptidase OS=Bacillus thuringiensis DB27 GN=map PE=3 SV=1	BACTU	6	0.8166	0.7475
716	9.12	9.12	73	tr|W8Y6T7|W8Y6T7_BACTU	RNA-binding protein Hfq OS=Bacillus thuringiensis DB27 GN=hfq PE=3 SV=1	BACTU	9	1.7378	0.0286
717	9.11	9.11	63.1	tr|W8XY93|W8XY93_BACTU	Uncharacterized protein OS=Bacillus thuringiensis DB27 GN=BTDB27_000461 PE=4 SV=1	BACTU	5	0.879	0.8368
718	9.08	9.13	45.5	tr|W8XY60|W8XY60_BACTU	Uncharacterized protein OS=Bacillus thuringiensis DB27 GN=BTDB27_000370 PE=4 SV=1	BACTU	8	0.7244	0.2908
719	9.08	9.08	57.4	tr|W8YTI4|W8YTI4_BACTU	Uncharacterized protein OS=Bacillus thuringiensis DB27 GN=BTDB27_000277 PE=4 SV=1	BACTU	5	1.1912	0.5731
720	9.07	9.08	51.7	tr|W8YHQ2|W8YHQ2_BACTU	Uncharacterized protein OS=Bacillus thuringiensis DB27 GN=BTDB27_004589 PE=4 SV=1	BACTU	5	1.0965	0.4486
721	9	9	75.1	tr|W8YFT7|W8YFT7_BACTU	Uncharacterized protein OS=Bacillus thuringiensis DB27 GN=BTDB27_003648 PE=4 SV=1	BACTU	9	0.6138	0.9184
722	8.99	9	48	tr|W8Y805|W8Y805_BACTU	Anti-sigma F factor OS=Bacillus thuringiensis DB27 GN=spoIIAB PE=3 SV=1	BACTU	8	1.5704	0.2302
723	8.99	8.99	57.1	tr|W8Y5L6|W8Y5L6_BACTU	Uncharacterized protein OS=Bacillus thuringiensis DB27 GN=BTDB27_003095 PE=4 SV=1	BACTU	6	1.028	0.9614
724	8.99	8.99	48	tr|W8Z1J8|W8Z1J8_BACTU	Uncharacterized protein OS=Bacillus thuringiensis DB27 GN=BTDB27_002942 PE=4 SV=1	BACTU	7	1.4191	0.2697
725	8.96	8.96	76.2	tr|W8YHA5|W8YHA5_BACTU	Uncharacterized protein OS=Bacillus thuringiensis DB27 GN=BTDB27_004158 PE=4 SV=1	BACTU	7	1.0375	0.812
726	8.95	8.95	59.6	tr|W8YIB3|W8YIB3_BACTU	Acetyl-coenzyme A carboxylase carboxyl transferase subunit alpha OS=Bacillus thuringiensis DB27 GN=accA PE=3 SV=1	BACTU	12	0.413	0.5046
727	8.92	8.92	43.9	tr|W8YKY9|W8YKY9_BACTU	Uncharacterized protein OS=Bacillus thuringiensis DB27 GN=BTDB27_005428 PE=4 SV=1	BACTU	6	0.6982	0.4433
728	8.89	8.89	33.4	tr|W8YK26|W8YK26_BACTU	Uncharacterized protein OS=Bacillus thuringiensis DB27 GN=BTDB27_005133 PE=4 SV=1	BACTU	5	0.8954	0.2576
729	8.86	8.86	84.5	tr|W8Y9V6|W8Y9V6_BACTU	Uncharacterized protein OS=Bacillus thuringiensis DB27 GN=BTDB27_004600 PE=4 SV=1	BACTU	10	0.6486	0.7663
730	8.84	8.85	40.3	tr|W8YYP9|W8YYP9_BACTU	Uncharacterized protein OS=Bacillus thuringiensis DB27 GN=BTDB27_001977 PE=4 SV=1	BACTU	5	1.4723	0.2714
731	8.82	8.82	46.4	tr|W8Y0K6|W8Y0K6_BACTU	Chorismate synthase OS=Bacillus thuringiensis DB27 GN=aroC PE=3 SV=1	BACTU	5	1.0765	0.5083
732	8.8	8.8	44.2	tr|W8Y5Y1|W8Y5Y1_BACTU	Uncharacterized protein OS=Bacillus thuringiensis DB27 GN=BTDB27_000163 PE=4 SV=1	BACTU	5	1.3305	0.5284
733	8.79	8.79	74.1	tr|W8YSB7|W8YSB7_BACTU	2-C-methyl-D-erythritol 2,4-cyclodiphosphate synthase OS=Bacillus thuringiensis DB27 GN=ispF PE=3 SV=1	BACTU	6	0.5808	0.3742
734	8.79	8.79	51.8	tr|W8Y0H7|W8Y0H7_BACTU	Bifunctional ligase/repressor BirA OS=Bacillus thuringiensis DB27 GN=birA PE=3 SV=1	BACTU	5	0.7727	0.479
735	8.78	8.78	47.3	tr|W8Y9Q8|W8Y9Q8_BACTU	Nicotinate phosphoribosyltransferase OS=Bacillus thuringiensis DB27 GN=BTDB27_004591 PE=3 SV=1	BACTU	6	0.9036	0.4498
736	8.75	8.76	51.4	tr|W8Y8A5|W8Y8A5_BACTU	Uncharacterized protein OS=Bacillus thuringiensis DB27 GN=BTDB27_004040 PE=3 SV=1	BACTU	5	0.9908	0.7152
737	8.75	8.75	56.9	tr|W8XYD5|W8XYD5_BACTU	Uncharacterized protein OS=Bacillus thuringiensis DB27 GN=BTDB27_000460 PE=4 SV=1	BACTU	9	1.3552	0.3742
738	8.74	8.74	55.6	tr|W8YU49|W8YU49_BACTU	Uncharacterized protein OS=Bacillus thuringiensis DB27 GN=BTDB27_000467 PE=4 SV=1	BACTU	10	1.0666	0.8764
739	8.71	8.71	54	tr|W8Y7E4|W8Y7E4_BACTU	Uncharacterized protein OS=Bacillus thuringiensis DB27 GN=BTDB27_003756 PE=3 SV=1	BACTU	6	1.0864	0.6544
740	8.71	8.71	53.2	tr|W8XZS3|W8XZS3_BACTU	Uncharacterized protein OS=Bacillus thuringiensis DB27 GN=BTDB27_001006 PE=4 SV=1	BACTU	5	0.955	0.8126
741	8.67	8.72	44	tr|W8Z9F5|W8Z9F5_BACTU	Uncharacterized protein OS=Bacillus thuringiensis DB27 GN=BTDB27_005487 PE=4 SV=1	BACTU	6	0.7311	0.6596
742	8.67	8.67	67.2	tr|W8Y8P5|W8Y8P5_BACTU	Uncharacterized protein OS=Bacillus thuringiensis DB27 GN=BTDB27_004216 PE=4 SV=1	BACTU	4	1.1588	0.4398
743	8.65	8.65	46.5	tr|W8Z3D5|W8Z3D5_BACTU	Uncharacterized protein OS=Bacillus thuringiensis DB27 GN=BTDB27_003557 PE=3 SV=1	BACTU	10	0.492	0.4385
744	8.65	8.65	85.4	tr|W8Z525|W8Z525_BACTU	Uncharacterized protein OS=Bacillus thuringiensis DB27 GN=BTDB27_004112 PE=4 SV=1	BACTU	12	1.1588	0.1274
745	8.61	8.61	64.2	tr|W8Y8H2|W8Y8H2_BACTU	NADPH-dependent 7-cyano-7-deazaguanine reductase OS=Bacillus thuringiensis DB27 GN=queF PE=3 SV=1	BACTU	9	0.2884	0.1458
746	8.56	8.56	38.4	tr|W8YLB9|W8YLB9_BACTU	Uncharacterized protein OS=Bacillus thuringiensis DB27 GN=BTDB27_005578 PE=4 SV=1	BACTU	6	1.4191	0.5573
747	8.52	8.52	45.8	tr|W8YFG3|W8YFG3_BACTU	Ribosomal RNA small subunit methyltransferase H OS=Bacillus thuringiensis DB27 GN=rsmH PE=3 SV=1	BACTU	6	0.3311	0.5429
748	8.51	8.51	73.7	tr|W8Y174|W8Y174_BACTU	UPF0176 protein BTDB27_001546 OS=Bacillus thuringiensis DB27 GN=BTDB27_001546 PE=3 SV=1	BACTU	4	1.0093	0.6394
749	8.49	8.49	55.2	tr|W8Y4D8|W8Y4D8_BACTU	30S ribosomal protein S17 OS=Bacillus thuringiensis DB27 GN=rpsQ PE=3 SV=1	BACTU	7	0.3597	0.6018
750	8.48	8.51	39	tr|W8YDN2|W8YDN2_BACTU	Transketolase OS=Bacillus thuringiensis DB27 GN=BTDB27_003134 PE=3 SV=1	BACTU	5	0.4365	0.1246
751	8.41	8.41	49.7	tr|W8Y046|W8Y046_BACTU	3-isopropylmalate dehydrogenase OS=Bacillus thuringiensis DB27 GN=leuB PE=3 SV=1	BACTU	5	0.8472	0.6542
752	8.4	8.4	49	tr|W8Y2K5|W8Y2K5_BACTU	Uncharacterized protein OS=Bacillus thuringiensis DB27 GN=BTDB27_002031 PE=4 SV=1	BACTU	5	0.9638	0.7448
753	8.39	8.4	48.6	tr|W8Z7H0|W8Z7H0_BACTU	Glycogen synthase OS=Bacillus thuringiensis DB27 GN=glgA PE=3 SV=1	BACTU	4	1.2023	0.409
754	8.38	8.38	37.7	tr|W8YKL8|W8YKL8_BACTU	Uncharacterized protein OS=Bacillus thuringiensis DB27 GN=BTDB27_005599 PE=4 SV=1	BACTU	4	1.0864	0.6728
755	8.37	8.37	66.9	tr|W8YFZ5|W8YFZ5_BACTU	Uncharacterized protein OS=Bacillus thuringiensis DB27 GN=BTDB27_003959 PE=4 SV=1	BACTU	7	1.1169	0.4393
756	8.36	8.36	51.1	tr|W8YLD2|W8YLD2_BACTU	UDP-N-acetylmuramoyl-tripeptide--D-alanyl-D-alanine ligase OS=Bacillus thuringiensis DB27 GN=murF PE=3 SV=1	BACTU	4	0.8395	0.994
757	8.33	8.33	34.5	tr|W8Y8W3|W8Y8W3_BACTU	Uncharacterized protein OS=Bacillus thuringiensis DB27 GN=BTDB27_004281 PE=4 SV=1	BACTU	6	0.7943	0.6134
758	8.32	18	76.6	tr|W8Y6Y2|W8Y6Y2_BACTU	Uncharacterized protein OS=Bacillus thuringiensis DB27 GN=BTDB27_003555 PE=4 SV=1	BACTU	9	1.0864	0.8166
759	8.3	8.3	62.4	tr|W8YX91|W8YX91_BACTU	Uncharacterized protein OS=Bacillus thuringiensis DB27 GN=BTDB27_001517 PE=4 SV=1	BACTU	4	0.9817	0.9621
760	8.28	8.28	37.9	tr|W8Z1X4|W8Z1X4_BACTU	Histidine--tRNA ligase OS=Bacillus thuringiensis DB27 GN=hisS PE=3 SV=1	BACTU	5	1.3677	0.9287
761	8.26	8.28	46.6	tr|W8Y2M0|W8Y2M0_BACTU	Uncharacterized protein OS=Bacillus thuringiensis DB27 GN=BTDB27_002046 PE=4 SV=1	BACTU	6	1.1376	0.4043
762	8.26	8.26	40.2	tr|W8Y2G6|W8Y2G6_BACTU	Uncharacterized protein OS=Bacillus thuringiensis DB27 GN=BTDB27_001991 PE=4 SV=1	BACTU	8	1.3305	0.4012
763	8.26	8.26	38.6	tr|W8YBY2|W8YBY2_BACTU	Polyamine aminopropyltransferase OS=Bacillus thuringiensis DB27 GN=speE PE=3 SV=1	BACTU	6	1.2706	0.3349
764	8.23	8.23	57.1	tr|W8YEF1|W8YEF1_BACTU	Uncharacterized protein OS=Bacillus thuringiensis DB27 GN=BTDB27_003163 PE=4 SV=1	BACTU	6	1.4191	0.2364
765	8.2	8.2	35.9	tr|W8Y7F8|W8Y7F8_BACTU	Dihydroorotate dehydrogenase OS=Bacillus thuringiensis DB27 GN=pyrD PE=3 SV=1	BACTU	4	0.6546	0.3811
766	8.2	8.2	84.3	tr|W8Y7E3|W8Y7E3_BACTU	DNA-directed RNA polymerase subunit omega OS=Bacillus thuringiensis DB27 GN=rpoZ PE=3 SV=1	BACTU	7	0.9376	0.9959
767	8.19	8.19	33	tr|W8Z9A2|W8Z9A2_BACTU	tRNA modification GTPase MnmE OS=Bacillus thuringiensis DB27 GN=mnmE PE=3 SV=1	BACTU	6	0.787	0.8009
768	8.18	8.18	62.4	tr|W8Y7M1|W8Y7M1_BACTU	Uncharacterized protein OS=Bacillus thuringiensis DB27 GN=BTDB27_003806 PE=4 SV=1	BACTU	6	0.9727	0.9153
769	8.15	8.15	67.3	tr|W8YGL3|W8YGL3_BACTU	Uncharacterized protein OS=Bacillus thuringiensis DB27 GN=BTDB27_003893 PE=4 SV=1	BACTU	7	0.4613	0.551
770	8.14	8.14	54.2	tr|W8Y9S5|W8Y9S5_BACTU	Uncharacterized protein OS=Bacillus thuringiensis DB27 GN=BTDB27_004570 PE=4 SV=1	BACTU	5	1.0471	0.4737
771	8.13	8.13	39.3	tr|W8Y8E1|W8Y8E1_BACTU	Lactate utilization protein B OS=Bacillus thuringiensis DB27 GN=lutB PE=3 SV=1	BACTU	4	0.9462	0.7055
772	8.13	8.13	51.9	tr|W8YH99|W8YH99_BACTU	Endoribonuclease YbeY OS=Bacillus thuringiensis DB27 GN=ybeY PE=3 SV=1	BACTU	6	0.6982	0.8927
773	8.12	8.13	58.3	tr|W8Z3T0|W8Z3T0_BACTU	Methylenetetrahydrofolate--tRNA-(uracil-5-)-methyltransferase TrmFO OS=Bacillus thuringiensis DB27 GN=trmFO PE=3 SV=1	BACTU	6	0.8395	0.783
774	8.12	8.12	69.9	tr|W8Z5L0|W8Z5L0_BACTU	Queuine tRNA-ribosyltransferase OS=Bacillus thuringiensis DB27 GN=tgt PE=3 SV=1	BACTU	6	0.955	0.8634
775	8.11	8.12	47.4	tr|W8Z3U4|W8Z3U4_BACTU	Signal recognition particle receptor FtsY OS=Bacillus thuringiensis DB27 GN=ftsY PE=3 SV=1	BACTU	7	0.9462	0.8012
776	8.11	8.11	75.7	tr|W8YI17|W8YI17_BACTU	Uncharacterized protein OS=Bacillus thuringiensis DB27 GN=BTDB27_004398 PE=4 SV=1	BACTU	10	1.1482	0.386
777	8.1	8.1	47.3	tr|W8YBN2|W8YBN2_BACTU	Uncharacterized protein OS=Bacillus thuringiensis DB27 GN=BTDB27_005245 PE=4 SV=1	BACTU	5	1.0765	0.7794
778	8.1	8.1	48.7	tr|W8Z621|W8Z621_BACTU	Uncharacterized protein OS=Bacillus thuringiensis DB27 GN=BTDB27_004402 PE=4 SV=1	BACTU	7	0.8551	0.7413
779	8.1	8.1	58.7	tr|W8YFS3|W8YFS3_BACTU	Uncharacterized protein OS=Bacillus thuringiensis DB27 GN=BTDB27_003633 PE=4 SV=1	BACTU	6	0.1837	0.295
780	8.09	8.1	52	tr|W8Y9M1|W8Y9M1_BACTU	UPF0173 metal-dependent hydrolase BTDB27_004515 OS=Bacillus thuringiensis DB27 GN=BTDB27_004515 PE=3 SV=1	BACTU	8	1	0.7696
781	8.09	8.09	76.4	tr|W8YI13|W8YI13_BACTU	S-ribosylhomocysteine lyase OS=Bacillus thuringiensis DB27 GN=luxS PE=3 SV=1	BACTU	9	0.9376	0.6155
782	8.08	8.08	90.9	tr|W8Y6A2|W8Y6A2_BACTU	Uncharacterized protein OS=Bacillus thuringiensis DB27 GN=BTDB27_003346 PE=4 SV=1	BACTU	52	0.2014	0.328
783	8.07	8.07	44.9	tr|W8XYR7|W8XYR7_BACTU	Uncharacterized protein OS=Bacillus thuringiensis DB27 GN=BTDB27_000605 PE=4 SV=1	BACTU	4	1.1482	0.7371
784	8.06	8.06	59.2	tr|W8Y3E2|W8Y3E2_BACTU	2,3-bisphosphoglycerate-dependent phosphoglycerate mutase OS=Bacillus thuringiensis DB27 GN=gpmA PE=3 SV=1	BACTU	6	1.2359	0.6386
785	8.06	8.06	44.8	tr|W8YHS4|W8YHS4_BACTU	Uncharacterized protein OS=Bacillus thuringiensis DB27 GN=BTDB27_004614 PE=4 SV=1	BACTU	9	0.4285	0.8302
786	8.06	8.06	57.6	tr|W8Y557|W8Y557_BACTU	50S ribosomal protein L29 OS=Bacillus thuringiensis DB27 GN=rpmC PE=3 SV=1	BACTU	5	0.8318	0.7402
787	8.04	8.05	29.8	tr|W8YG33|W8YG33_BACTU	Carbamoyl-phosphate synthase small chain OS=Bacillus thuringiensis DB27 GN=carA PE=3 SV=1	BACTU	6	1.1272	0.9593
788	8.04	8.04	72.9	tr|W8YGV8|W8YGV8_BACTU	Uncharacterized protein OS=Bacillus thuringiensis DB27 GN=BTDB27_004008 PE=4 SV=1	BACTU	5	0.7943	0.764
789	8.04	8.04	55.2	tr|W8Z565|W8Z565_BACTU	Uncharacterized protein OS=Bacillus thuringiensis DB27 GN=BTDB27_004147 PE=4 SV=1	BACTU	6	1.0093	0.7607
790	8.03	8.04	68.8	tr|W8Y4X0|W8Y4X0_BACTU	Uncharacterized protein OS=Bacillus thuringiensis DB27 GN=BTDB27_000094 PE=4 SV=1	BACTU	6	0.9462	0.9382
791	8.03	8.03	55	tr|W8Y0K1|W8Y0K1_BACTU	GTP cyclohydrolase 1 OS=Bacillus thuringiensis DB27 GN=folE PE=3 SV=1	BACTU	6	0.9727	0.6995
792	8.03	8.03	63.5	tr|W8YB91|W8YB91_BACTU	Uncharacterized protein OS=Bacillus thuringiensis DB27 GN=BTDB27_002033 PE=4 SV=1	BACTU	6	1.1482	0.6895
793	8.03	8.03	61.1	tr|W8Z776|W8Z776_BACTU	Uncharacterized protein OS=Bacillus thuringiensis DB27 GN=BTDB27_004782 PE=4 SV=1	BACTU	5	0.5445	0.5873
794	8.02	8.02	60.2	tr|W8Y7G3|W8Y7G3_BACTU	Aspartate carbamoyltransferase OS=Bacillus thuringiensis DB27 GN=pyrB PE=3 SV=1	BACTU	4	1.1169	0.9216
795	8.02	8.02	43.3	tr|W8Y4M2|W8Y4M2_BACTU	Uncharacterized protein OS=Bacillus thuringiensis DB27 GN=BTDB27_002725 PE=4 SV=1	BACTU	6	0.5346	0.4211
796	8.01	8.02	40.2	tr|W8YXA1|W8YXA1_BACTU	Dihydroxy-acid dehydratase OS=Bacillus thuringiensis DB27 GN=ilvD PE=3 SV=1	BACTU	4	0.912	0.6408
797	8.01	8.02	35.3	tr|W8YJE1|W8YJE1_BACTU	Uncharacterized protein OS=Bacillus thuringiensis DB27 GN=BTDB27_004868 PE=4 SV=1	BACTU	6	1	0.5662
798	8.01	8.02	42.1	tr|W8YBI6|W8YBI6_BACTU	Uncharacterized protein OS=Bacillus thuringiensis DB27 GN=BTDB27_005205 PE=4 SV=1	BACTU	5	0.3436	0.2585
799	8.01	8.01	39.2	tr|W8XZN0|W8XZN0_BACTU	Uncharacterized protein OS=Bacillus thuringiensis DB27 GN=BTDB27_000910 PE=4 SV=1	BACTU	4	0.5754	0.9226
800	8.01	8.01	66.4	tr|W8YGY9|W8YGY9_BACTU	Uncharacterized protein OS=Bacillus thuringiensis DB27 GN=BTDB27_004048 PE=4 SV=1	BACTU	7	1.1482	0.5249
801	8.01	8.01	37	tr|W8YVE8|W8YVE8_BACTU	Uncharacterized protein OS=Bacillus thuringiensis DB27 GN=BTDB27_000882 PE=3 SV=1	BACTU	5	0.9638	0.4012
802	8	8.01	46.2	tr|W8YBC4|W8YBC4_BACTU	Uncharacterized protein OS=Bacillus thuringiensis DB27 GN=BTDB27_002068 PE=4 SV=1	BACTU	7	0.3981	0.3028
803	8	8	56.3	tr|W8Y4R7|W8Y4R7_BACTU	Phosphoribosylamine--glycine ligase OS=Bacillus thuringiensis DB27 GN=purD PE=3 SV=1	BACTU	8	0.4207	0.3162
804	8	8	64.2	tr|W8YFZ6|W8YFZ6_BACTU	Phosphate acyltransferase OS=Bacillus thuringiensis DB27 GN=plsX PE=3 SV=1	BACTU	4	0.9376	0.9933
805	8	8	69.1	tr|W8Y1T6|W8Y1T6_BACTU	Uncharacterized protein OS=Bacillus thuringiensis DB27 GN=BTDB27_001766 PE=4 SV=1	BACTU	5	0.3767	0.3402
806	8	8	77.4	tr|W8Z1I6|W8Z1I6_BACTU	Uncharacterized protein OS=Bacillus thuringiensis DB27 GN=BTDB27_002927 PE=4 SV=1	BACTU	4	0.3664	0.8043
807	8	8	61	tr|W8YSS4|W8YSS4_BACTU	Phosphoribosylglycinamide formyltransferase OS=Bacillus thuringiensis DB27 GN=purN PE=3 SV=1	BACTU	5	0.4786	0.0951
808	8	8	55.7	tr|W8YJZ0|W8YJZ0_BACTU	Uncharacterized protein OS=Bacillus thuringiensis DB27 GN=BTDB27_005334 PE=4 SV=1	BACTU	6	0.5152	0.5764
809	8	8	61.5	tr|W8Y8A9|W8Y8A9_BACTU	Uncharacterized protein OS=Bacillus thuringiensis DB27 GN=BTDB27_004045 PE=4 SV=1	BACTU	17	0.6855	0.9722
810	8	8	58.8	tr|W8Y0G2|W8Y0G2_BACTU	Uncharacterized protein OS=Bacillus thuringiensis DB27 GN=BTDB27_001261 PE=4 SV=1	BACTU	6	0.6546	0.1619
811	8	8	55.3	tr|W8Y7M6|W8Y7M6_BACTU	UPF0637 protein BTDB27_003816 OS=Bacillus thuringiensis DB27 GN=BTDB27_003816 PE=3 SV=1	BACTU	4	0.1514	0.1222
812	8	8	51.7	tr|W8Y0B0|W8Y0B0_BACTU	Pseudouridine synthase OS=Bacillus thuringiensis DB27 GN=BTDB27_001211 PE=3 SV=1	BACTU	6	1.1695	0.9683
813	8	8	85.3	tr|W8Y7P6|W8Y7P6_BACTU	UPF0358 protein BTDB27_003805 OS=Bacillus thuringiensis DB27 GN=BTDB27_003805 PE=3 SV=1	BACTU	6	1.0568	0.8035
814	8	8	48.3	tr|W8YYR7|W8YYR7_BACTU	FMN-dependent NADH-azoreductase OS=Bacillus thuringiensis DB27 GN=azoR PE=3 SV=1	BACTU	10	0.3597	0.1474
815	8	8	37.3	tr|W8YVV5|W8YVV5_BACTU	Uncharacterized protein OS=Bacillus thuringiensis DB27 GN=BTDB27_001057 PE=4 SV=1	BACTU	4	1.0568	0.747
816	8	8	23.6	tr|W8XZF7|W8XZF7_BACTU	Uncharacterized protein OS=Bacillus thuringiensis DB27 GN=BTDB27_000881 PE=3 SV=1	BACTU	7	0.879	0.9495
817	8	8	82.8	tr|W8Y819|W8Y819_BACTU	Uncharacterized protein OS=Bacillus thuringiensis DB27 GN=BTDB27_000873 PE=4 SV=1	BACTU	7	0.5649	0.6868
818	7.97	7.97	49.8	tr|W8Y8L5|W8Y8L5_BACTU	Uncharacterized protein OS=Bacillus thuringiensis DB27 GN=BTDB27_004155 PE=4 SV=1	BACTU	6	0.4207	0.1595
819	7.97	7.97	78.1	tr|W8YBB6|W8YBB6_BACTU	Uncharacterized protein OS=Bacillus thuringiensis DB27 GN=BTDB27_005151 PE=4 SV=1	BACTU	5	0.7656	0.692
820	7.94	7.97	42.9	tr|W8Z359|W8Z359_BACTU	Uncharacterized protein OS=Bacillus thuringiensis DB27 GN=BTDB27_003482 PE=4 SV=1	BACTU	5	0.5346	0.5784
821	7.91	7.91	39.9	tr|W8Z4H4|W8Z4H4_BACTU	Uncharacterized protein OS=Bacillus thuringiensis DB27 GN=BTDB27_003912 PE=4 SV=1	BACTU	7	0.6081	0.0192
822	7.9	7.91	51.4	tr|W8Y690|W8Y690_BACTU	Uncharacterized protein OS=Bacillus thuringiensis DB27 GN=BTDB27_003331 PE=4 SV=1	BACTU	5	0.7798	0.9094
823	7.89	7.89	47.3	tr|W8Y2Q9|W8Y2Q9_BACTU	Uncharacterized protein OS=Bacillus thuringiensis DB27 GN=BTDB27_002096 PE=4 SV=1	BACTU	8	0.955	0.8147
824	7.86	7.86	49.4	tr|W8Z4V5|W8Z4V5_BACTU	Uncharacterized protein OS=Bacillus thuringiensis DB27 GN=BTDB27_004047 PE=4 SV=1	BACTU	8	0.1675	0.1103
825	7.84	7.84	56.9	tr|W8YSI5|W8YSI5_BACTU	Arginase OS=Bacillus thuringiensis DB27 GN=BTDB27_005763 PE=3 SV=1	BACTU	5	0.4246	0.0927
826	7.82	7.82	64.2	tr|W8YC19|W8YC19_BACTU	Uncharacterized protein OS=Bacillus thuringiensis DB27 GN=BTDB27_005370 PE=4 SV=1	BACTU	6	1.0568	0.6383
827	7.78	7.79	47.8	tr|W8Y2Z8|W8Y2Z8_BACTU	Uncharacterized protein OS=Bacillus thuringiensis DB27 GN=BTDB27_002115 PE=4 SV=1	BACTU	6	1.1803	0.8913
828	7.73	8.17	31.5	tr|W8Z554|W8Z554_BACTU	Probable endonuclease 4 OS=Bacillus thuringiensis DB27 GN=nfo PE=3 SV=1	BACTU	4	1.5136	0.6224
829	7.73	7.73	45.9	tr|W8Z4A0|W8Z4A0_BACTU	Uncharacterized protein OS=Bacillus thuringiensis DB27 GN=BTDB27_003832 PE=4 SV=1	BACTU	5	1.3552	0.2357
830	7.72	10.25	66.3	tr|W8Y5Q0|W8Y5Q0_BACTU	Uncharacterized protein OS=Bacillus thuringiensis DB27 GN=BTDB27_003146 PE=4 SV=1	BACTU	7	1.7219	0.2094
831	7.67	13.87	52.6	tr|W8XZK3|W8XZK3_BACTU	Uncharacterized protein OS=Bacillus thuringiensis DB27 GN=BTDB27_000880 PE=4 SV=1	BACTU	16	0.9036	0.7402
832	7.64	7.65	49.7	tr|W8YYU9|W8YYU9_BACTU	Uncharacterized protein OS=Bacillus thuringiensis DB27 GN=BTDB27_002032 PE=4 SV=1	BACTU	4	0.871	0.5902
833	7.61	7.61	47.6	tr|W8YB18|W8YB18_BACTU	Uncharacterized protein OS=Bacillus thuringiensis DB27 GN=BTDB27_005025 PE=4 SV=1	BACTU	4	0.6546	0.1777
834	7.61	7.61	54.6	tr|W8YAH5|W8YAH5_BACTU	Uncharacterized protein OS=Bacillus thuringiensis DB27 GN=BTDB27_004800 PE=4 SV=1	BACTU	8	0.929	0.5538
835	7.59	7.59	29	tr|W8YB56|W8YB56_BACTU	Gluconeogenesis factor OS=Bacillus thuringiensis DB27 GN=BTDB27_005086 PE=3 SV=1	BACTU	6	1.2246	0.658
836	7.57	7.57	49.4	tr|W8YX79|W8YX79_BACTU	GTPase HflX OS=Bacillus thuringiensis DB27 GN=hflX PE=3 SV=1	BACTU	5	0.5012	0.5284
837	7.57	7.57	43.4	tr|W8Y7R9|W8Y7R9_BACTU	Uncharacterized protein OS=Bacillus thuringiensis DB27 GN=BTDB27_003835 PE=4 SV=1	BACTU	5	1.1588	0.7575
838	7.56	7.56	67	tr|W8Y7N5|W8Y7N5_BACTU	Uroporphyrinogen decarboxylase OS=Bacillus thuringiensis DB27 GN=hemE PE=3 SV=1	BACTU	4	1.1272	0.6012
839	7.56	7.56	76.5	tr|W8YF81|W8YF81_BACTU	Signal peptidase I OS=Bacillus thuringiensis DB27 GN=BTDB27_003694 PE=3 SV=1	BACTU	4	1.7539	0.254
840	7.54	7.55	49.2	tr|W8Y760|W8Y760_BACTU	1-deoxy-D-xylulose 5-phosphate reductoisomerase OS=Bacillus thuringiensis DB27 GN=dxr PE=3 SV=1	BACTU	5	0.9727	0.7669
841	7.52	8.07	85.3	tr|W8XZX0|W8XZX0_BACTU	Uncharacterized protein OS=Bacillus thuringiensis DB27 GN=BTDB27_001015 PE=4 SV=1	BACTU	11	0.4786	0.5777
842	7.49	7.5	39.1	tr|W8YCG8|W8YCG8_BACTU	Aminotransferase OS=Bacillus thuringiensis DB27 GN=BTDB27_002709 PE=3 SV=1	BACTU	5	1.0093	0.5216
843	7.48	7.48	36.2	tr|W8Y7G0|W8Y7G0_BACTU	Uncharacterized protein OS=Bacillus thuringiensis DB27 GN=BTDB27_003771 PE=4 SV=1	BACTU	4	1.1066	0.776
844	7.43	7.43	54.3	tr|W8Y940|W8Y940_BACTU	Uncharacterized protein OS=Bacillus thuringiensis DB27 GN=BTDB27_001273 PE=4 SV=1	BACTU	4	1.1272	0.7452
845	7.41	7.41	52.4	tr|W8Y5J9|W8Y5J9_BACTU	Phosphoribosylformylglycinamidine synthase subunit PurQ OS=Bacillus thuringiensis DB27 GN=purQ PE=3 SV=1	BACTU	5	0.5395	0.6031
846	7.39	7.39	86.7	tr|W8YF86|W8YF86_BACTU	30S ribosomal protein S16 OS=Bacillus thuringiensis DB27 GN=rpsP PE=3 SV=1	BACTU	11	0.9638	0.8579
847	7.33	7.65	34.5	tr|W8Y3G0|W8Y3G0_BACTU	Uncharacterized protein OS=Bacillus thuringiensis DB27 GN=BTDB27_002290 PE=4 SV=1	BACTU	8	0.9908	0.7575
848	7.33	7.34	35.1	tr|W8YG20|W8YG20_BACTU	Ornithine carbamoyltransferase OS=Bacillus thuringiensis DB27 GN=BTDB27_003989 PE=3 SV=1	BACTU	6	0.2582	0.0381
849	7.26	7.26	48.6	tr|W8XZZ9|W8XZZ9_BACTU	7-cyano-7-deazaguanine synthase OS=Bacillus thuringiensis DB27 GN=queC PE=3 SV=1	BACTU	4	0.955	0.3736
850	7.23	7.23	48.4	tr|W8Y8P1|W8Y8P1_BACTU	Uncharacterized protein OS=Bacillus thuringiensis DB27 GN=BTDB27_004185 PE=4 SV=1	BACTU	4	0.6855	0.4811
851	7.23	7.23	72.5	tr|W8XY19|W8XY19_BACTU	Uncharacterized protein OS=Bacillus thuringiensis DB27 GN=BTDB27_000325 PE=4 SV=1	BACTU	7	0.5861	0.3234
852	7.17	7.17	46.5	tr|W8YWH0|W8YWH0_BACTU	Histidinol-phosphate aminotransferase OS=Bacillus thuringiensis DB27 GN=hisC PE=3 SV=1	BACTU	5	1.3062	0.5031
853	7.1	7.1	41.6	tr|W8YFW5|W8YFW5_BACTU	Glucosamine-6-phosphate deaminase OS=Bacillus thuringiensis DB27 GN=nagB PE=3 SV=1	BACTU	6	1.0765	0.8316
854	7.09	7.13	55.4	tr|W8Y6M1|W8Y6M1_BACTU	Uncharacterized protein OS=Bacillus thuringiensis DB27 GN=BTDB27_000373 PE=4 SV=1	BACTU	4	1.3183	0.4884
855	7.09	7.09	47.5	tr|W8Y5F6|W8Y5F6_BACTU	Uncharacterized protein OS=Bacillus thuringiensis DB27 GN=BTDB27_003025 PE=4 SV=1	BACTU	4	1.2246	0.2549
856	7.07	7.07	54.2	tr|W8Y5J2|W8Y5J2_BACTU	Uncharacterized protein OS=Bacillus thuringiensis DB27 GN=BTDB27_003081 PE=4 SV=1	BACTU	8	0.9376	0.7302
857	7.04	7.04	61	tr|W8YK04|W8YK04_BACTU	Uncharacterized protein OS=Bacillus thuringiensis DB27 GN=BTDB27_005349 PE=4 SV=1	BACTU	5	0.9638	0.6991
858	7.04	7.04	71.2	tr|W8Y9I5|W8Y9I5_BACTU	50S ribosomal protein L20 OS=Bacillus thuringiensis DB27 GN=rplT PE=3 SV=1	BACTU	6	0.2704	0.6344
859	6.99	7.15	69.4	tr|W8YFI6|W8YFI6_BACTU	Uncharacterized protein OS=Bacillus thuringiensis DB27 GN=BTDB27_003794 PE=4 SV=1	BACTU	7	0.8318	0.6427
860	6.99	6.99	73.3	tr|W8Y672|W8Y672_BACTU	UPF0374 protein BTDB27_000258 OS=Bacillus thuringiensis DB27 GN=BTDB27_000258 PE=3 SV=1	BACTU	4	0.8954	0.883
861	6.98	6.98	53.7	tr|W8XXY6|W8XXY6_BACTU	Uncharacterized protein OS=Bacillus thuringiensis DB27 GN=BTDB27_000346 PE=4 SV=1	BACTU	9	1.6596	0.3293
862	6.96	6.96	69.7	tr|W8Y894|W8Y894_BACTU	Transcriptional regulator MntR OS=Bacillus thuringiensis DB27 GN=mntR PE=3 SV=1	BACTU	4	0.5649	0.8118
863	6.94	6.94	64.8	tr|W8YHP9|W8YHP9_BACTU	Uncharacterized protein OS=Bacillus thuringiensis DB27 GN=BTDB27_004584 PE=4 SV=1	BACTU	5	0.5754	0.8197
864	6.94	6.94	17.1	tr|W8Y0C0|W8Y0C0_BACTU	Uncharacterized protein OS=Bacillus thuringiensis DB27 GN=BTDB27_001221 PE=4 SV=1	BACTU	5	0.166	0.2803
865	6.92	6.92	62.5	tr|W8Y5C7|W8Y5C7_BACTU	Uncharacterized protein OS=Bacillus thuringiensis DB27 GN=BTDB27_002995 PE=4 SV=1	BACTU	4	0.8954	0.5819
866	6.91	6.91	62.8	tr|W8Y091|W8Y091_BACTU	2-isopropylmalate synthase OS=Bacillus thuringiensis DB27 GN=leuA PE=3 SV=1	BACTU	6	1.3183	0.4246
867	6.9	6.9	52.3	tr|W8Y6I7|W8Y6I7_BACTU	Uncharacterized protein OS=Bacillus thuringiensis DB27 GN=BTDB27_000333 PE=4 SV=1	BACTU	4	1.1912	0.8409
868	6.88	6.88	66.7	tr|W8XZU8|W8XZU8_BACTU	Spermidine/putrescine import ATP-binding protein PotA OS=Bacillus thuringiensis DB27 GN=potA PE=3 SV=1	BACTU	4	0.863	0.2539
869	6.85	6.85	44.2	tr|W8Y946|W8Y946_BACTU	3-methyl-2-oxobutanoate hydroxymethyltransferase OS=Bacillus thuringiensis DB27 GN=panB PE=3 SV=1	BACTU	6	1.4191	0.205
870	6.79	6.79	65.1	tr|W8YHM0|W8YHM0_BACTU	S-adenosylmethionine:tRNA ribosyltransferase-isomerase OS=Bacillus thuringiensis DB27 GN=queA PE=3 SV=1	BACTU	4	0.9908	0.9974
871	6.75	6.75	47.3	tr|W8Y800|W8Y800_BACTU	Diaminopimelate decarboxylase OS=Bacillus thuringiensis DB27 GN=lysA PE=3 SV=1	BACTU	4	1.0186	0.9781
872	6.75	6.75	46.9	tr|W8XZ02|W8XZ02_BACTU	Serine-protein kinase RsbW OS=Bacillus thuringiensis DB27 GN=rsbW PE=3 SV=1	BACTU	9	1.6144	0.3124
873	6.74	6.74	34.7	tr|W8YY29|W8YY29_BACTU	Uncharacterized protein OS=Bacillus thuringiensis DB27 GN=BTDB27_001767 PE=4 SV=1	BACTU	5	1.0965	0.963
874	6.73	6.73	54.5	tr|W8XXT7|W8XXT7_BACTU	Uncharacterized protein OS=Bacillus thuringiensis DB27 GN=BTDB27_000296 PE=4 SV=1	BACTU	8	0.2032	0.2936
875	6.71	6.71	87.8	tr|W8Y592|W8Y592_BACTU	UPF0435 protein BTDB27_000199 OS=Bacillus thuringiensis DB27 GN=BTDB27_000199 PE=3 SV=1	BACTU	6	0.4831	0.143
876	6.68	6.68	52.5	tr|W8Y9Q2|W8Y9Q2_BACTU	Uncharacterized protein OS=Bacillus thuringiensis DB27 GN=BTDB27_004545 PE=4 SV=1	BACTU	4	1.1272	0.8906
877	6.66	6.66	58.6	tr|W8YGV1|W8YGV1_BACTU	Uncharacterized protein OS=Bacillus thuringiensis DB27 GN=BTDB27_003998 PE=4 SV=1	BACTU	5	1.1066	0.3153
878	6.66	6.66	43.5	tr|W8YVD3|W8YVD3_BACTU	Uncharacterized protein OS=Bacillus thuringiensis DB27 GN=BTDB27_000867 PE=4 SV=1	BACTU	5	0.8551	0.7137
879	6.66	6.66	60.1	tr|W8YWB9|W8YWB9_BACTU	Uncharacterized protein OS=Bacillus thuringiensis DB27 GN=BTDB27_001217 PE=4 SV=1	BACTU	4	1.0375	0.8293
880	6.62	6.62	55.6	tr|W8Y5U3|W8Y5U3_BACTU	Uncharacterized protein OS=Bacillus thuringiensis DB27 GN=BTDB27_000359 PE=4 SV=1	BACTU	5	0.1585	0.1352
881	6.59	6.59	46.6	tr|W8Y041|W8Y041_BACTU	Uncharacterized protein OS=Bacillus thuringiensis DB27 GN=BTDB27_001136 PE=3 SV=1	BACTU	4	0.8551	0.9812
882	6.59	6.59	73	tr|W8YFV4|W8YFV4_BACTU	30S ribosomal protein S15 OS=Bacillus thuringiensis DB27 GN=rpsO PE=3 SV=1	BACTU	21	0.5445	0.4991
883	6.57	6.57	58.8	tr|W8YFY1|W8YFY1_BACTU	Ribosome biogenesis GTPase A OS=Bacillus thuringiensis DB27 GN=BTDB27_003693 PE=3 SV=1	BACTU	4	0.6792	0.0853
884	6.55	6.55	45.2	tr|W8Z434|W8Z434_BACTU	Uncharacterized N-acetyltransferase BTDB27_003777 OS=Bacillus thuringiensis DB27 GN=BTDB27_003777 PE=3 SV=1	BACTU	5	0.879	0.6857
885	6.47	6.47	41.5	tr|W8Y180|W8Y180_BACTU	Uncharacterized protein OS=Bacillus thuringiensis DB27 GN=BTDB27_001470 PE=4 SV=1	BACTU	5	1.1482	0.8502
886	6.47	6.47	68.1	tr|W8XZ52|W8XZ52_BACTU	Uncharacterized protein OS=Bacillus thuringiensis DB27 GN=BTDB27_000745 PE=4 SV=1	BACTU	8	1.1169	0.3652
887	6.45	6.45	41.7	tr|W8Y6H7|W8Y6H7_BACTU	Uncharacterized protein OS=Bacillus thuringiensis DB27 GN=BTDB27_003441 PE=4 SV=1	BACTU	5	1	0.9829
888	6.45	6.45	48.8	tr|W8Y240|W8Y240_BACTU	Uncharacterized protein OS=Bacillus thuringiensis DB27 GN=BTDB27_001851 PE=4 SV=1	BACTU	8	0.9638	0.6412
889	6.44	6.44	55.5	tr|W8YVX1|W8YVX1_BACTU	Uncharacterized protein OS=Bacillus thuringiensis DB27 GN=BTDB27_001072 PE=4 SV=1	BACTU	4	1.6444	0.2113
890	6.37	6.37	54.4	tr|W8YYS6|W8YYS6_BACTU	Uncharacterized protein OS=Bacillus thuringiensis DB27 GN=BTDB27_002007 PE=4 SV=1	BACTU	5	2.1281	0.1239
891	6.35	6.35	47.8	tr|W8YJM0|W8YJM0_BACTU	NADH-quinone oxidoreductase subunit D OS=Bacillus thuringiensis DB27 GN=nuoD PE=3 SV=1	BACTU	5	1.3428	0.7188
892	6.35	6.35	44.3	tr|W8Y8Q0|W8Y8Q0_BACTU	Uncharacterized protein OS=Bacillus thuringiensis DB27 GN=BTDB27_001369 PE=4 SV=1	BACTU	7	0.157	0.2405
893	6.33	6.33	39.5	tr|W8Y5Q8|W8Y5Q8_BACTU	Uncharacterized protein OS=Bacillus thuringiensis DB27 GN=BTDB27_000093 PE=4 SV=1	BACTU	5	0.3565	0.0445
894	6.33	6.33	47.9	tr|W8YBY6|W8YBY6_BACTU	Uncharacterized protein OS=Bacillus thuringiensis DB27 GN=BTDB27_005325 PE=4 SV=1	BACTU	3	1.1169	0.7357
895	6.31	6.32	54.8	tr|W8Y0Z0|W8Y0Z0_BACTU	Uncharacterized protein OS=Bacillus thuringiensis DB27 GN=BTDB27_001370 PE=4 SV=1	BACTU	6	0.3499	0.1091
896	6.29	6.36	43.6	tr|W8XZ42|W8XZ42_BACTU	Glycerol-3-phosphate dehydrogenase OS=Bacillus thuringiensis DB27 GN=BTDB27_000735 PE=3 SV=1	BACTU	4	0.2729	0.3256
897	6.29	6.29	54.4	tr|W8Z943|W8Z943_BACTU	Uncharacterized protein OS=Bacillus thuringiensis DB27 GN=BTDB27_005362 PE=4 SV=1	BACTU	8	0.3837	0.2948
898	6.27	6.27	49	tr|W8XZ23|W8XZ23_BACTU	Uncharacterized protein OS=Bacillus thuringiensis DB27 GN=BTDB27_000746 PE=4 SV=1	BACTU	5	1.2134	0.2539
899	6.21	6.22	40.7	tr|W8YHF7|W8YHF7_BACTU	Uncharacterized protein OS=Bacillus thuringiensis DB27 GN=BTDB27_004213 PE=4 SV=1	BACTU	3	0.879	0.5431
900	6.21	6.21	66.5	tr|W8YBQ8|W8YBQ8_BACTU	Uncharacterized protein OS=Bacillus thuringiensis DB27 GN=BTDB27_002203 PE=4 SV=1	BACTU	6	0.9376	0.7624
901	6.21	6.21	42.2	tr|W8Y2M4|W8Y2M4_BACTU	Uncharacterized protein OS=Bacillus thuringiensis DB27 GN=BTDB27_002051 PE=4 SV=1	BACTU	5	1.1066	0.6492
902	6.21	6.21	61.6	tr|W8YAV3|W8YAV3_BACTU	Uncharacterized protein OS=Bacillus thuringiensis DB27 GN=BTDB27_004986 PE=3 SV=1	BACTU	7	0.7178	0.5201
903	6.2	6.2	78.8	tr|W8YGR4|W8YGR4_BACTU	Uncharacterized protein OS=Bacillus thuringiensis DB27 GN=BTDB27_003953 PE=3 SV=1	BACTU	4	1.1272	0.717
904	6.2	6.2	77.6	tr|W8XZQ6|W8XZQ6_BACTU	Uncharacterized protein OS=Bacillus thuringiensis DB27 GN=BTDB27_000986 PE=4 SV=1	BACTU	3	1.0375	0.8382
905	6.19	6.2	78.1	tr|W8Z5Q2|W8Z5Q2_BACTU	50S ribosomal protein L27 OS=Bacillus thuringiensis DB27 GN=rpmA PE=3 SV=1	BACTU	5	1.0093	0.7819
906	6.19	6.19	33.8	tr|W8YA56|W8YA56_BACTU	Glutathione peroxidase OS=Bacillus thuringiensis DB27 GN=BTDB27_001859 PE=3 SV=1	BACTU	4	1.1803	0.771
907	6.18	6.18	73.1	tr|W8YF49|W8YF49_BACTU	Cyclic pyranopterin monophosphate synthase OS=Bacillus thuringiensis DB27 GN=moaA PE=3 SV=1	BACTU	3	0.8017	0.4452
908	6.17	6.18	63.6	tr|W8YDS8|W8YDS8_BACTU	Uncharacterized protein OS=Bacillus thuringiensis DB27 GN=BTDB27_002918 PE=3 SV=1	BACTU	6	0.3499	0.3528
909	6.16	6.16	59	tr|W8Y4U8|W8Y4U8_BACTU	Uncharacterized protein OS=Bacillus thuringiensis DB27 GN=BTDB27_002811 PE=4 SV=1	BACTU	3	1.0186	0.9061
910	6.15	6.16	29.8	tr|W8Y615|W8Y615_BACTU	Uncharacterized protein OS=Bacillus thuringiensis DB27 GN=BTDB27_000198 PE=4 SV=1	BACTU	5	1.0375	0.8583
911	6.15	6.15	36.2	tr|W8Y848|W8Y848_BACTU	Uncharacterized protein OS=Bacillus thuringiensis DB27 GN=BTDB27_000903 PE=4 SV=1	BACTU	5	1.0765	0.9644
912	6.14	6.14	63.8	tr|W8YK19|W8YK19_BACTU	Uncharacterized protein OS=Bacillus thuringiensis DB27 GN=BTDB27_005369 PE=3 SV=1	BACTU	5	1.0093	0.8961
913	6.13	6.13	76.3	tr|W8XXN2|W8XXN2_BACTU	Uncharacterized protein OS=Bacillus thuringiensis DB27 GN=BTDB27_000256 PE=4 SV=1	BACTU	22	0.5105	0.2115
914	6.09	6.09	85.2	tr|W8Z5H5|W8Z5H5_BACTU	UPF0297 protein BTDB27_004242 OS=Bacillus thuringiensis DB27 GN=BTDB27_004242 PE=3 SV=1	BACTU	6	1.2134	0.6123
915	6.08	6.08	74.1	tr|W8YJG7|W8YJG7_BACTU	Uncharacterized protein OS=Bacillus thuringiensis DB27 GN=BTDB27_004898 PE=4 SV=1	BACTU	5	0.9376	0.7756
916	6.08	6.08	47.2	tr|W8XZI6|W8XZI6_BACTU	Uncharacterized protein OS=Bacillus thuringiensis DB27 GN=BTDB27_000911 PE=4 SV=1	BACTU	4	0.5058	0.5871
917	6.07	6.07	82.7	tr|W8Z173|W8Z173_BACTU	Uncharacterized protein OS=Bacillus thuringiensis DB27 GN=BTDB27_002802 PE=4 SV=1	BACTU	8	2.0137	0.5167
918	6.06	6.06	49.5	tr|W8YHN3|W8YHN3_BACTU	Acetoin utilization protein AcuA OS=Bacillus thuringiensis DB27 GN=BTDB27_004569 PE=3 SV=1	BACTU	3	1.028	0.4503
919	6.05	6.05	64	tr|W8YL24|W8YL24_BACTU	Uncharacterized protein OS=Bacillus thuringiensis DB27 GN=BTDB27_005463 PE=4 SV=1	BACTU	4	0.4325	0.338
920	6.05	6.05	39.5	tr|W8YGR8|W8YGR8_BACTU	Uncharacterized protein OS=Bacillus thuringiensis DB27 GN=BTDB27_003958 PE=4 SV=1	BACTU	4	0.6982	0.7935
921	6.05	6.05	38.2	tr|W8Z9G3|W8Z9G3_BACTU	Type III pantothenate kinase OS=Bacillus thuringiensis DB27 GN=coaX PE=3 SV=1	BACTU	4	0.3404	0.3834
922	6.05	6.05	52.4	tr|W8XWM7|W8XWM7_BACTU	50S ribosomal protein L24 OS=Bacillus thuringiensis DB27 GN=rplX PE=3 SV=1	BACTU	9	0.6486	0.2794
923	6.04	6.05	57.6	tr|W8Z080|W8Z080_BACTU	Uncharacterized protein OS=Bacillus thuringiensis DB27 GN=BTDB27_002502 PE=4 SV=1	BACTU	6	0.9817	0.7521
924	6.04	6.04	50.5	tr|W8YC31|W8YC31_BACTU	Uncharacterized protein OS=Bacillus thuringiensis DB27 GN=BTDB27_005385 PE=3 SV=1	BACTU	4	1.0568	0.8658
925	6.04	6.04	39.3	tr|W8Y554|W8Y554_BACTU	Thiamine-phosphate synthase OS=Bacillus thuringiensis DB27 GN=thiE PE=3 SV=1	BACTU	6	0.4018	0.4229
926	6.03	8.04	73.6	tr|W8Y271|W8Y271_BACTU	Uncharacterized protein OS=Bacillus thuringiensis DB27 GN=BTDB27_001891 PE=4 SV=1	BACTU	5	0.9204	0.6594
927	6.03	6.04	43.1	tr|W8XXD4|W8XXD4_BACTU	Uncharacterized protein OS=Bacillus thuringiensis DB27 GN=BTDB27_000105 PE=4 SV=1	BACTU	5	1.4322	0.5087
928	6.03	6.03	66.6	tr|W8Y5J7|W8Y5J7_BACTU	Uncharacterized protein OS=Bacillus thuringiensis DB27 GN=BTDB27_003086 PE=4 SV=1	BACTU	5	1.406	0.2694
929	6.03	6.03	45	tr|W8YD02|W8YD02_BACTU	Uncharacterized protein OS=Bacillus thuringiensis DB27 GN=BTDB27_002653 PE=4 SV=1	BACTU	4	1.5136	0.2624
930	6.03	6.03	24.3	tr|W8Z7Y2|W8Z7Y2_BACTU	UDP-N-acetylenolpyruvoylglucosamine reductase OS=Bacillus thuringiensis DB27 GN=murB PE=3 SV=1	BACTU	3	1.1482	0.863
931	6.03	6.03	79	tr|W8YBP5|W8YBP5_BACTU	50S ribosomal protein L31 type B OS=Bacillus thuringiensis DB27 GN=rpmE2 PE=3 SV=1	BACTU	7	1	0.9387
932	6.02	6.02	52.2	tr|W8Y7E2|W8Y7E2_BACTU	Uncharacterized protein OS=Bacillus thuringiensis DB27 GN=BTDB27_000914 PE=4 SV=1	BACTU	5	1.6144	0.5521
933	6.02	6.02	60.2	tr|W8YCK4|W8YCK4_BACTU	Uncharacterized protein OS=Bacillus thuringiensis DB27 GN=BTDB27_002739 PE=4 SV=1	BACTU	3	1.1912	0.7632
934	6.01	6.01	32.4	tr|W8Y564|W8Y564_BACTU	Uncharacterized protein OS=Bacillus thuringiensis DB27 GN=BTDB27_002930 PE=4 SV=1	BACTU	4	0.9908	0.9561
935	6.01	6.01	81.1	tr|W8YI96|W8YI96_BACTU	Transcriptional repressor NrdR OS=Bacillus thuringiensis DB27 GN=nrdR PE=3 SV=1	BACTU	5	0.8318	0.7131
936	6.01	6.01	50.7	tr|W8YWA8|W8YWA8_BACTU	Uncharacterized protein OS=Bacillus thuringiensis DB27 GN=BTDB27_001207 PE=4 SV=1	BACTU	5	0.4325	0.9777
937	6.01	6.01	43	tr|W8YJ19|W8YJ19_BACTU	Uncharacterized protein OS=Bacillus thuringiensis DB27 GN=BTDB27_005049 PE=4 SV=1	BACTU	3	0.929	0.7488
938	6.01	6.01	53.1	tr|W8Y140|W8Y140_BACTU	Uncharacterized protein OS=Bacillus thuringiensis DB27 GN=BTDB27_001511 PE=4 SV=1	BACTU	3	0.8395	0.7131
939	6.01	6.01	53.2	tr|W8YC03|W8YC03_BACTU	Uncharacterized protein OS=Bacillus thuringiensis DB27 GN=BTDB27_002544 PE=4 SV=1	BACTU	7	1.1803	0.5614
940	6.01	6.01	30.3	tr|W8YJ77|W8YJ77_BACTU	Cell division protein FtsX OS=Bacillus thuringiensis DB27 GN=BTDB27_005114 PE=3 SV=1	BACTU	4	0.6855	0.6853
941	6.01	6.01	35.7	tr|W8YGW4|W8YGW4_BACTU	Prephenate dehydratase OS=Bacillus thuringiensis DB27 GN=pheA PE=4 SV=1	BACTU	3	0.8551	0.5137
942	6.01	6.01	52.1	tr|W8Y8T1|W8Y8T1_BACTU	Uncharacterized protein OS=Bacillus thuringiensis DB27 GN=BTDB27_004251 PE=4 SV=1	BACTU	5	0.1202	0.1972
943	6.01	6.01	67.5	tr|W8YC59|W8YC59_BACTU	30S ribosomal protein S18 OS=Bacillus thuringiensis DB27 GN=rpsR PE=3 SV=1	BACTU	6	0.2754	0.194
944	6.01	6.01	67.7	tr|W8Y8L1|W8Y8L1_BACTU	Uncharacterized protein OS=Bacillus thuringiensis DB27 GN=BTDB27_004186 PE=4 SV=1	BACTU	9	1.0568	0.4708
945	6.01	6.01	50.7	tr|W8YB22|W8YB22_BACTU	Uncharacterized protein OS=Bacillus thuringiensis DB27 GN=BTDB27_001958 PE=3 SV=1	BACTU	5	0.871	0.8236
946	6.01	6.01	65.2	tr|W8Y4D4|W8Y4D4_BACTU	30S ribosomal protein S19 OS=Bacillus thuringiensis DB27 GN=rpsS PE=3 SV=1	BACTU	6	0.8091	0.5663
947	6.01	6.01	54.2	tr|W8YJN9|W8YJN9_BACTU	ATP synthase subunit c OS=Bacillus thuringiensis DB27 GN=BTDB27_005259 PE=4 SV=1	BACTU	4
948	6.01	6.01	62.1	tr|W8Y822|W8Y822_BACTU	Uncharacterized protein OS=Bacillus thuringiensis DB27 GN=BTDB27_001179 PE=4 SV=1	BACTU	3	1.1695	0.7728
949	6	6.01	44.6	tr|W8Y8U0|W8Y8U0_BACTU	Uncharacterized protein OS=Bacillus thuringiensis DB27 GN=BTDB27_001168 PE=4 SV=1	BACTU	5	0.7379	0.6549
950	6	6.01	76.7	tr|W8YUR6|W8YUR6_BACTU	Uncharacterized protein OS=Bacillus thuringiensis DB27 GN=BTDB27_000697 PE=4 SV=1	BACTU	8	1.0093	0.8315
951	6	6.01	28.7	tr|W8Y4E4|W8Y4E4_BACTU	Uncharacterized protein OS=Bacillus thuringiensis DB27 GN=BTDB27_002676 PE=4 SV=1	BACTU	3	0.955	0.9734
952	6	6.01	41.2	tr|W8YJF9|W8YJF9_BACTU	Uncharacterized protein OS=Bacillus thuringiensis DB27 GN=BTDB27_004888 PE=4 SV=1	BACTU	4	0.871	0.9949
953	6	6	49.2	tr|W8XX48|W8XX48_BACTU	tRNA-dihydrouridine synthase OS=Bacillus thuringiensis DB27 GN=BTDB27_000066 PE=3 SV=1	BACTU	4	0.912	0.9741
954	6	6	40.5	tr|W8YAI0|W8YAI0_BACTU	Uncharacterized protein OS=Bacillus thuringiensis DB27 GN=BTDB27_001768 PE=4 SV=1	BACTU	3	0.8472	0.3631
955	6	6	53.7	tr|W8Y857|W8Y857_BACTU	Uncharacterized protein OS=Bacillus thuringiensis DB27 GN=BTDB27_004031 PE=4 SV=1	BACTU	3	1.406	0.3886
956	6	6	78	tr|W8Y5J4|W8Y5J4_BACTU	4-hydroxy-4-methyl-2-oxoglutarate aldolase OS=Bacillus thuringiensis DB27 GN=BTDB27_003070 PE=3 SV=1	BACTU	4	0.9462	0.9807
957	6	6	72.8	tr|W8XZ10|W8XZ10_BACTU	UPF0145 protein BTDB27_000705 OS=Bacillus thuringiensis DB27 GN=BTDB27_000705 PE=3 SV=1	BACTU	6
958	6	6	36.6	tr|W8YZ34|W8YZ34_BACTU	Uncharacterized protein OS=Bacillus thuringiensis DB27 GN=BTDB27_002117 PE=3 SV=1	BACTU	5	1.2134	0.5745
959	6	6	46.2	tr|W8Y1F5|W8Y1F5_BACTU	Deoxyribose-phosphate aldolase OS=Bacillus thuringiensis DB27 GN=deoC PE=3 SV=1	BACTU	7	1.0375	0.842
960	6	6	73.5	tr|W8Y0L6|W8Y0L6_BACTU	Uncharacterized protein OS=Bacillus thuringiensis DB27 GN=BTDB27_001270 PE=4 SV=1	BACTU	3	1.4588	0.4785
961	6	6	61.9	tr|W8Y639|W8Y639_BACTU	Uncharacterized protein OS=Bacillus thuringiensis DB27 GN=BTDB27_003260 PE=4 SV=1	BACTU	4	1.0765	0.662
962	6	6	67	tr|W8Y697|W8Y697_BACTU	Uncharacterized protein OS=Bacillus thuringiensis DB27 GN=BTDB27_003341 PE=4 SV=1	BACTU	3	1.0864	0.6157
963	6	6	36.4	tr|W8Z4A5|W8Z4A5_BACTU	N-acetyldiaminopimelate deacetylase OS=Bacillus thuringiensis DB27 GN=BTDB27_003837 PE=3 SV=1	BACTU	3	1.2134	0.6321
964	6	6	29.3	tr|W8Y103|W8Y103_BACTU	Uncharacterized protein OS=Bacillus thuringiensis DB27 GN=BTDB27_001471 PE=4 SV=1	BACTU	5	1.0093	0.5737
965	6	6	35.8	tr|W8Y7H8|W8Y7H8_BACTU	Uncharacterized protein OS=Bacillus thuringiensis DB27 GN=BTDB27_000703 PE=4 SV=1	BACTU	6	2.0512	0.9292
966	6	6	40.1	tr|W8XZU7|W8XZU7_BACTU	Uncharacterized protein OS=Bacillus thuringiensis DB27 GN=BTDB27_001036 PE=4 SV=1	BACTU	3	2.0512	0.7459
967	6	6	72.9	tr|W8YYG2|W8YYG2_BACTU	Uncharacterized protein OS=Bacillus thuringiensis DB27 GN=BTDB27_001887 PE=4 SV=1	BACTU	3	0.7516	0.3552
968	6	6	38.5	tr|W8YY57|W8YY57_BACTU	Uncharacterized protein OS=Bacillus thuringiensis DB27 GN=BTDB27_001792 PE=4 SV=1	BACTU	3	0.8017	0.6252
969	6	6	61.1	tr|W8YBB5|W8YBB5_BACTU	Uncharacterized protein OS=Bacillus thuringiensis DB27 GN=BTDB27_002058 PE=4 SV=1	BACTU	3	0.9727	0.9641
970	6	6	79.2	tr|W8Y571|W8Y571_BACTU	Translation initiation factor IF-1 OS=Bacillus thuringiensis DB27 GN=infA PE=3 SV=1	BACTU	5	1.0864	0.7003
971	6	6	61.7	tr|W8Z7S5|W8Z7S5_BACTU	Uncharacterized protein OS=Bacillus thuringiensis DB27 GN=BTDB27_004947 PE=4 SV=1	BACTU	4	0.6668	0.8871
972	6	6	54.3	tr|W8YA08|W8YA08_BACTU	Uncharacterized protein OS=Bacillus thuringiensis DB27 GN=BTDB27_004691 PE=4 SV=1	BACTU	4	0.6252	0.841
973	6	6	77.9	tr|W8YJ42|W8YJ42_BACTU	Uncharacterized protein OS=Bacillus thuringiensis DB27 GN=BTDB27_005074 PE=4 SV=1	BACTU	6	0.0938	0.3751
974	6	6	33.1	tr|W8YY99|W8YY99_BACTU	Uncharacterized protein OS=Bacillus thuringiensis DB27 GN=BTDB27_001802 PE=4 SV=1	BACTU	3	0.9727	0.9476
975	5.92	5.92	31.3	tr|W8YXX1|W8YXX1_BACTU	Homoserine kinase OS=Bacillus thuringiensis DB27 GN=thrB PE=3 SV=1	BACTU	3	0.9817	0.9944
976	5.92	5.92	71.2	tr|W8YHJ4|W8YHJ4_BACTU	Uncharacterized protein OS=Bacillus thuringiensis DB27 GN=BTDB27_004529 PE=4 SV=1	BACTU	3	0.4446	0.242
977	5.89	5.89	73.4	tr|W8Z0F2|W8Z0F2_BACTU	Uncharacterized protein OS=Bacillus thuringiensis DB27 GN=BTDB27_002572 PE=4 SV=1	BACTU	3	1.4454	0.5856
978	5.86	5.86	59	tr|W8Y9W2|W8Y9W2_BACTU	Uncharacterized protein OS=Bacillus thuringiensis DB27 GN=BTDB27_004646 PE=4 SV=1	BACTU	5	1.0093	0.8723
979	5.86	5.86	33.3	tr|W8Y902|W8Y902_BACTU	Aspartokinase OS=Bacillus thuringiensis DB27 GN=BTDB27_001494 PE=3 SV=1	BACTU	4	0.7244	0.5378
980	5.82	5.82	51.4	tr|W8YZD0|W8YZD0_BACTU	L-threonine dehydratase catabolic TdcB OS=Bacillus thuringiensis DB27 GN=BTDB27_002197 PE=3 SV=1	BACTU	3	0.8954	0.6835
981	5.81	5.81	54.3	tr|W8Z9E0|W8Z9E0_BACTU	Ribosomal RNA small subunit methyltransferase I OS=Bacillus thuringiensis DB27 GN=rsmI PE=3 SV=1	BACTU	4	0.9462	0.9937
982	5.8	5.81	41.2	tr|W8YHJ6|W8YHJ6_BACTU	Uncharacterized protein OS=Bacillus thuringiensis DB27 GN=BTDB27_004253 PE=3 SV=1	BACTU	4	0.9727	0.9447
983	5.8	5.8	49.3	tr|W8Y7B3|W8Y7B3_BACTU	Guanylate kinase OS=Bacillus thuringiensis DB27 GN=gmk PE=3 SV=1	BACTU	4	1.0093	0.799
984	5.8	5.8	35.8	tr|W8Y235|W8Y235_BACTU	Uncharacterized protein OS=Bacillus thuringiensis DB27 GN=BTDB27_001846 PE=4 SV=1	BACTU	3	0.7798	0.6316
985	5.75	5.75	47.2	tr|W8Y8W4|W8Y8W4_BACTU	Uncharacterized protein OS=Bacillus thuringiensis DB27 GN=BTDB27_004255 PE=4 SV=1	BACTU	5	0.879	0.7933
986	5.74	5.74	75.5	tr|W8Y9F1|W8Y9F1_BACTU	Dephospho-CoA kinase OS=Bacillus thuringiensis DB27 GN=coaE PE=3 SV=1	BACTU	3	0.8318	0.9306
987	5.73	5.73	72.3	tr|W8YG67|W8YG67_BACTU	N utilization substance protein B homolog OS=Bacillus thuringiensis DB27 GN=nusB PE=3 SV=1	BACTU	5	1.0375	0.9251
988	5.72	5.72	70.8	tr|W8Y6V6|W8Y6V6_BACTU	Uncharacterized protein OS=Bacillus thuringiensis DB27 GN=BTDB27_000744 PE=4 SV=1	BACTU	5	1.2246	0.747
989	5.72	5.72	59.1	tr|W8Z6I7|W8Z6I7_BACTU	Uncharacterized protein OS=Bacillus thuringiensis DB27 GN=BTDB27_004567 PE=4 SV=1	BACTU	5	0.9204	0.9559
990	5.7	5.7	46.5	tr|W8Y0B8|W8Y0B8_BACTU	Uncharacterized protein OS=Bacillus thuringiensis DB27 GN=BTDB27_001170 PE=4 SV=1	BACTU	3	0.9376	0.6601
991	5.7	5.7	42.9	tr|W8Y184|W8Y184_BACTU	Uncharacterized protein OS=Bacillus thuringiensis DB27 GN=BTDB27_001475 PE=4 SV=1	BACTU	3	1.0375	0.8389
992	5.69	5.69	52.4	tr|W8YIH4|W8YIH4_BACTU	Uncharacterized protein OS=Bacillus thuringiensis DB27 GN=BTDB27_004583 PE=4 SV=1	BACTU	3	0.7112	0.4496
993	5.69	5.69	68.9	tr|W8YJN8|W8YJN8_BACTU	Uncharacterized protein OS=Bacillus thuringiensis DB27 GN=BTDB27_004983 PE=4 SV=1	BACTU	3	1.0965	0.9711
994	5.68	5.69	37.7	tr|W8YDL7|W8YDL7_BACTU	Uncharacterized protein OS=Bacillus thuringiensis DB27 GN=BTDB27_003119 PE=4 SV=1	BACTU	3	1.2942	0.4112
995	5.67	5.67	42.6	tr|W8Y8J1|W8Y8J1_BACTU	Heat-inducible transcription repressor HrcA OS=Bacillus thuringiensis DB27 GN=hrcA PE=3 SV=1	BACTU	3	1.2359	0.5014
996	5.66	5.66	55.3	tr|W8YGQ5|W8YGQ5_BACTU	Uncharacterized protein OS=Bacillus thuringiensis DB27 GN=BTDB27_003943 PE=4 SV=1	BACTU	4	0.9036	0.9297
997	5.63	5.63	59.3	tr|W8XYC9|W8XYC9_BACTU	Uncharacterized protein OS=Bacillus thuringiensis DB27 GN=BTDB27_000491 PE=4 SV=1	BACTU	5	1.8197	0.1583
998	5.62	5.62	47.1	tr|W8YC99|W8YC99_BACTU	Uncharacterized protein OS=Bacillus thuringiensis DB27 GN=BTDB27_005470 PE=4 SV=1	BACTU	4	0.7047	0.5114
999	5.6	5.6	62.1	tr|W8Z9S3|W8Z9S3_BACTU	mRNA interferase OS=Bacillus thuringiensis DB27 GN=BTDB27_005602 PE=3 SV=1	BACTU	4	1.5704	0.2315
1000	5.6	5.6	61.6	tr|W8YAJ2|W8YAJ2_BACTU	Uncharacterized protein OS=Bacillus thuringiensis DB27 GN=BTDB27_002039 PE=4 SV=1	BACTU	3	0.8017	0.2393
1001	5.59	5.59	44.6	tr|W8YD76|W8YD76_BACTU	Uncharacterized protein OS=Bacillus thuringiensis DB27 GN=BTDB27_002733 PE=4 SV=1	BACTU	3	0.5248	0.6591
1002	5.55	5.55	78.8	tr|W8YAM5|W8YAM5_BACTU	Uncharacterized protein OS=Bacillus thuringiensis DB27 GN=BTDB27_004901 PE=4 SV=1	BACTU	4	0.3767	0.3337
1003	5.54	5.54	50.5	tr|W8XXQ0|W8XXQ0_BACTU	Uncharacterized protein OS=Bacillus thuringiensis DB27 GN=BTDB27_000220 PE=3 SV=1	BACTU	3	1.1169	0.4905
1004	5.5	5.5	57.4	tr|W8YHA0|W8YHA0_BACTU	Uncharacterized protein OS=Bacillus thuringiensis DB27 GN=BTDB27_004414 PE=4 SV=1	BACTU	3	2.0324	0.2702
1005	5.49	5.49	42.9	tr|W8Z304|W8Z304_BACTU	DNA topoisomerase 4 subunit A OS=Bacillus thuringiensis DB27 GN=parC PE=3 SV=1	BACTU	4	0.8395	0.2339
1006	5.48	5.48	35.4	tr|W8Y336|W8Y336_BACTU	Uncharacterized protein OS=Bacillus thuringiensis DB27 GN=BTDB27_002155 PE=4 SV=1	BACTU	4	0.955	0.8269
1007	5.43	5.43	52.8	tr|W8YGN9|W8YGN9_BACTU	Uncharacterized protein OS=Bacillus thuringiensis DB27 GN=BTDB27_003923 PE=4 SV=1	BACTU	5	0.9376	0.8964
1008	5.42	5.43	67.7	tr|W8XWJ8|W8XWJ8_BACTU	2-C-methyl-D-erythritol 4-phosphate cytidylyltransferase OS=Bacillus thuringiensis DB27 GN=ispD PE=3 SV=1	BACTU	5	1.1066	0.7532
1009	5.42	5.42	62.5	tr|W8Y843|W8Y843_BACTU	Uncharacterized protein OS=Bacillus thuringiensis DB27 GN=BTDB27_000898 PE=4 SV=1	BACTU	4	1.0093	0.8205
1010	5.39	5.39	43.8	tr|W8Y0B5|W8Y0B5_BACTU	Uncharacterized protein OS=Bacillus thuringiensis DB27 GN=BTDB27_001216 PE=4 SV=1	BACTU	3	1.0186	0.7438
1011	5.38	5.38	37.5	tr|W8Z6L4|W8Z6L4_BACTU	Uncharacterized protein OS=Bacillus thuringiensis DB27 GN=BTDB27_004592 PE=3 SV=1	BACTU	5	1.0864	0.4813
1012	5.38	5.38	37.3	tr|W8YGH4|W8YGH4_BACTU	Uncharacterized protein OS=Bacillus thuringiensis DB27 GN=BTDB27_004154 PE=4 SV=1	BACTU	3	0.3281	0.8707
1013	5.37	5.38	40.6	tr|W8YAF4|W8YAF4_BACTU	Thymidylate synthase OS=Bacillus thuringiensis DB27 GN=thyA PE=3 SV=1	BACTU	3	0.9727	0.7834
1014	5.33	5.33	64.1	tr|W8Y7L1|W8Y7L1_BACTU	Uncharacterized protein OS=Bacillus thuringiensis DB27 GN=BTDB27_001004 PE=4 SV=1	BACTU	6	0.7311	0.3909
1015	5.3	5.3	36.6	tr|W8Y2T4|W8Y2T4_BACTU	Uncharacterized protein OS=Bacillus thuringiensis DB27 GN=BTDB27_002050 PE=3 SV=1	BACTU	3	1.0864	0.9169
1016	5.29	5.29	41.1	tr|W8Y397|W8Y397_BACTU	Uncharacterized protein OS=Bacillus thuringiensis DB27 GN=BTDB27_002281 PE=4 SV=1	BACTU	6	1.0186	0.9366
1017	5.27	5.27	57.9	tr|W8YC78|W8YC78_BACTU	4-diphosphocytidyl-2-C-methyl-D-erythritol kinase OS=Bacillus thuringiensis DB27 GN=ispE PE=3 SV=1	BACTU	4	1.0666	0.9702
1018	5.25	5.25	31.6	tr|W8YW32|W8YW32_BACTU	Acetolactate synthase OS=Bacillus thuringiensis DB27 GN=BTDB27_001137 PE=3 SV=1	BACTU	5	0.9908	0.8208
1019	5.24	5.24	42.4	tr|W8YF94|W8YF94_BACTU	DNA topoisomerase 4 subunit B OS=Bacillus thuringiensis DB27 GN=parE PE=3 SV=1	BACTU	4	1.0375	0.9861
1020	5.24	5.24	46.7	tr|W8Y983|W8Y983_BACTU	Uncharacterized protein OS=Bacillus thuringiensis DB27 GN=BTDB27_004365 PE=3 SV=1	BACTU	4	0.9036	0.8567
1021	5.24	5.24	69.3	tr|W8Z6Q4|W8Z6Q4_BACTU	Uncharacterized protein OS=Bacillus thuringiensis DB27 GN=BTDB27_004632 PE=4 SV=1	BACTU	7	1	0.9593
1022	5.24	5.24	35.3	tr|W8Y7P8|W8Y7P8_BACTU	Uncharacterized protein OS=Bacillus thuringiensis DB27 GN=BTDB27_001059 PE=4 SV=1	BACTU	5	0.0421	0.0708
1023	5.2	5.2	65	tr|W8YJZ5|W8YJZ5_BACTU	Uncharacterized protein OS=Bacillus thuringiensis DB27 GN=BTDB27_005339 PE=4 SV=1	BACTU	9	2.6062	0.3213
1024	5.2	5.2	44.2	tr|W8YYD2|W8YYD2_BACTU	Uncharacterized protein OS=Bacillus thuringiensis DB27 GN=BTDB27_001842 PE=4 SV=1	BACTU	3	0.863	0.8166
1025	5.2	5.2	48.2	tr|W8Z7K1|W8Z7K1_BACTU	Uncharacterized protein OS=Bacillus thuringiensis DB27 GN=BTDB27_004867 PE=3 SV=1	BACTU	4	1.3183	0.5391
1026	5.19	5.19	34.7	tr|W8YG39|W8YG39_BACTU	Uncharacterized protein OS=Bacillus thuringiensis DB27 GN=BTDB27_004014 PE=3 SV=1	BACTU	3	0.8241	0.8212
1027	5.18	5.18	44.6	tr|W8Z5F7|W8Z5F7_BACTU	Uncharacterized protein OS=Bacillus thuringiensis DB27 GN=BTDB27_004227 PE=4 SV=1	BACTU	7	0.9638	0.1837
1028	5.17	5.18	68.6	tr|W8YGG1|W8YGG1_BACTU	UPF0356 protein BTDB27_003833 OS=Bacillus thuringiensis DB27 GN=BTDB27_003833 PE=3 SV=1	BACTU	4	0.9727	0.7735
1029	5.17	5.17	51.5	tr|W8YCE3|W8YCE3_BACTU	Uncharacterized protein OS=Bacillus thuringiensis DB27 GN=BTDB27_002428 PE=3 SV=1	BACTU	5	0.8954	0.9797
1030	5.17	5.17	65.1	tr|W8YAP9|W8YAP9_BACTU	Uncharacterized protein OS=Bacillus thuringiensis DB27 GN=BTDB27_004931 PE=4 SV=1	BACTU	3	0.8395	0.3037
1031	5.16	5.16	42.2	tr|W8YGK6|W8YGK6_BACTU	Shikimate dehydrogenase (NADP(+)) OS=Bacillus thuringiensis DB27 GN=aroE PE=3 SV=1	BACTU	3	0.879	0.7356
1032	5.16	5.16	37.3	tr|W8Y9D5|W8Y9D5_BACTU	Uncharacterized protein OS=Bacillus thuringiensis DB27 GN=BTDB27_004471 PE=4 SV=1	BACTU	3	1.2246	0.8761
1033	5.13	5.13	60	tr|W8Y558|W8Y558_BACTU	Uncharacterized protein OS=Bacillus thuringiensis DB27 GN=BTDB27_002920 PE=4 SV=1	BACTU	4	1.0666	0.7768
1034	5.12	5.12	47	tr|W8Y3H0|W8Y3H0_BACTU	Uncharacterized protein OS=Bacillus thuringiensis DB27 GN=BTDB27_002336 PE=3 SV=1	BACTU	3	0.7516	0.8838
1035	5.12	5.12	53.9	tr|W8Y9E3|W8Y9E3_BACTU	Uncharacterized protein OS=Bacillus thuringiensis DB27 GN=BTDB27_001343 PE=4 SV=1	BACTU	12	0.4699	0.7229
1036	5.11	5.11	66.7	tr|W8Y8H9|W8Y8H9_BACTU	Uncharacterized protein OS=Bacillus thuringiensis DB27 GN=BTDB27_004151 PE=4 SV=1	BACTU	5	0.929	0.8443
1037	5.1	5.1	51.3	tr|W8Z118|W8Z118_BACTU	Chorismate synthase OS=Bacillus thuringiensis DB27 GN=aroC PE=3 SV=1	BACTU	3	0.7516	0.3833
1038	5.07	5.07	70.9	tr|W8YD40|W8YD40_BACTU	Uncharacterized protein OS=Bacillus thuringiensis DB27 GN=BTDB27_002693 PE=4 SV=1	BACTU	3	1.3062	0.7785
1039	5.06	5.06	59.1	tr|W8YFS8|W8YFS8_BACTU	Uncharacterized protein OS=Bacillus thuringiensis DB27 GN=BTDB27_003638 PE=4 SV=1	BACTU	4	1.0093	0.936
1040	5.05	5.06	63.3	tr|W8Y9S7|W8Y9S7_BACTU	Uncharacterized protein OS=Bacillus thuringiensis DB27 GN=BTDB27_001493 PE=4 SV=1	BACTU	4	0.9727	0.8894
1041	5.03	5.03	50.9	tr|W8Y7X2|W8Y7X2_BACTU	Uncharacterized protein OS=Bacillus thuringiensis DB27 GN=BTDB27_003900 PE=4 SV=1	BACTU	5	1.1695	0.6422
1042	5.03	5.03	81	tr|W8Y8G5|W8Y8G5_BACTU	Uncharacterized protein OS=Bacillus thuringiensis DB27 GN=BTDB27_004136 PE=4 SV=1	BACTU	3	0.7798	0.825
1043	5.01	5.02	32.5	tr|W8Y647|W8Y647_BACTU	Uncharacterized protein OS=Bacillus thuringiensis DB27 GN=BTDB27_000228 PE=4 SV=1	BACTU	3	0.3981	0.4796
1044	4.99	4.99	91.8	tr|W8YAQ3|W8YAQ3_BACTU	Uncharacterized protein OS=Bacillus thuringiensis DB27 GN=BTDB27_004936 PE=4 SV=1	BACTU	6	0.9908	0.9438
1045	4.97	4.97	39.9	tr|W8Y0S5|W8Y0S5_BACTU	Uncharacterized protein OS=Bacillus thuringiensis DB27 GN=BTDB27_001386 PE=4 SV=1	BACTU	3	0.6982	0.9458
1046	4.9	4.9	50.9	tr|W8YUJ1|W8YUJ1_BACTU	Uncharacterized protein OS=Bacillus thuringiensis DB27 GN=BTDB27_000617 PE=4 SV=1	BACTU	4	0.7943	0.8744
1047	4.87	4.87	47.8	tr|W8YKZ3|W8YKZ3_BACTU	Uncharacterized protein OS=Bacillus thuringiensis DB27 GN=BTDB27_005433 PE=4 SV=1	BACTU	3	1.0765	0.61
1048	4.83	4.83	45.9	tr|W8XZ66|W8XZ66_BACTU	Lipoate--protein ligase OS=Bacillus thuringiensis DB27 GN=BTDB27_000786 PE=4 SV=1	BACTU	7	1.0666	0.9987
1049	4.81	4.84	33.8	tr|W8XZ06|W8XZ06_BACTU	Histidine kinase OS=Bacillus thuringiensis DB27 GN=BTDB27_000700 PE=4 SV=1	BACTU	4	1.1695	0.4409
1050	4.81	4.81	67.8	tr|W8YAT0|W8YAT0_BACTU	Uncharacterized protein OS=Bacillus thuringiensis DB27 GN=BTDB27_004930 PE=3 SV=1	BACTU	3	0.955	0.8457
1051	4.8	4.8	36.6	tr|W8YC82|W8YC82_BACTU	Uncharacterized protein OS=Bacillus thuringiensis DB27 GN=BTDB27_002629 PE=4 SV=1	BACTU	3	1.0765	0.8699
1052	4.8	4.8	69.6	tr|W8Y9H4|W8Y9H4_BACTU	Small, acid-soluble spore protein I OS=Bacillus thuringiensis DB27 GN=sspI PE=2 SV=1	BACTU	6	1.7378	0.6673
1053	4.79	4.8	43.1	tr|W8XXE0|W8XXE0_BACTU	Uncharacterized protein OS=Bacillus thuringiensis DB27 GN=BTDB27_000166 PE=4 SV=1	BACTU	3	0.955	0.8767
1054	4.79	4.79	58.8	tr|W8YAL5|W8YAL5_BACTU	Uncharacterized protein OS=Bacillus thuringiensis DB27 GN=BTDB27_004845 PE=4 SV=1	BACTU	4	0.9817	0.7278
1055	4.77	4.77	43	tr|W8Y4R9|W8Y4R9_BACTU	Uncharacterized protein OS=Bacillus thuringiensis DB27 GN=BTDB27_002775 PE=4 SV=1	BACTU	3	1.0375	0.7721
1056	4.76	4.79	54.1	tr|W8Y7Y1|W8Y7Y1_BACTU	ATP phosphoribosyltransferase regulatory subunit OS=Bacillus thuringiensis DB27 GN=hisZ PE=3 SV=1	BACTU	4	0.6368	0.6283
1057	4.75	4.75	35.4	tr|W8YWI2|W8YWI2_BACTU	Uncharacterized protein OS=Bacillus thuringiensis DB27 GN=BTDB27_001267 PE=4 SV=1	BACTU	5	0.9462	0.9022
1058	4.72	4.72	40.4	tr|W8Z560|W8Z560_BACTU	Uncharacterized protein OS=Bacillus thuringiensis DB27 GN=BTDB27_004142 PE=4 SV=1	BACTU	3	0.7656	0.2573
1059	4.71	4.72	38.7	tr|W8Y779|W8Y779_BACTU	ATP-dependent helicase/nuclease subunit A OS=Bacillus thuringiensis DB27 GN=addA PE=3 SV=1	BACTU	3	0.8241	0.5929
1060	4.7	4.7	40.8	tr|W8Z5G9|W8Z5G9_BACTU	Uncharacterized protein OS=Bacillus thuringiensis DB27 GN=BTDB27_004237 PE=4 SV=1	BACTU	3	0.5754	0.4196
1061	4.67	4.67	61.3	tr|W8YAV8|W8YAV8_BACTU	Ferritin OS=Bacillus thuringiensis DB27 GN=BTDB27_004991 PE=3 SV=1	BACTU	7	0.9638	0.9015
1062	4.63	4.63	31.7	tr|W8Y9D6|W8Y9D6_BACTU	Uncharacterized protein OS=Bacillus thuringiensis DB27 GN=BTDB27_004425 PE=4 SV=1	BACTU	3	1.1588	0.8042
1063	4.63	4.63	55.8	tr|W8YBN0|W8YBN0_BACTU	UPF0340 protein BTDB27_005266 OS=Bacillus thuringiensis DB27 GN=BTDB27_005266 PE=3 SV=1	BACTU	5	0.879	0.7181
1064	4.61	4.61	35	tr|W8YJI4|W8YJI4_BACTU	Uncharacterized protein OS=Bacillus thuringiensis DB27 GN=BTDB27_004918 PE=4 SV=1	BACTU	5	1.0375	0.8464
1065	4.61	4.61	33	tr|W8Y595|W8Y595_BACTU	Uncharacterized protein OS=Bacillus thuringiensis DB27 GN=BTDB27_002960 PE=4 SV=1	BACTU	3	0.9204	0.8689
1066	4.6	4.6	43.6	tr|W8YC01|W8YC01_BACTU	Uncharacterized protein OS=Bacillus thuringiensis DB27 GN=BTDB27_005345 PE=4 SV=1	BACTU	3	1.0471	0.6933
1067	4.6	4.6	64.6	tr|W8YA22|W8YA22_BACTU	Uncharacterized protein OS=Bacillus thuringiensis DB27 GN=BTDB27_001819 PE=4 SV=1	BACTU	6	1.1482	0.2444
1068	4.59	4.59	37.9	tr|W8Z4F2|W8Z4F2_BACTU	Methylthioribose kinase OS=Bacillus thuringiensis DB27 GN=mtnK PE=3 SV=1	BACTU	5	0.4406	0.3177
1069	4.56	4.66	36.9	tr|W8YJS3|W8YJS3_BACTU	Probable DNA-directed RNA polymerase subunit delta OS=Bacillus thuringiensis DB27 GN=rpoE PE=3 SV=1	BACTU	6	0.1067	0.6233
1070	4.54	4.54	32.9	tr|W8YZ51|W8YZ51_BACTU	Uncharacterized protein OS=Bacillus thuringiensis DB27 GN=BTDB27_002132 PE=3 SV=1	BACTU	5	1.3552	0.335
1071	4.51	4.85	37.8	tr|W8Y8J5|W8Y8J5_BACTU	Uncharacterized protein OS=Bacillus thuringiensis DB27 GN=BTDB27_001309 PE=4 SV=1	BACTU	5	1.1912	0.464
1072	4.51	4.51	61.6	tr|W8YGE0|W8YGE0_BACTU	Uncharacterized protein OS=Bacillus thuringiensis DB27 GN=BTDB27_003808 PE=4 SV=1	BACTU	4	1.3677	0.3241
1073	4.51	4.51	62	tr|W8Y8J8|W8Y8J8_BACTU	4-hydroxy-3-methylbut-2-enyl diphosphate reductase OS=Bacillus thuringiensis DB27 GN=ispH PE=3 SV=1	BACTU	4	0.9727	0.8272
1074	4.49	4.49	65.6	tr|W8YG48|W8YG48_BACTU	Uncharacterized protein OS=Bacillus thuringiensis DB27 GN=BTDB27_003758 PE=4 SV=1	BACTU	5	0.6982	0.4314
1075	4.47	4.47	71.5	tr|W8YK79|W8YK79_BACTU	Uncharacterized protein OS=Bacillus thuringiensis DB27 GN=BTDB27_005449 PE=4 SV=1	BACTU	3	0.9036	0.8206
1076	4.47	4.47	32	tr|W8Y0M3|W8Y0M3_BACTU	Xanthine phosphoribosyltransferase OS=Bacillus thuringiensis DB27 GN=xpt PE=3 SV=1	BACTU	7	1.3677	0.3854
1077	4.46	4.46	73.6	tr|W8Y681|W8Y681_BACTU	Uncharacterized protein OS=Bacillus thuringiensis DB27 GN=BTDB27_000268 PE=3 SV=1	BACTU	3	0.4487	0.6288
1078	4.45	4.46	55.5	tr|W8Y9K6|W8Y9K6_BACTU	Uncharacterized protein OS=Bacillus thuringiensis DB27 GN=BTDB27_001413 PE=4 SV=1	BACTU	3	1.0471	0.7612
1079	4.44	4.45	55.5	tr|W8Y8R9|W8Y8R9_BACTU	Imidazole glycerol phosphate synthase subunit HisH OS=Bacillus thuringiensis DB27 GN=hisH PE=3 SV=1	BACTU	3	0.9462	0.9313
1080	4.42	4.42	59.9	tr|W8Y8V6|W8Y8V6_BACTU	Uncharacterized protein OS=Bacillus thuringiensis DB27 GN=BTDB27_001183 PE=4 SV=1	BACTU	4	0.9727	0.9177
1081	4.39	4.41	68.3	tr|W8Y7U8|W8Y7U8_BACTU	Uncharacterized protein OS=Bacillus thuringiensis DB27 GN=BTDB27_003875 PE=3 SV=1	BACTU	3	1	0.9741
1082	4.39	4.39	39.5	tr|W8YDE1|W8YDE1_BACTU	Uncharacterized protein OS=Bacillus thuringiensis DB27 GN=BTDB27_002793 PE=4 SV=1	BACTU	4	0.6081	0.2111
1083	4.38	4.38	65.2	tr|W8YAG9|W8YAG9_BACTU	Uncharacterized protein OS=Bacillus thuringiensis DB27 GN=BTDB27_004826 PE=4 SV=1	BACTU	18	0.1905	0.5757
1084	4.37	4.38	39.6	tr|W8Y463|W8Y463_BACTU	Uncharacterized protein OS=Bacillus thuringiensis DB27 GN=BTDB27_002596 PE=4 SV=1	BACTU	3	0.6081	0.8107
1085	4.36	4.36	73.9	tr|W8Y907|W8Y907_BACTU	Cell shape-determining protein MreC OS=Bacillus thuringiensis DB27 GN=BTDB27_004306 PE=3 SV=1	BACTU	2	1.1482	0.2993
1086	4.36	4.36	29.6	tr|W8XZ51|W8XZ51_BACTU	Uncharacterized protein OS=Bacillus thuringiensis DB27 GN=BTDB27_000771 PE=4 SV=1	BACTU	4	0.7656	0.161
1087	4.36	4.36	64.7	tr|W8Y584|W8Y584_BACTU	Uncharacterized protein OS=Bacillus thuringiensis DB27 GN=BTDB27_005749 PE=4 SV=1	BACTU	4	0.8872	0.824
1088	4.35	4.35	41	tr|W8Y1W3|W8Y1W3_BACTU	Uncharacterized protein OS=Bacillus thuringiensis DB27 GN=BTDB27_001725 PE=4 SV=1	BACTU	3	0.7656	0.6278
1089	4.31	4.47	53.9	tr|W8YG28|W8YG28_BACTU	Uncharacterized protein OS=Bacillus thuringiensis DB27 GN=BTDB27_003999 PE=4 SV=1	BACTU	2	0.5916	0.4584
1090	4.31	4.31	38.7	tr|W8Y9A9|W8Y9A9_BACTU	Uncharacterized protein OS=Bacillus thuringiensis DB27 GN=BTDB27_004395 PE=4 SV=1	BACTU	4	0.9204	0.9549
1091	4.29	8.51	48.8	tr|W8Y8E8|W8Y8E8_BACTU	Uncharacterized protein OS=Bacillus thuringiensis DB27 GN=BTDB27_001289 PE=4 SV=1	BACTU	5	0.9638	0.9394
1092	4.29	4.3	43.8	tr|W8Y8S5|W8Y8S5_BACTU	Uncharacterized protein OS=Bacillus thuringiensis DB27 GN=BTDB27_001153 PE=4 SV=1	BACTU	3	0.912	0.6187
1093	4.29	4.29	61.7	tr|W8XYA1|W8XYA1_BACTU	Uncharacterized protein OS=Bacillus thuringiensis DB27 GN=BTDB27_000415 PE=4 SV=1	BACTU	4
1094	4.27	4.27	38.6	tr|W8XXM2|W8XXM2_BACTU	Uncharacterized protein OS=Bacillus thuringiensis DB27 GN=BTDB27_000246 PE=4 SV=1	BACTU	3	0.5808	0.5282
1095	4.25	4.25	54.8	tr|W8YHS9|W8YHS9_BACTU	Uncharacterized protein OS=Bacillus thuringiensis DB27 GN=BTDB27_004619 PE=4 SV=1	BACTU	4	0.6668	0.7072
1096	4.25	4.25	33.6	tr|W8XYN2|W8XYN2_BACTU	Uncharacterized protein OS=Bacillus thuringiensis DB27 GN=BTDB27_000601 PE=4 SV=1	BACTU	3	1.028	0.7295
1097	4.25	4.25	21.8	tr|W8Z389|W8Z389_BACTU	Uncharacterized protein OS=Bacillus thuringiensis DB27 GN=BTDB27_003512 PE=4 SV=1	BACTU	5	0.7244	0.4213
1098	4.24	8.21	55.1	tr|W8XYQ7|W8XYQ7_BACTU	Uncharacterized protein OS=Bacillus thuringiensis DB27 GN=BTDB27_000626 PE=4 SV=1	BACTU	7	1.2359	0.7091
1099	4.24	4.25	87.6	tr|W8Y5F3|W8Y5F3_BACTU	Uncharacterized protein OS=Bacillus thuringiensis DB27 GN=BTDB27_000249 PE=4 SV=1	BACTU	4	0.929	0.5971
1100	4.23	4.23	58.6	tr|W8Y115|W8Y115_BACTU	Flagellin OS=Bacillus thuringiensis DB27 GN=BTDB27_001400 PE=3 SV=1	BACTU	2	1.0666	0.853
1101	4.23	4.23	53	tr|W8YG38|W8YG38_BACTU	Pseudouridine synthase OS=Bacillus thuringiensis DB27 GN=BTDB27_003748 PE=3 SV=1	BACTU	3	0.929	0.9301
1102	4.21	4.21	38.3	tr|W8YAK0|W8YAK0_BACTU	Uncharacterized protein OS=Bacillus thuringiensis DB27 GN=BTDB27_004825 PE=4 SV=1	BACTU	2	0.7112	0.3704
1103	4.17	4.17	58.5	tr|W8YKQ0|W8YKQ0_BACTU	Uncharacterized protein OS=Bacillus thuringiensis DB27 GN=BTDB27_005323 PE=4 SV=1	BACTU	4	0.9727	0.7846
1104	4.17	4.17	36.7	tr|W8Y8V0|W8Y8V0_BACTU	Uncharacterized protein OS=Bacillus thuringiensis DB27 GN=BTDB27_001178 PE=4 SV=1	BACTU	2	1.0186	0.9041
1105	4.15	4.15	62.3	tr|W8YFD7|W8YFD7_BACTU	Hut operon positive regulatory protein OS=Bacillus thuringiensis DB27 GN=hutP PE=3 SV=1	BACTU	3	1.3062	0.5427
1106	4.13	4.32	70.7	tr|W8YAY6|W8YAY6_BACTU	Uncharacterized protein OS=Bacillus thuringiensis DB27 GN=BTDB27_001923 PE=4 SV=1	BACTU	3	1.0471	0.9012
1107	4.13	4.13	59.5	tr|W8YEH4|W8YEH4_BACTU	Uncharacterized protein OS=Bacillus thuringiensis DB27 GN=BTDB27_003404 PE=4 SV=1	BACTU	2	0.9908	0.986
1108	4.13	4.13	34.7	tr|W8YJ28|W8YJ28_BACTU	Uncharacterized protein OS=Bacillus thuringiensis DB27 GN=BTDB27_004783 PE=4 SV=1	BACTU	3	0.2333	0.5244
1109	4.13	4.13	47.8	tr|W8YDL0|W8YDL0_BACTU	UPF0316 protein BTDB27_003114 OS=Bacillus thuringiensis DB27 GN=BTDB27_003114 PE=3 SV=1	BACTU	2	0.8472	0.9595
1110	4.12	4.12	62.8	tr|W8Y523|W8Y523_BACTU	NAD-dependent protein deacetylase OS=Bacillus thuringiensis DB27 GN=cobB PE=3 SV=1	BACTU	5	0.8954	0.6306
1111	4.12	4.12	35.4	tr|W8Z024|W8Z024_BACTU	Uncharacterized protein OS=Bacillus thuringiensis DB27 GN=BTDB27_002437 PE=3 SV=1	BACTU	4	0.8395	0.6725
1112	4.11	4.12	31.2	tr|W8YG78|W8YG78_BACTU	Uncharacterized protein OS=Bacillus thuringiensis DB27 GN=BTDB27_003783 PE=4 SV=1	BACTU	2	0.9204	0.6569
1113	4.1	4.1	51.4	tr|W8YK85|W8YK85_BACTU	Uncharacterized protein OS=Bacillus thuringiensis DB27 GN=BTDB27_005454 PE=4 SV=1	BACTU	3	0.8241	0.7346
1114	4.09	4.09	55.3	tr|W8YC65|W8YC65_BACTU	Thymidylate kinase OS=Bacillus thuringiensis DB27 GN=tmk PE=3 SV=1	BACTU	4	1.1588	0.4465
1115	4.09	4.09	37.5	tr|W8Y9F3|W8Y9F3_BACTU	Ribonuclease J OS=Bacillus thuringiensis DB27 GN=rnj PE=3 SV=1	BACTU	5	1.2134	0.9248
1116	4.08	4.08	52.4	tr|W8Y7P9|W8Y7P9_BACTU	Polyphosphate kinase OS=Bacillus thuringiensis DB27 GN=ppk PE=3 SV=1	BACTU	2	6.4863	0.0343
1117	4.08	4.08	36.6	tr|W8Y4P4|W8Y4P4_BACTU	Histidinol-phosphate aminotransferase OS=Bacillus thuringiensis DB27 GN=hisC PE=3 SV=1	BACTU	2	0.7586	0.4018
1118	4.08	4.08	48.9	tr|W8YWD9|W8YWD9_BACTU	Uncharacterized protein OS=Bacillus thuringiensis DB27 GN=BTDB27_001232 PE=4 SV=1	BACTU	4	1.406	0.136
1119	4.06	4.06	38.1	tr|W8Y667|W8Y667_BACTU	Uncharacterized protein OS=Bacillus thuringiensis DB27 GN=BTDB27_000514 PE=4 SV=1	BACTU	2	0.8166	0.6559
1120	4.06	4.06	91.1	tr|W8Z2Y8|W8Z2Y8_BACTU	Uncharacterized protein OS=Bacillus thuringiensis DB27 GN=BTDB27_003417 PE=4 SV=1	BACTU	3	1.2942	0.5152
1121	4.06	4.06	61.1	tr|W8Y785|W8Y785_BACTU	Uncharacterized protein OS=Bacillus thuringiensis DB27 GN=BTDB27_003670 PE=4 SV=1	BACTU	2	1.2474	0.7436
1122	4.05	4.05	40.1	tr|W8Z697|W8Z697_BACTU	Uncharacterized protein OS=Bacillus thuringiensis DB27 GN=BTDB27_004482 PE=4 SV=1	BACTU	2	0.9817	0.5997
1123	4.05	4.05	47.9	tr|W8YK40|W8YK40_BACTU	Uncharacterized protein OS=Bacillus thuringiensis DB27 GN=BTDB27_005399 PE=4 SV=1	BACTU	3	1.0375	0.9022
1124	4.05	4.05	42.2	tr|W8Y969|W8Y969_BACTU	FMN-dependent NADH-azoreductase OS=Bacillus thuringiensis DB27 GN=azoR PE=3 SV=1	BACTU	2	1.6904	0.5411
1125	4.04	10.46	46.2	tr|W8Y1J4|W8Y1J4_BACTU	L-lactate dehydrogenase OS=Bacillus thuringiensis DB27 GN=ldh PE=3 SV=1	BACTU	8	1.0471	0.8604
1126	4.04	4.04	46.3	tr|W8YUH1|W8YUH1_BACTU	Uncharacterized protein OS=Bacillus thuringiensis DB27 GN=BTDB27_000597 PE=4 SV=1	BACTU	2	1.1066	0.5977
1127	4.04	4.04	47.3	tr|W8Y8L9|W8Y8L9_BACTU	Uncharacterized protein OS=Bacillus thuringiensis DB27 GN=BTDB27_004160 PE=4 SV=1	BACTU	2	0.879	0.6988
1128	4.04	4.04	65.4	tr|W8Y9L3|W8Y9L3_BACTU	Uncharacterized protein OS=Bacillus thuringiensis DB27 GN=BTDB27_004505 PE=4 SV=1	BACTU	2	0.9638	0.805
1129	4.04	4.04	53.2	tr|W8YKH9|W8YKH9_BACTU	Uncharacterized protein OS=Bacillus thuringiensis DB27 GN=BTDB27_005559 PE=4 SV=1	BACTU	3	1.028	0.9435
1130	4.04	4.04	42.1	tr|W8Y9D9|W8Y9D9_BACTU	Uncharacterized protein OS=Bacillus thuringiensis DB27 GN=BTDB27_001338 PE=4 SV=1	BACTU	2	1.3804	0.1861
1131	4.04	4.04	78	tr|W8Y0M7|W8Y0M7_BACTU	Aspartate 1-decarboxylase OS=Bacillus thuringiensis DB27 GN=panD PE=3 SV=1	BACTU	5	0.4613	0.6657
1132	4.04	4.04	91.6	tr|W8Y0J7|W8Y0J7_BACTU	Uncharacterized protein OS=Bacillus thuringiensis DB27 GN=BTDB27_001245 PE=4 SV=1	BACTU	6	1.6293	0.1879
1133	4.04	4.04	85.1	tr|W8YK22|W8YK22_BACTU	Uncharacterized protein OS=Bacillus thuringiensis DB27 GN=BTDB27_005128 PE=4 SV=1	BACTU	13	0.9204	0.9897
1134	4.04	4.04	38.3	tr|W8YVI2|W8YVI2_BACTU	Uncharacterized protein OS=Bacillus thuringiensis DB27 GN=BTDB27_000922 PE=4 SV=1	BACTU	4	1.3183	0.5811
1135	4.03	4.04	54.2	tr|W8Y5F5|W8Y5F5_BACTU	Uncharacterized protein OS=Bacillus thuringiensis DB27 GN=BTDB27_003041 PE=4 SV=1	BACTU	2	0.673	0.2619
1136	4.03	4.04	45.8	tr|W8Y346|W8Y346_BACTU	Aspartate-semialdehyde dehydrogenase OS=Bacillus thuringiensis DB27 GN=asd PE=3 SV=1	BACTU	2	0.955	0.9072
1137	4.03	4.03	34.4	tr|W8YFB0|W8YFB0_BACTU	Uncharacterized protein OS=Bacillus thuringiensis DB27 GN=BTDB27_003724 PE=4 SV=1	BACTU	2	0.8872	0.8583
1138	4.03	4.03	41.2	tr|W8YVI5|W8YVI5_BACTU	Uncharacterized protein OS=Bacillus thuringiensis DB27 GN=BTDB27_000927 PE=4 SV=1	BACTU	2	0.2512	0.2223
1139	4.03	4.03	50.5	tr|W8Z0C9|W8Z0C9_BACTU	Uncharacterized protein OS=Bacillus thuringiensis DB27 GN=BTDB27_002552 PE=4 SV=1	BACTU	2	1.5996	0.5171
1140	4.02	4.21	48.3	tr|W8Y7Y3|W8Y7Y3_BACTU	ATP-dependent helicase/deoxyribonuclease subunit B OS=Bacillus thuringiensis DB27 GN=addB PE=3 SV=1	BACTU	2	1.1066	0.6206
1141	4.02	4.03	15	tr|W8YK87|W8YK87_BACTU	Uncharacterized protein OS=Bacillus thuringiensis DB27 GN=BTDB27_005193 PE=4 SV=1	BACTU	5	1.2023	0.7554
1142	4.02	4.02	37.1	tr|W8Z9J4|W8Z9J4_BACTU	Uncharacterized protein OS=Bacillus thuringiensis DB27 GN=BTDB27_005527 PE=4 SV=1	BACTU	2	1.0093	0.9589
1143	4.02	4.02	65.4	tr|W8YTM8|W8YTM8_BACTU	Uncharacterized protein OS=Bacillus thuringiensis DB27 GN=BTDB27_000297 PE=4 SV=1	BACTU	4	1.1066	0.9124
1144	4.02	4.02	43.5	tr|W8Z4B2|W8Z4B2_BACTU	Uncharacterized protein OS=Bacillus thuringiensis DB27 GN=BTDB27_003847 PE=4 SV=1	BACTU	2	0.9376	0.4712
1145	4.02	4.02	40.3	tr|W8Y548|W8Y548_BACTU	UPF0271 protein BTDB27_002910 OS=Bacillus thuringiensis DB27 GN=BTDB27_002910 PE=3 SV=1	BACTU	2	0.929	0.7442
1146	4.02	4.02	77	tr|W8YBX1|W8YBX1_BACTU	Uncharacterized protein OS=Bacillus thuringiensis DB27 GN=BTDB27_002509 PE=4 SV=1	BACTU	5	0.912	0.8052
1147	4.02	4.02	61.9	tr|W8YTR4|W8YTR4_BACTU	Uncharacterized protein OS=Bacillus thuringiensis DB27 GN=BTDB27_000322 PE=4 SV=1	BACTU	2	0.8395	0.6448
1148	4.02	4.02	61.3	tr|W8Y8S1|W8Y8S1_BACTU	Putative pre-16S rRNA nuclease OS=Bacillus thuringiensis DB27 GN=BTDB27_004241 PE=3 SV=1	BACTU	3	0.9376	0.9654
1149	4.02	4.02	52	tr|W8Y7E6|W8Y7E6_BACTU	Uncharacterized protein OS=Bacillus thuringiensis DB27 GN=BTDB27_000919 PE=4 SV=1	BACTU	4	0.4487	0.7854
1150	4.02	4.02	44.8	tr|W8Y6M2|W8Y6M2_BACTU	Uncharacterized protein OS=Bacillus thuringiensis DB27 GN=BTDB27_003440 PE=3 SV=1	BACTU	7	1.4454	0.5106
1151	4.01	6.01	44.4	tr|W8Y8H1|W8Y8H1_BACTU	Uncharacterized protein OS=Bacillus thuringiensis DB27 GN=BTDB27_004110 PE=3 SV=1	BACTU	3	0.8017	0.4168
1152	4.01	4.03	29	tr|W8Y9N8|W8Y9N8_BACTU	Argininosuccinate lyase OS=Bacillus thuringiensis DB27 GN=argH PE=3 SV=1	BACTU	3	0.955	0.96
1153	4.01	4.02	72.5	tr|W8YC85|W8YC85_BACTU	Nucleoid-associated protein BTDB27_005455 OS=Bacillus thuringiensis DB27 GN=BTDB27_005455 PE=3 SV=1	BACTU	9	0.3945	0.6315
1154	4.01	4.01	31.3	tr|W8XXH1|W8XXH1_BACTU	Uncharacterized protein OS=Bacillus thuringiensis DB27 GN=BTDB27_000196 PE=4 SV=1	BACTU	3	0.8954	0.8405
1155	4.01	4.01	50.1	tr|W8YJR8|W8YJR8_BACTU	UDP-N-acetylglucosamine 1-carboxyvinyltransferase OS=Bacillus thuringiensis DB27 GN=murA PE=3 SV=1	BACTU	5	0.9376	0.8262
1156	4.01	4.01	54.8	tr|W8YC66|W8YC66_BACTU	Ribosomal RNA small subunit methyltransferase G OS=Bacillus thuringiensis DB27 GN=rsmG PE=3 SV=1	BACTU	2	0.9462	0.8192
1157	4.01	4.01	53.3	tr|W8Y5X5|W8Y5X5_BACTU	Uncharacterized protein OS=Bacillus thuringiensis DB27 GN=BTDB27_000399 PE=4 SV=1	BACTU	2	1.1482	0.6288
1158	4.01	4.01	19.4	tr|W8XYB6|W8XYB6_BACTU	Uncharacterized protein OS=Bacillus thuringiensis DB27 GN=BTDB27_000435 PE=3 SV=1	BACTU	4	1.2246	0.5369
1159	4.01	4.01	27	tr|W8Y8S0|W8Y8S0_BACTU	Flagellar hook protein FlgE OS=Bacillus thuringiensis DB27 GN=BTDB27_001394 PE=3 SV=1	BACTU	4	1.0093	0.8853
1160	4.01	4.01	46.5	tr|W8YIM3|W8YIM3_BACTU	Diaminopimelate epimerase OS=Bacillus thuringiensis DB27 GN=dapF PE=3 SV=1	BACTU	2	0.8954	0.6247
1161	4.01	4.01	60.4	tr|W8YIW2|W8YIW2_BACTU	Cytokinin riboside 5'-monophosphate phosphoribohydrolase OS=Bacillus thuringiensis DB27 GN=BTDB27_004989 PE=3 SV=1	BACTU	2	0.5152	0.971
1162	4.01	4.01	41.8	tr|W8Y8G9|W8Y8G9_BACTU	GTP cyclohydrolase 1 type 2 homolog OS=Bacillus thuringiensis DB27 GN=BTDB27_004141 PE=3 SV=1	BACTU	2	1.1482	0.7694
1163	4.01	4.01	38.2	tr|W8Y6G7|W8Y6G7_BACTU	Uncharacterized protein OS=Bacillus thuringiensis DB27 GN=BTDB27_003431 PE=4 SV=1	BACTU	3	1.0666	0.5277
1164	4.01	4.01	45.4	tr|W8Y6V0|W8Y6V0_BACTU	Uncharacterized protein OS=Bacillus thuringiensis DB27 GN=BTDB27_000458 PE=4 SV=1	BACTU	2	1.4191	0.5609
1165	4.01	4.01	27.9	tr|W8XXA1|W8XXA1_BACTU	Uncharacterized protein OS=Bacillus thuringiensis DB27 GN=BTDB27_000070 PE=4 SV=1	BACTU	2	0.879	0.759
1166	4.01	4.01	58.9	tr|W8Y0A6|W8Y0A6_BACTU	Uncharacterized protein OS=Bacillus thuringiensis DB27 GN=BTDB27_001206 PE=4 SV=1	BACTU	3	1.0568	0.5561
1167	4.01	4.01	52.4	tr|W8YGQ4|W8YGQ4_BACTU	Uncharacterized methyltransferase BTDB27_004229 OS=Bacillus thuringiensis DB27 GN=BTDB27_004229 PE=3 SV=1	BACTU	3	0.8241	0.3887
1168	4.01	4.01	43.5	tr|W8YF33|W8YF33_BACTU	Uncharacterized protein OS=Bacillus thuringiensis DB27 GN=BTDB27_003363 PE=4 SV=1	BACTU	2	1.2823	0.6206
1169	4.01	4.01	37.7	tr|W8Y8U4|W8Y8U4_BACTU	Uridine kinase OS=Bacillus thuringiensis DB27 GN=udk PE=3 SV=1	BACTU	2	1.2359	0.8966
1170	4.01	4.01	31.5	tr|W8YDB9|W8YDB9_BACTU	Uncharacterized protein OS=Bacillus thuringiensis DB27 GN=BTDB27_003014 PE=4 SV=1	BACTU	2	0.5546	0.6797
1171	4.01	4.01	50	tr|W8YBL1|W8YBL1_BACTU	NADH-quinone oxidoreductase subunit B OS=Bacillus thuringiensis DB27 GN=nuoB PE=3 SV=1	BACTU	2	1.3677	0.4529
1172	4.01	4.01	52.1	tr|W8Z1E1|W8Z1E1_BACTU	UPF0178 protein BTDB27_002882 OS=Bacillus thuringiensis DB27 GN=BTDB27_002882 PE=3 SV=1	BACTU	3	1.1482	0.8443
1173	4.01	4.01	22.3	tr|W8YTF1|W8YTF1_BACTU	Uncharacterized protein OS=Bacillus thuringiensis DB27 GN=BTDB27_000247 PE=4 SV=1	BACTU	2	1.0375	0.8984
1174	4.01	4.01	30.8	tr|W8YG80|W8YG80_BACTU	Elongation factor P OS=Bacillus thuringiensis DB27 GN=efp PE=3 SV=1	BACTU	3	0.7656	0.6317
1175	4.01	4.01	49.7	tr|W8Y7J9|W8Y7J9_BACTU	Phosphopantetheine adenylyltransferase OS=Bacillus thuringiensis DB27 GN=coaD PE=3 SV=1	BACTU	2	1.0093	0.8884
1176	4.01	4.01	82.5	tr|W8Y0P7|W8Y0P7_BACTU	Uncharacterized protein OS=Bacillus thuringiensis DB27 GN=BTDB27_001346 PE=4 SV=1	BACTU	2	0.9817	0.992
1177	4.01	4.01	44.4	tr|W8YCP7|W8YCP7_BACTU	Uncharacterized protein OS=Bacillus thuringiensis DB27 GN=BTDB27_002538 PE=4 SV=1	BACTU	3	0.9908	0.9967
1178	4.01	4.01	38.6	tr|W8Y3V4|W8Y3V4_BACTU	Uncharacterized protein OS=Bacillus thuringiensis DB27 GN=BTDB27_002425 PE=4 SV=1	BACTU	2	1.2246	0.6446
1179	4.01	4.01	32.3	tr|W8YX21|W8YX21_BACTU	Uncharacterized protein OS=Bacillus thuringiensis DB27 GN=BTDB27_001447 PE=4 SV=1	BACTU	3	0.9817	0.964
1180	4.01	4.01	49.6	tr|W8YE18|W8YE18_BACTU	Uncharacterized protein OS=Bacillus thuringiensis DB27 GN=BTDB27_003018 PE=4 SV=1	BACTU	2	0.9204	0.828
1181	4.01	4.01	64.4	tr|W8Y371|W8Y371_BACTU	Uncharacterized protein OS=Bacillus thuringiensis DB27 GN=BTDB27_002190 PE=4 SV=1	BACTU	2	0.7656	0.6303
1182	4.01	4.01	63.3	tr|W8Y6U6|W8Y6U6_BACTU	Uncharacterized protein OS=Bacillus thuringiensis DB27 GN=BTDB27_000453 PE=4 SV=1	BACTU	2	0.3373	0.2056
1183	4	4.01	58.2	tr|W8Y8R1|W8Y8R1_BACTU	Uncharacterized protein OS=Bacillus thuringiensis DB27 GN=BTDB27_004231 PE=4 SV=1	BACTU	2	1.1588	0.994
1184	4	4.01	46.9	tr|W8YDI9|W8YDI9_BACTU	Glutamate 5-kinase OS=Bacillus thuringiensis DB27 GN=proB PE=3 SV=1	BACTU	2	0.5105	0.5494
1185	4	4.01	64.8	tr|W8YJH1|W8YJH1_BACTU	Uncharacterized protein OS=Bacillus thuringiensis DB27 GN=BTDB27_004903 PE=4 SV=1	BACTU	2	0.0603	0.0602
1186	4	4	52.8	tr|W8Y936|W8Y936_BACTU	Uncharacterized protein OS=Bacillus thuringiensis DB27 GN=BTDB27_004300 PE=4 SV=1	BACTU	2	1.0666	0.8815
1187	4	4	52.8	tr|W8YFA5|W8YFA5_BACTU	Probable dual-specificity RNA methyltransferase RlmN OS=Bacillus thuringiensis DB27 GN=rlmN PE=3 SV=1	BACTU	2	0.6368	0.4328
1188	4	4	38.2	tr|W8Y0F7|W8Y0F7_BACTU	3-dehydroquinate synthase OS=Bacillus thuringiensis DB27 GN=aroB PE=3 SV=1	BACTU	2	1.3305	0.5607
1189	4	4	17.1	tr|W8YFL1|W8YFL1_BACTU	Cytochrome c oxidase subunit 1 OS=Bacillus thuringiensis DB27 GN=BTDB27_003799 PE=3 SV=1	BACTU	4	1.9055	0.3088
1190	4	4	46.6	tr|W8YD37|W8YD37_BACTU	Uncharacterized protein OS=Bacillus thuringiensis DB27 GN=BTDB27_002688 PE=4 SV=1	BACTU	2	1.3804	0.5427
1191	4	4	37.7	tr|W8Y3S9|W8Y3S9_BACTU	Uncharacterized protein OS=Bacillus thuringiensis DB27 GN=BTDB27_002456 PE=4 SV=1	BACTU	2	0.7379	0.7517
1192	4	4	56	tr|W8Z693|W8Z693_BACTU	Translation initiation factor IF-3 OS=Bacillus thuringiensis DB27 GN=infC PE=3 SV=1	BACTU	2	0.7943	0.7669
1193	4	4	49.2	tr|W8Y8K6|W8Y8K6_BACTU	Uncharacterized protein OS=Bacillus thuringiensis DB27 GN=BTDB27_004181 PE=4 SV=1	BACTU	2	0.955	0.8517
1194	4	4	45.1	tr|W8Z7P5|W8Z7P5_BACTU	Uncharacterized protein OS=Bacillus thuringiensis DB27 GN=BTDB27_004907 PE=4 SV=1	BACTU	3	1.0568	0.9695
1195	4	4	37	tr|W8Y7F4|W8Y7F4_BACTU	UDP-N-acetylglucosamine--N-acetylmuramyl-(pentapeptide) pyrophosphoryl-undecaprenol N-acetylglucosamine transferase OS=Bacillus thuringiensis DB27 GN=murG PE=3 SV=1	BACTU	2	0.8472	0.5713
1196	4	4	75.8	tr|W8YYT6|W8YYT6_BACTU	Uncharacterized protein OS=Bacillus thuringiensis DB27 GN=BTDB27_002017 PE=4 SV=1	BACTU	3	0.8166	0.5093
1197	4	4	72.3	tr|W8YA36|W8YA36_BACTU	Uncharacterized protein OS=Bacillus thuringiensis DB27 GN=BTDB27_004690 PE=3 SV=1	BACTU	2	0.9638	0.9612
1198	4	4	53.9	tr|W8Y331|W8Y331_BACTU	Uncharacterized protein OS=Bacillus thuringiensis DB27 GN=BTDB27_002150 PE=4 SV=1	BACTU	2	1.0375	0.7309
1199	4	4	46.1	tr|W8YF43|W8YF43_BACTU	Uncharacterized protein OS=Bacillus thuringiensis DB27 GN=BTDB27_003373 PE=4 SV=1	BACTU	2	1.2589	0.7014
1200	4	4	37.4	tr|W8Y6E7|W8Y6E7_BACTU	Uncharacterized protein OS=Bacillus thuringiensis DB27 GN=BTDB27_003355 PE=4 SV=1	BACTU	3	1.2246	0.6871
1201	4	4	39.3	tr|W8Y657|W8Y657_BACTU	Uncharacterized protein OS=Bacillus thuringiensis DB27 GN=BTDB27_000499 PE=4 SV=1	BACTU	2	1.2246	0.6856
1202	4	4	45	tr|W8Y4Z6|W8Y4Z6_BACTU	Uncharacterized protein OS=Bacillus thuringiensis DB27 GN=BTDB27_002876 PE=4 SV=1	BACTU	2	1.1169	0.6828
1203	4	4	35.1	tr|W8Z4N2|W8Z4N2_BACTU	Uncharacterized protein OS=Bacillus thuringiensis DB27 GN=BTDB27_003972 PE=4 SV=1	BACTU	3	0.9376	0.8103
1204	4	4	42.7	tr|W8YU45|W8YU45_BACTU	Uncharacterized protein OS=Bacillus thuringiensis DB27 GN=BTDB27_000462 PE=4 SV=1	BACTU	2	0.7447	0.8153
1205	4	4	38.7	tr|W8YJK0|W8YJK0_BACTU	Uncharacterized protein OS=Bacillus thuringiensis DB27 GN=BTDB27_005224 PE=4 SV=1	BACTU	2	1.028	0.9045
1206	4	4	58.2	tr|W8YC63|W8YC63_BACTU	Uncharacterized protein OS=Bacillus thuringiensis DB27 GN=BTDB27_002609 PE=4 SV=1	BACTU	2	0.912	0.5251
1207	4	4	35.3	tr|W8Z0R0|W8Z0R0_BACTU	Uncharacterized protein OS=Bacillus thuringiensis DB27 GN=BTDB27_002677 PE=4 SV=1	BACTU	3	1.0093	0.9737
1208	4	4	63.8	tr|W8YTB2|W8YTB2_BACTU	Uncharacterized protein OS=Bacillus thuringiensis DB27 GN=BTDB27_000212 PE=4 SV=1	BACTU	2	1.2706	0.7486
1209	4	4	48.8	tr|W8YJD4|W8YJD4_BACTU	Uncharacterized protein OS=Bacillus thuringiensis DB27 GN=BTDB27_004858 PE=4 SV=1	BACTU	2	2.421	0.4107
1210	4	4	34.6	tr|W8Y393|W8Y393_BACTU	Uncharacterized protein OS=Bacillus thuringiensis DB27 GN=BTDB27_002276 PE=4 SV=1	BACTU	2	2.2491	0.2833
1211	4	4	44.8	tr|W8Y341|W8Y341_BACTU	Uncharacterized protein OS=Bacillus thuringiensis DB27 GN=BTDB27_002160 PE=4 SV=1	BACTU	6	0.929	0.9801
1212	4	4	43.1	tr|W8YHF4|W8YHF4_BACTU	S-adenosylmethionine decarboxylase proenzyme OS=Bacillus thuringiensis DB27 GN=speH PE=3 SV=1	BACTU	3	0.9036	0.909
1213	4	4	43.3	tr|W8YFU1|W8YFU1_BACTU	Uncharacterized protein OS=Bacillus thuringiensis DB27 GN=BTDB27_003884 PE=4 SV=1	BACTU	2	0.8241	0.9008
1214	4	4	33.1	tr|W8Y036|W8Y036_BACTU	Uncharacterized protein OS=Bacillus thuringiensis DB27 GN=BTDB27_001131 PE=4 SV=1	BACTU	2	0.863	0.7821
1215	4	4	15.9	tr|W8YYX0|W8YYX0_BACTU	Uncharacterized protein OS=Bacillus thuringiensis DB27 GN=BTDB27_002052 PE=4 SV=1	BACTU	3	1.0568	0.8722
1216	4	4	46.9	tr|W8YYW5|W8YYW5_BACTU	Uncharacterized protein OS=Bacillus thuringiensis DB27 GN=BTDB27_002047 PE=4 SV=1	BACTU	2	1.888	0.7094
1217	4	4	69	tr|W8YBI4|W8YBI4_BACTU	Uncharacterized protein OS=Bacillus thuringiensis DB27 GN=BTDB27_002334 PE=4 SV=1	BACTU	2	0.7516	0.5275
1218	4	4	28.9	tr|W8Y7J5|W8Y7J5_BACTU	Uncharacterized protein OS=Bacillus thuringiensis DB27 GN=BTDB27_003780 PE=4 SV=1	BACTU	2	1.0765	0.693
1219	4	4	79.6	tr|W8YEE1|W8YEE1_BACTU	Uncharacterized protein OS=Bacillus thuringiensis DB27 GN=BTDB27_003364 PE=4 SV=1	BACTU	2	1.1482	0.8066
1220	4	4	53.5	tr|W8Y8V4|W8Y8V4_BACTU	Uncharacterized protein OS=Bacillus thuringiensis DB27 GN=BTDB27_004271 PE=4 SV=1	BACTU	4	1.2589	0.928
1221	4	4	48.3	tr|W8XXJ1|W8XXJ1_BACTU	Uncharacterized protein OS=Bacillus thuringiensis DB27 GN=BTDB27_000216 PE=4 SV=1	BACTU	3	0.787	0.4683
1222	3.89	3.89	37.4	tr|W8YEF0|W8YEF0_BACTU	Uncharacterized protein OS=Bacillus thuringiensis DB27 GN=BTDB27_003374 PE=4 SV=1	BACTU	2	1.1376	0.7395
1223	3.87	3.87	36.5	tr|W8Z1E6|W8Z1E6_BACTU	Uncharacterized protein OS=Bacillus thuringiensis DB27 GN=BTDB27_002887 PE=4 SV=1	BACTU	3	0.929	0.8022
1224	3.83	3.84	60.6	tr|W8Y3G7|W8Y3G7_BACTU	Uncharacterized protein OS=Bacillus thuringiensis DB27 GN=BTDB27_002331 PE=4 SV=1	BACTU	2	1.0471	0.9139
1225	3.83	3.83	33	tr|W8YKY0|W8YKY0_BACTU	Uncharacterized protein OS=Bacillus thuringiensis DB27 GN=BTDB27_005418 PE=4 SV=1	BACTU	2	1.0666	0.842
1226	3.83	3.83	59.7	tr|W8YLD7|W8YLD7_BACTU	Holo-[acyl-carrier-protein] synthase OS=Bacillus thuringiensis DB27 GN=acpS PE=3 SV=1	BACTU	2	1.3677	0.6026
1227	3.83	3.83	36.9	tr|W8Y4W0|W8Y4W0_BACTU	Uncharacterized protein OS=Bacillus thuringiensis DB27 GN=BTDB27_000084 PE=4 SV=1	BACTU	2	0.929	0.8906
1228	3.82	3.82	42	tr|W8Z581|W8Z581_BACTU	Ribosomal protein L11 methyltransferase OS=Bacillus thuringiensis DB27 GN=prmA PE=3 SV=1	BACTU	4	0.9462	0.7339
1229	3.76	3.77	41.6	tr|W8YJD6|W8YJD6_BACTU	Uncharacterized protein OS=Bacillus thuringiensis DB27 GN=BTDB27_005169 PE=4 SV=1	BACTU	3	0.0233	0.0656
1230	3.76	3.76	42.4	tr|W8Z5Z9|W8Z5Z9_BACTU	Probable GTP-binding protein EngB OS=Bacillus thuringiensis DB27 GN=engB PE=3 SV=1	BACTU	3	0.278	0.9452
1231	3.75	5.34	49	tr|W8Y790|W8Y790_BACTU	Zinc metalloprotease OS=Bacillus thuringiensis DB27 GN=BTDB27_003675 PE=3 SV=1	BACTU	4	1.7539	0.5996
1232	3.75	3.75	39.6	tr|W8YJD9|W8YJD9_BACTU	Uncharacterized protein OS=Bacillus thuringiensis DB27 GN=BTDB27_004863 PE=4 SV=1	BACTU	2	1.1695	0.5903
1233	3.74	3.74	40.4	tr|W8YCJ9|W8YCJ9_BACTU	Uncharacterized protein OS=Bacillus thuringiensis DB27 GN=BTDB27_002488 PE=4 SV=1	BACTU	2	1.0765	0.7179
1234	3.71	3.71	80	tr|W8Z908|W8Z908_BACTU	Uncharacterized protein OS=Bacillus thuringiensis DB27 GN=BTDB27_005322 PE=4 SV=1	BACTU	2	0.929	0.7325
1235	3.7	3.71	46.1	tr|W8XYG2|W8XYG2_BACTU	Uncharacterized protein OS=Bacillus thuringiensis DB27 GN=BTDB27_000531 PE=3 SV=1	BACTU	3	1.3428	0.3336
1236	3.7	3.7	30.6	tr|W8YTD4|W8YTD4_BACTU	Uncharacterized protein OS=Bacillus thuringiensis DB27 GN=BTDB27_000232 PE=4 SV=1	BACTU	4	0.871	0.9959
1237	3.7	3.7	41.5	tr|W8Z8R3|W8Z8R3_BACTU	Uncharacterized protein OS=Bacillus thuringiensis DB27 GN=BTDB27_005267 PE=4 SV=1	BACTU	2	1.4191	0.9337
1238	3.68	3.68	66.1	tr|W8XXU7|W8XXU7_BACTU	Putative tRNA (cytidine(34)-2'-O)-methyltransferase OS=Bacillus thuringiensis DB27 GN=BTDB27_000280 PE=3 SV=1	BACTU	3	1.0186	0.9022
1239	3.68	3.68	51.3	tr|W8XZH6|W8XZH6_BACTU	NAD kinase OS=Bacillus thuringiensis DB27 GN=nadK PE=3 SV=1	BACTU	3	1.0965	0.6303
1240	3.66	3.68	54.8	tr|W8YJ03|W8YJ03_BACTU	SsrA-binding protein OS=Bacillus thuringiensis DB27 GN=smpB PE=3 SV=1	BACTU	2	1.1169	0.8083
1241	3.66	3.66	37.5	tr|W8YAA1|W8YAA1_BACTU	Uncharacterized protein OS=Bacillus thuringiensis DB27 GN=BTDB27_004771 PE=4 SV=1	BACTU	2	1.2359	0.6669
1242	3.66	3.66	93.8	tr|W8Y845|W8Y845_BACTU	Uncharacterized protein OS=Bacillus thuringiensis DB27 GN=BTDB27_001199 PE=4 SV=1	BACTU	2	0.9727	0.9193
1243	3.64	3.64	33.9	tr|W8Y4R5|W8Y4R5_BACTU	Uncharacterized protein OS=Bacillus thuringiensis DB27 GN=BTDB27_002791 PE=4 SV=1	BACTU	2	1	0.9764
1244	3.64	3.64	55	tr|W8Z3V4|W8Z3V4_BACTU	Uncharacterized protein OS=Bacillus thuringiensis DB27 GN=BTDB27_003712 PE=4 SV=1	BACTU	3	0.631	0.8681
1245	3.62	3.62	32	tr|W8Y620|W8Y620_BACTU	Uncharacterized protein OS=Bacillus thuringiensis DB27 GN=BTDB27_000203 PE=3 SV=1	BACTU	3	1.0965	0.2877
1246	3.58	3.58	32.7	tr|W8YSF7|W8YSF7_BACTU	Methionine aminopeptidase OS=Bacillus thuringiensis DB27 GN=map PE=3 SV=1	BACTU	2	0.9462	0.7079
1247	3.57	3.57	40	tr|W8Z364|W8Z364_BACTU	Histidine ammonia-lyase OS=Bacillus thuringiensis DB27 GN=hutH PE=3 SV=1	BACTU	5	1.0375	0.8435
1248	3.55	3.56	47.1	tr|W8Y7J6|W8Y7J6_BACTU	Uncharacterized protein OS=Bacillus thuringiensis DB27 GN=BTDB27_000723 PE=4 SV=1	BACTU	2	0.7586	0.5775
1249	3.51	3.51	51	tr|W8YT90|W8YT90_BACTU	Uncharacterized protein OS=Bacillus thuringiensis DB27 GN=BTDB27_000192 PE=4 SV=1	BACTU	2	0.6252	0.6707
1250	3.51	3.51	35.8	tr|W8Y8D6|W8Y8D6_BACTU	UDP-N-acetylglucosamine--N-acetylmuramyl-(pentapeptide) pyrophosphoryl-undecaprenol N-acetylglucosamine transferase OS=Bacillus thuringiensis DB27 GN=murG PE=3 SV=1	BACTU	2	1.028	0.9209
1251	3.5	3.5	43.3	tr|W8YV89|W8YV89_BACTU	Uncharacterized protein OS=Bacillus thuringiensis DB27 GN=BTDB27_000817 PE=4 SV=1	BACTU	5	0.8395	0.2507
1252	3.48	3.48	70.3	tr|W8Y0M6|W8Y0M6_BACTU	Uncharacterized protein OS=Bacillus thuringiensis DB27 GN=BTDB27_001311 PE=4 SV=1	BACTU	2	0.9727	0.7664
1253	3.48	3.48	47.2	tr|W8Y899|W8Y899_BACTU	Uncharacterized protein OS=Bacillus thuringiensis DB27 GN=BTDB27_004071 PE=4 SV=1	BACTU	2	1.2134	0.6354
1254	3.47	3.47	23.9	tr|W8YCX3|W8YCX3_BACTU	Uncharacterized protein OS=Bacillus thuringiensis DB27 GN=BTDB27_002824 PE=4 SV=1	BACTU	2	1.0471	0.8807
1255	3.47	3.47	39.9	tr|W8Z241|W8Z241_BACTU	UPF0303 protein BTDB27_003147 OS=Bacillus thuringiensis DB27 GN=BTDB27_003147 PE=3 SV=1	BACTU	3	0.7798	0.6489
1256	3.47	3.47	15.1	tr|W8Y3L3|W8Y3L3_BACTU	Uncharacterized protein OS=Bacillus thuringiensis DB27 GN=BTDB27_002391 PE=4 SV=1	BACTU	2	0.8241	0.3839
1257	3.45	3.45	55.7	tr|W8YWI8|W8YWI8_BACTU	Methylglyoxal synthase OS=Bacillus thuringiensis DB27 GN=mgsA PE=3 SV=1	BACTU	5	0.9817	0.8591
1258	3.44	3.44	45.5	tr|W8YHS0|W8YHS0_BACTU	Pseudouridine synthase OS=Bacillus thuringiensis DB27 GN=BTDB27_004609 PE=3 SV=1	BACTU	3	1.1912	0.7519
1259	3.43	3.43	64.8	tr|W8Y9H5|W8Y9H5_BACTU	Flagellar hook-associated protein 1 OS=Bacillus thuringiensis DB27 GN=flgK PE=3 SV=1	BACTU	2	0.863	0.7817
1260	3.43	3.43	28.4	tr|W8Y7K1|W8Y7K1_BACTU	Aldehyde dehydrogenase OS=Bacillus thuringiensis DB27 GN=BTDB27_000989 PE=3 SV=1	BACTU	2	0.5702	0.5889
1261	3.43	3.43	38.8	tr|W8Y0F4|W8Y0F4_BACTU	Uncharacterized protein OS=Bacillus thuringiensis DB27 GN=BTDB27_001205 PE=4 SV=1	BACTU	3	0.955	0.9673
1262	3.41	3.43	48.6	tr|W8Y1P9|W8Y1P9_BACTU	Uncharacterized protein OS=Bacillus thuringiensis DB27 GN=BTDB27_001726 PE=4 SV=1	BACTU	6	1.3804	0.4919
1263	3.4	3.4	60.5	tr|W8YZR0|W8YZR0_BACTU	Uncharacterized protein OS=Bacillus thuringiensis DB27 GN=BTDB27_002302 PE=4 SV=1	BACTU	3	0.9817	0.3833
1264	3.4	3.4	65.5	tr|W8Z5J3|W8Z5J3_BACTU	Uncharacterized protein OS=Bacillus thuringiensis DB27 GN=BTDB27_004257 PE=4 SV=1	BACTU	2	0.5861	0.4601
1265	3.4	3.4	13.8	tr|W8Y9Q4|W8Y9Q4_BACTU	Uncharacterized protein OS=Bacillus thuringiensis DB27 GN=BTDB27_001468 PE=4 SV=1	BACTU	2	1.0093	0.9508
1266	3.37	3.37	68.2	tr|W8Y532|W8Y532_BACTU	Uncharacterized protein OS=Bacillus thuringiensis DB27 GN=BTDB27_005694 PE=4 SV=1	BACTU	2	0.871	0.8538
1267	3.37	3.37	25.3	tr|W8YC23|W8YC23_BACTU	Uncharacterized protein OS=Bacillus thuringiensis DB27 GN=BTDB27_005375 PE=4 SV=1	BACTU	2	0.7727	0.8879
1268	3.32	3.32	58.5	tr|W8Z346|W8Z346_BACTU	Uncharacterized protein OS=Bacillus thuringiensis DB27 GN=BTDB27_003472 PE=4 SV=1	BACTU	3	0.1445	0.6418
1269	3.3	3.3	51.4	tr|W8YAL9|W8YAL9_BACTU	Uncharacterized protein OS=Bacillus thuringiensis DB27 GN=BTDB27_004850 PE=4 SV=1	BACTU	4	1.1169	0.8101
1270	3.29	3.3	29.1	tr|W8YHD9|W8YHD9_BACTU	Uncharacterized protein OS=Bacillus thuringiensis DB27 GN=BTDB27_004464 PE=3 SV=1	BACTU	2	0.6081	0.4068
1271	3.29	3.29	32.1	tr|W8YA11|W8YA11_BACTU	Alanine racemase OS=Bacillus thuringiensis DB27 GN=BTDB27_001809 PE=3 SV=1	BACTU	3	0.955	0.9192
1272	3.29	3.29	64.2	tr|W8Y8F5|W8Y8F5_BACTU	Shikimate kinase OS=Bacillus thuringiensis DB27 GN=aroK PE=3 SV=1	BACTU	2	1.0375	0.9141
1273	3.28	3.28	55.3	tr|W8YGL0|W8YGL0_BACTU	Phosphatidylserine decarboxylase proenzyme OS=Bacillus thuringiensis DB27 GN=psd PE=3 SV=1	BACTU	2	1.2246	0.559
1274	3.28	3.28	51.1	tr|W8Z3L0|W8Z3L0_BACTU	Uncharacterized protein OS=Bacillus thuringiensis DB27 GN=BTDB27_003627 PE=3 SV=1	BACTU	4	0.1837	0.4602
1275	3.27	3.27	34.1	tr|W8Y2L5|W8Y2L5_BACTU	Uncharacterized protein OS=Bacillus thuringiensis DB27 GN=BTDB27_002041 PE=4 SV=1	BACTU	2	1.9055	0.206
1276	3.26	3.26	42.1	tr|W8YJY4|W8YJY4_BACTU	Pyrophosphatase PpaX OS=Bacillus thuringiensis DB27 GN=ppaX PE=3 SV=1	BACTU	3	0.9908	0.9984
1277	3.25	3.25	71.1	tr|W8YWQ9|W8YWQ9_BACTU	Uncharacterized protein OS=Bacillus thuringiensis DB27 GN=BTDB27_001312 PE=4 SV=1	BACTU	3	0.955	0.7265
1278	3.24	3.25	85.3	tr|W8XZ21|W8XZ21_BACTU	Uncharacterized protein OS=Bacillus thuringiensis DB27 GN=BTDB27_000715 PE=4 SV=1	BACTU	3	0.929	0.7565
1279	3.23	3.23	66.9	tr|W8Y813|W8Y813_BACTU	Uncharacterized protein OS=Bacillus thuringiensis DB27 GN=BTDB27_003986 PE=4 SV=1	BACTU	3	1	0.9415
1280	3.18	3.18	13	tr|W8Y8U9|W8Y8U9_BACTU	UPF0473 protein BTDB27_004240 OS=Bacillus thuringiensis DB27 GN=BTDB27_004240 PE=3 SV=1	BACTU	5	1.1272	0.4288
1281	3.17	3.17	49.6	tr|W8YIP0|W8YIP0_BACTU	Uncharacterized protein OS=Bacillus thuringiensis DB27 GN=BTDB27_004899 PE=4 SV=1	BACTU	5	0.9462	0.482
1282	3.16	3.17	48.9	tr|W8YFY5|W8YFY5_BACTU	Uncharacterized protein OS=Bacillus thuringiensis DB27 GN=BTDB27_003944 PE=4 SV=1	BACTU	2	1.028	0.7919
1283	3.15	3.16	44.2	tr|W8Y7H3|W8Y7H3_BACTU	Uncharacterized protein OS=Bacillus thuringiensis DB27 GN=BTDB27_000698 PE=4 SV=1	BACTU	3	0.9204	0.702
1284	3.12	3.12	49	tr|W8YKB1|W8YKB1_BACTU	Uncharacterized protein OS=Bacillus thuringiensis DB27 GN=BTDB27_005489 PE=4 SV=1	BACTU	3	1.3804	0.6992
1285	3.09	3.09	34.2	tr|W8YYV5|W8YYV5_BACTU	Uncharacterized protein OS=Bacillus thuringiensis DB27 GN=BTDB27_002037 PE=3 SV=1	BACTU	3	0.9462	0.9613
1286	3.07	3.07	55.4	tr|W8XXS7|W8XXS7_BACTU	Uncharacterized protein OS=Bacillus thuringiensis DB27 GN=BTDB27_000255 PE=4 SV=1	BACTU	2	0.5495	0.9866
1287	3.03	3.03	45.6	tr|W8Y496|W8Y496_BACTU	Uncharacterized protein OS=Bacillus thuringiensis DB27 GN=BTDB27_002590 PE=4 SV=1	BACTU	4	1.4859	0.6013
1288	3.03	3.03	30	tr|W8Y8Y1|W8Y8Y1_BACTU	Uncharacterized protein OS=Bacillus thuringiensis DB27 GN=BTDB27_001208 PE=3 SV=1	BACTU	2	1.1803	0.6705
1289	3.03	3.03	54.6	tr|W8Y4C7|W8Y4C7_BACTU	Uncharacterized protein OS=Bacillus thuringiensis DB27 GN=BTDB27_002620 PE=4 SV=1	BACTU	4	1.3932	0.4656
1290	3.03	3.03	56.6	tr|W8Y488|W8Y488_BACTU	Uncharacterized protein OS=Bacillus thuringiensis DB27 GN=BTDB27_002580 PE=4 SV=1	BACTU	4	1.0375	0.8369
1291	3.02	3.03	39.3	tr|W8XZ87|W8XZ87_BACTU	Uncharacterized protein OS=Bacillus thuringiensis DB27 GN=BTDB27_000785 PE=4 SV=1	BACTU	3	0.9908	0.9996
1292	3.01	3.01	43.1	tr|W8YCT8|W8YCT8_BACTU	Uncharacterized protein OS=Bacillus thuringiensis DB27 GN=BTDB27_002799 PE=4 SV=1	BACTU	4	0.871	0.7817
1293	3	3	27.5	tr|W8Y524|W8Y524_BACTU	DNA repair protein RadA OS=Bacillus thuringiensis DB27 GN=radA PE=3 SV=1	BACTU	2	0.9376	0.916
1294	2.99	2.99	62.5	tr|W8YWK0|W8YWK0_BACTU	Uncharacterized protein OS=Bacillus thuringiensis DB27 GN=BTDB27_001282 PE=4 SV=1	BACTU	2	1.2023	0.5604
1295	2.98	4.47	57.1	tr|W8Y722|W8Y722_BACTU	Uncharacterized protein OS=Bacillus thuringiensis DB27 GN=BTDB27_003600 PE=4 SV=1	BACTU	3	0.929	0.8631
1296	2.98	2.98	30.7	tr|W8YI12|W8YI12_BACTU	Non-canonical purine NTP pyrophosphatase OS=Bacillus thuringiensis DB27 GN=BTDB27_004393 PE=3 SV=1	BACTU	2	0.4446	0.5506
1297	2.97	2.98	50	tr|W8YC61|W8YC61_BACTU	Recombination protein RecR OS=Bacillus thuringiensis DB27 GN=recR PE=3 SV=1	BACTU	3	0.2512	0.2699
1298	2.96	2.96	35.6	tr|W8YHE6|W8YHE6_BACTU	Uncharacterized protein OS=Bacillus thuringiensis DB27 GN=BTDB27_004474 PE=4 SV=1	BACTU	4	0.2355	0.3505
1299	2.95	2.95	27.7	tr|W8YD87|W8YD87_BACTU	Uncharacterized protein OS=Bacillus thuringiensis DB27 GN=BTDB27_002974 PE=4 SV=1	BACTU	2	0.5152	0.6854
1300	2.93	2.93	40.4	tr|W8Y609|W8Y609_BACTU	Uncharacterized protein OS=Bacillus thuringiensis DB27 GN=BTDB27_000439 PE=4 SV=1	BACTU	2	0.8395	0.7201
1301	2.93	2.93	46.2	tr|W8Y2U8|W8Y2U8_BACTU	Uncharacterized protein OS=Bacillus thuringiensis DB27 GN=BTDB27_002065 PE=4 SV=1	BACTU	2	1.1376	0.8074
1302	2.92	2.92	31.8	tr|W8Y095|W8Y095_BACTU	ATP phosphoribosyltransferase OS=Bacillus thuringiensis DB27 GN=hisG PE=3 SV=1	BACTU	2	1.1912	0.9362
1303	2.9	2.9	46.3	tr|W8Y629|W8Y629_BACTU	Uncharacterized protein OS=Bacillus thuringiensis DB27 GN=BTDB27_000464 PE=4 SV=1	BACTU	3	0.7047	0.5882
1304	2.88	2.88	59.7	tr|W8Z1Q4|W8Z1Q4_BACTU	Uncharacterized protein OS=Bacillus thuringiensis DB27 GN=BTDB27_003007 PE=4 SV=1	BACTU	3	0.9908	0.5823
1305	2.88	2.88	39.5	tr|W8YGJ0|W8YGJ0_BACTU	Aminotransferase OS=Bacillus thuringiensis DB27 GN=BTDB27_003868 PE=3 SV=1	BACTU	3	0.7112	0.5385
1306	2.86	2.86	24.9	tr|W8YF25|W8YF25_BACTU	Uncharacterized protein OS=Bacillus thuringiensis DB27 GN=BTDB27_003639 PE=4 SV=1	BACTU	2	0.7311	0.7871
1307	2.85	2.85	66.8	tr|W8YFR8|W8YFR8_BACTU	Uncharacterized protein OS=Bacillus thuringiensis DB27 GN=BTDB27_003854 PE=4 SV=1	BACTU	2	1.4322	0.6591
1308	2.85	2.85	58.4	tr|W8Y8Z7|W8Y8Z7_BACTU	Adapter protein MecA OS=Bacillus thuringiensis DB27 GN=mecA PE=3 SV=1	BACTU	2	0.4446	0.4713
1309	2.85	2.85	36.9	tr|W8Y8Y4|W8Y8Y4_BACTU	Holliday junction ATP-dependent DNA helicase RuvB OS=Bacillus thuringiensis DB27 GN=ruvB PE=3 SV=1	BACTU	2	0.6427	0.4105
1310	2.84	2.85	31.3	tr|W8Y7D2|W8Y7D2_BACTU	Ribulose-phosphate 3-epimerase OS=Bacillus thuringiensis DB27 GN=BTDB27_003715 PE=3 SV=1	BACTU	2	0.2831	0.094
1311	2.83	2.83	36.3	tr|W8Z825|W8Z825_BACTU	Uncharacterized protein OS=Bacillus thuringiensis DB27 GN=BTDB27_005047 PE=4 SV=1	BACTU	3	1.0471	0.8756
1312	2.8	2.8	35.4	tr|W8Y6L7|W8Y6L7_BACTU	Uncharacterized protein OS=Bacillus thuringiensis DB27 GN=BTDB27_003435 PE=4 SV=1	BACTU	2	1.2474	0.6607
1313	2.78	2.78	37.6	tr|W8YBE9|W8YBE9_BACTU	Uncharacterized protein OS=Bacillus thuringiensis DB27 GN=BTDB27_005186 PE=4 SV=1	BACTU	2	0.8241	0.5385
1314	2.78	2.78	63.7	tr|W8YJ10|W8YJ10_BACTU	Uncharacterized protein OS=Bacillus thuringiensis DB27 GN=BTDB27_004768 PE=4 SV=1	BACTU	2	0.7943	0.8406
1315	2.74	2.74	60.4	tr|W8Y5J5|W8Y5J5_BACTU	UPF0229 protein BTDB27_000284 OS=Bacillus thuringiensis DB27 GN=BTDB27_000284 PE=3 SV=1	BACTU	5	1	0.9025
1316	2.73	2.73	60.2	tr|W8YDI6|W8YDI6_BACTU	Uncharacterized protein OS=Bacillus thuringiensis DB27 GN=BTDB27_003089 PE=4 SV=1	BACTU	4	0.8241	0.3712
1317	2.73	2.73	61.8	tr|W8YC95|W8YC95_BACTU	Uncharacterized protein OS=Bacillus thuringiensis DB27 GN=BTDB27_005465 PE=4 SV=1	BACTU	2
1318	2.72	2.73	37.1	tr|W8Y744|W8Y744_BACTU	DNA mismatch repair protein MutS OS=Bacillus thuringiensis DB27 GN=mutS PE=3 SV=1	BACTU	4	0.9908	0.9243
1319	2.72	2.73	41.2	tr|W8YIF3|W8YIF3_BACTU	Uncharacterized protein OS=Bacillus thuringiensis DB27 GN=BTDB27_004804 PE=4 SV=1	BACTU	2	1.0765	0.845
1320	2.71	2.72	68.5	tr|W8Z948|W8Z948_BACTU	Uncharacterized protein OS=Bacillus thuringiensis DB27 GN=BTDB27_005367 PE=4 SV=1	BACTU	2	0.9908	0.9733
1321	2.71	2.71	52.7	tr|W8XYX1|W8XYX1_BACTU	Uncharacterized protein OS=Bacillus thuringiensis DB27 GN=BTDB27_000696 PE=3 SV=1	BACTU	3	0.7311	0.6424
1322	2.71	2.71	61.5	tr|W8Y8V9|W8Y8V9_BACTU	Holliday junction ATP-dependent DNA helicase RuvA OS=Bacillus thuringiensis DB27 GN=ruvA PE=3 SV=1	BACTU	2	1.0093	0.9708
1323	2.7	2.71	61.1	tr|W8Y6T4|W8Y6T4_BACTU	Uncharacterized protein OS=Bacillus thuringiensis DB27 GN=BTDB27_000724 PE=4 SV=1	BACTU	3	1.3305	0.2241
1324	2.69	2.69	30.7	tr|W8YCX8|W8YCX8_BACTU	Uncharacterized protein OS=Bacillus thuringiensis DB27 GN=BTDB27_002829 PE=4 SV=1	BACTU	2	0.955	0.8767
1325	2.67	10.39	100	tr|W8YDU7|W8YDU7_BACTU	Uncharacterized protein OS=Bacillus thuringiensis DB27 GN=BTDB27_002943 PE=4 SV=1	BACTU	45	1.2134	0.6364
1326	2.65	2.65	70.4	tr|W8Y7Z1|W8Y7Z1_BACTU	Uncharacterized protein OS=Bacillus thuringiensis DB27 GN=BTDB27_003920 PE=4 SV=1	BACTU	3	1.0471	0.891
1327	2.65	2.65	63.9	tr|W8Y6B7|W8Y6B7_BACTU	Uncharacterized protein OS=Bacillus thuringiensis DB27 GN=BTDB27_003315 PE=4 SV=1	BACTU	5	0.8472	0.6649
1328	2.65	2.65	38.5	tr|W8Z3R3|W8Z3R3_BACTU	Ribosome maturation factor RimP OS=Bacillus thuringiensis DB27 GN=rimP PE=3 SV=1	BACTU	3	1.3183	0.6719
1329	2.63	2.63	48	tr|W8YFC9|W8YFC9_BACTU	Uncharacterized protein OS=Bacillus thuringiensis DB27 GN=BTDB27_003478 PE=4 SV=1	BACTU	4	0.9727	0.8715
1330	2.62	6.92	44	tr|W8Y8I5|W8Y8I5_BACTU	Uncharacterized protein OS=Bacillus thuringiensis DB27 GN=BTDB27_001063 PE=4 SV=1	BACTU	5	0.5861	0.3659
1331	2.62	2.62	56	tr|W8YWW7|W8YWW7_BACTU	Uncharacterized protein OS=Bacillus thuringiensis DB27 GN=BTDB27_001377 PE=4 SV=1	BACTU	2	0.7586	0.509
1332	2.6	2.6	31.6	tr|W8YGR5|W8YGR5_BACTU	Uncharacterized protein OS=Bacillus thuringiensis DB27 GN=BTDB27_004239 PE=4 SV=1	BACTU	2	1.1588	0.7547
1333	2.59	2.6	44.6	tr|W8XYK0|W8XYK0_BACTU	Uncharacterized protein OS=Bacillus thuringiensis DB27 GN=BTDB27_000530 PE=4 SV=1	BACTU	2	1.0186	0.9473
1334	2.59	2.59	32.7	tr|W8Y8J4|W8Y8J4_BACTU	Uncharacterized protein OS=Bacillus thuringiensis DB27 GN=BTDB27_001073 PE=4 SV=1	BACTU	3	0.9727	0.9167
1335	2.58	2.58	39.8	tr|W8YJB2|W8YJB2_BACTU	Uncharacterized protein OS=Bacillus thuringiensis DB27 GN=BTDB27_004833 PE=4 SV=1	BACTU	3	0.8472	0.7609
1336	2.57	2.57	47.5	tr|W8YVU4|W8YVU4_BACTU	7-carboxy-7-deazaguanine synthase OS=Bacillus thuringiensis DB27 GN=queE PE=3 SV=1	BACTU	2	0.1247	0.406
1337	2.53	2.53	24.4	tr|W8YJ57|W8YJ57_BACTU	Prolipoprotein diacylglyceryl transferase OS=Bacillus thuringiensis DB27 GN=lgt PE=3 SV=1	BACTU	2	1.0965	0.8421
1338	2.53	2.53	23.7	tr|W8YH88|W8YH88_BACTU	Uncharacterized protein OS=Bacillus thuringiensis DB27 GN=BTDB27_004143 PE=4 SV=1	BACTU	2	0.2606	0.1699
1339	2.52	2.52	45.8	tr|W8Y749|W8Y749_BACTU	Ribosome-binding factor A OS=Bacillus thuringiensis DB27 GN=rbfA PE=3 SV=1	BACTU	3	1.2359	0.3409
1340	2.51	2.51	51.2	tr|W8Y2Q6|W8Y2Q6_BACTU	Uncharacterized protein OS=Bacillus thuringiensis DB27 GN=BTDB27_002015 PE=4 SV=1	BACTU	4	0.0328	0.0328
1341	2.51	2.51	45.1	tr|W8Y703|W8Y703_BACTU	Uncharacterized protein OS=Bacillus thuringiensis DB27 GN=BTDB27_000518 PE=4 SV=1	BACTU	2	0.8166	0.8278
1342	2.51	2.51	47	tr|W8Y7Y0|W8Y7Y0_BACTU	Tyrosine recombinase XerD OS=Bacillus thuringiensis DB27 GN=xerD PE=3 SV=1	BACTU	2	0.9817	0.9871
1343	2.51	2.51	25.1	tr|W8Z4Q8|W8Z4Q8_BACTU	Pyrroline-5-carboxylate reductase OS=Bacillus thuringiensis DB27 GN=proC PE=3 SV=1	BACTU	2
1344	2.51	2.51	26.2	tr|W8YYT0|W8YYT0_BACTU	Uncharacterized protein OS=Bacillus thuringiensis DB27 GN=BTDB27_002012 PE=4 SV=1	BACTU	2	1.0666	0.4643
1345	2.5	2.5	72.4	tr|W8Y7Y9|W8Y7Y9_BACTU	Uncharacterized protein OS=Bacillus thuringiensis DB27 GN=BTDB27_003961 PE=4 SV=1	BACTU	2	0.955	0.9608
1346	2.5	2.5	43.2	tr|W8YF97|W8YF97_BACTU	Transcription factor FapR OS=Bacillus thuringiensis DB27 GN=fapR PE=3 SV=1	BACTU	2	0.5702	0.317
1347	2.49	2.49	47.8	tr|W8YUU3|W8YUU3_BACTU	Uncharacterized protein OS=Bacillus thuringiensis DB27 GN=BTDB27_000722 PE=4 SV=1	BACTU	2	0.9204	0.8862
1348	2.48	2.48	44.8	tr|W8YFX9|W8YFX9_BACTU	RNA polymerase sigma factor OS=Bacillus thuringiensis DB27 GN=BTDB27_003934 PE=3 SV=1	BACTU	2	0.6792	0.6074
1349	2.46	4	33.3	tr|W8Y567|W8Y567_BACTU	50S ribosomal protein L30 OS=Bacillus thuringiensis DB27 GN=rpmD PE=3 SV=1	BACTU	2	1.0568	0.8784
1350	2.46	2.46	31.7	tr|W8Y6V1|W8Y6V1_BACTU	DNA helicase OS=Bacillus thuringiensis DB27 GN=BTDB27_000739 PE=3 SV=1	BACTU	2	0.7047	0.9011
1351	2.45	2.46	58.2	tr|W8XZL2|W8XZL2_BACTU	Adapter protein MecA OS=Bacillus thuringiensis DB27 GN=mecA PE=3 SV=1	BACTU	2	1	0.9753
1352	2.43	2.43	46.2	tr|W8Y531|W8Y531_BACTU	Uncharacterized protein OS=Bacillus thuringiensis DB27 GN=BTDB27_002890 PE=4 SV=1	BACTU	4	0.6607	0.6662
1353	2.43	2.43	24	tr|W8YGY0|W8YGY0_BACTU	Uncharacterized protein OS=Bacillus thuringiensis DB27 GN=BTDB27_004038 PE=4 SV=1	BACTU	2	0.955	0.8306
1354	2.41	2.41	61.5	tr|W8Y7V1|W8Y7V1_BACTU	Uncharacterized protein OS=Bacillus thuringiensis DB27 GN=BTDB27_003921 PE=4 SV=1	BACTU	2	0.3404	0.5093
1355	2.4	2.4	42.5	tr|W8Z6C2|W8Z6C2_BACTU	DNA-directed DNA polymerase OS=Bacillus thuringiensis DB27 GN=BTDB27_004507 PE=4 SV=1	BACTU	2	0.929	0.8809
1356	2.38	2.38	55.1	tr|W8Z9F2|W8Z9F2_BACTU	Peptidyl-tRNA hydrolase OS=Bacillus thuringiensis DB27 GN=pth PE=3 SV=1	BACTU	2	1.1066	0.8218
1357	2.38	2.38	30.8	tr|W8Y636|W8Y636_BACTU	Uncharacterized protein OS=Bacillus thuringiensis DB27 GN=BTDB27_000218 PE=4 SV=1	BACTU	3	1.6293	0.3039
1358	2.36	2.36	36	tr|W8Y8L6|W8Y8L6_BACTU	Uncharacterized protein OS=Bacillus thuringiensis DB27 GN=BTDB27_001334 PE=4 SV=1	BACTU	2	1.0471	0.9057
1359	2.34	2.34	41	tr|W8YVJ5|W8YVJ5_BACTU	Uncharacterized protein OS=Bacillus thuringiensis DB27 GN=BTDB27_000942 PE=4 SV=1	BACTU	5	2.2699	0.3167
1360	2.33	2.33	36.7	tr|W8YV81|W8YV81_BACTU	Uncharacterized protein OS=Bacillus thuringiensis DB27 GN=BTDB27_000807 PE=3 SV=1	BACTU	2	1.2359	0.6107
1361	2.33	2.33	52.2	tr|W8Y8X0|W8Y8X0_BACTU	Uncharacterized protein OS=Bacillus thuringiensis DB27 GN=BTDB27_004286 PE=4 SV=1	BACTU	2	0.7516	0.1661
1362	2.31	2.31	74.1	tr|W8Y2M9|W8Y2M9_BACTU	Uncharacterized protein OS=Bacillus thuringiensis DB27 GN=BTDB27_001980 PE=4 SV=1	BACTU	3	1.0471	0.9284
1363	2.3	2.3	46.7	tr|W8Z607|W8Z607_BACTU	Uncharacterized protein OS=Bacillus thuringiensis DB27 GN=BTDB27_004387 PE=4 SV=1	BACTU	4	1.2942	0.4618
1364	2.3	2.3	53.1	tr|W8Y787|W8Y787_BACTU	Uncharacterized protein OS=Bacillus thuringiensis DB27 GN=BTDB27_000613 PE=4 SV=1	BACTU	3	0.7727	0.1354
1365	2.29	2.3	48	tr|W8YTY5|W8YTY5_BACTU	Ribose import ATP-binding protein RbsA OS=Bacillus thuringiensis DB27 GN=rbsA PE=3 SV=1	BACTU	2	0.2938	0.0949
1366	2.28	2.28	40.1	tr|W8YCM9|W8YCM9_BACTU	Alanine racemase OS=Bacillus thuringiensis DB27 GN=BTDB27_005600 PE=3 SV=1	BACTU	3	1.5704	0.3798
1367	2.27	2.27	41.5	tr|W8Y7S2|W8Y7S2_BACTU	Uncharacterized protein OS=Bacillus thuringiensis DB27 GN=BTDB27_003840 PE=4 SV=1	BACTU	2	0.9204	0.7979
1368	2.27	2.27	42.1	tr|W8YGH9|W8YGH9_BACTU	Uncharacterized protein OS=Bacillus thuringiensis DB27 GN=BTDB27_003853 PE=4 SV=1	BACTU	2	1.0864	0.5722
1369	2.27	2.27	23	tr|W8YCD6|W8YCD6_BACTU	Uncharacterized protein OS=Bacillus thuringiensis DB27 GN=BTDB27_002679 PE=4 SV=1	BACTU	3	0.5495	0.3094
1370	2.27	2.27	55	tr|W8YAR6|W8YAR6_BACTU	Uncharacterized protein OS=Bacillus thuringiensis DB27 GN=BTDB27_004915 PE=4 SV=1	BACTU	2	1.1066	0.7618
1371	2.26	2.26	42.9	tr|W8YAP6|W8YAP6_BACTU	Nuclease SbcCD subunit D OS=Bacillus thuringiensis DB27 GN=sbcD PE=3 SV=1	BACTU	2	1.6144	0.5633
1372	2.26	2.26	28.2	tr|W8Y9J8|W8Y9J8_BACTU	Argininosuccinate synthase OS=Bacillus thuringiensis DB27 GN=argG PE=3 SV=1	BACTU	2	0.7516	0.6891
1373	2.25	2.26	60.1	tr|W8YU58|W8YU58_BACTU	Uncharacterized protein OS=Bacillus thuringiensis DB27 GN=BTDB27_000477 PE=4 SV=1	BACTU	2
1374	2.25	2.25	44.3	tr|W8YCW6|W8YCW6_BACTU	Uncharacterized protein OS=Bacillus thuringiensis DB27 GN=BTDB27_002618 PE=4 SV=1	BACTU	3	0.8954	0.6051
1375	2.24	2.25	58	tr|W8Z7Z9|W8Z7Z9_BACTU	Uncharacterized protein OS=Bacillus thuringiensis DB27 GN=BTDB27_005022 PE=4 SV=1	BACTU	2	0.9036	0.8745
1376	2.23	2.23	37.3	tr|W8YSY3|W8YSY3_BACTU	Uncharacterized protein OS=Bacillus thuringiensis DB27 GN=BTDB27_000082 PE=4 SV=1	BACTU	3	0.8472	0.7546
1377	2.22	2.22	37.4	tr|W8Y6B0|W8Y6B0_BACTU	Uncharacterized protein OS=Bacillus thuringiensis DB27 GN=BTDB27_003356 PE=4 SV=1	BACTU	2	0.9817	0.9655
1378	2.21	2.21	40.8	tr|W8Y5L0|W8Y5L0_BACTU	1-deoxy-D-xylulose 5-phosphate reductoisomerase OS=Bacillus thuringiensis DB27 GN=dxr PE=3 SV=1	BACTU	2	0.4487	0.2422
1379	2.2	2.2	54.5	tr|W8XX13|W8XX13_BACTU	Uncharacterized protein OS=Bacillus thuringiensis DB27 GN=BTDB27_000031 PE=4 SV=1	BACTU	3	1.2023	0.2839
1380	2.2	2.2	38.6	tr|W8Y9A7|W8Y9A7_BACTU	Uncharacterized protein OS=Bacillus thuringiensis DB27 GN=BTDB27_004441 PE=3 SV=1	BACTU	1	1.0864	0.7736
1381	2.2	2.2	45.8	tr|W8Y0E2|W8Y0E2_BACTU	Uncharacterized protein OS=Bacillus thuringiensis DB27 GN=BTDB27_001241 PE=4 SV=1	BACTU	1	1.0186	0.9218
1382	2.18	2.18	48.5	tr|W8Y8I9|W8Y8I9_BACTU	Uncharacterized protein OS=Bacillus thuringiensis DB27 GN=BTDB27_001068 PE=4 SV=1	BACTU	2	0.929	0.8942
1383	2.17	2.17	49.1	tr|W8YBP2|W8YBP2_BACTU	Uncharacterized protein OS=Bacillus thuringiensis DB27 GN=BTDB27_002188 PE=4 SV=1	BACTU	1	0.7379	0.3735
1384	2.17	2.17	33.8	tr|W8YGW6|W8YGW6_BACTU	Uncharacterized protein OS=Bacillus thuringiensis DB27 GN=BTDB27_004018 PE=3 SV=1	BACTU	2	2.704	0.5206
1385	2.16	2.16	34.8	tr|W8YHB7|W8YHB7_BACTU	Uncharacterized protein OS=Bacillus thuringiensis DB27 GN=BTDB27_004173 PE=4 SV=1	BACTU	2	1.0186	0.9258
1386	2.16	2.16	23.2	tr|W8Z2F6|W8Z2F6_BACTU	Uncharacterized protein OS=Bacillus thuringiensis DB27 GN=BTDB27_003252 PE=4 SV=1	BACTU	1	0.9036	0.8243
1387	2.15	66.14	60.8	gi|ding1	2-oxoglutaratedehydrogenase		65	0.9036	0.845
1388	2.15	2.15	57.1	tr|W8YKX4|W8YKX4_BACTU	Uncharacterized protein OS=Bacillus thuringiensis DB27 GN=BTDB27_005413 PE=4 SV=1	BACTU	1	0.9036	0.8516
1389	2.15	2.15	61.5	tr|W8YE43|W8YE43_BACTU	Uncharacterized protein OS=Bacillus thuringiensis DB27 GN=BTDB27_003043 PE=4 SV=1	BACTU	2	0.9036	0.8338
1390	2.15	2.15	44.9	tr|W8Z930|W8Z930_BACTU	Uracil-DNA glycosylase OS=Bacillus thuringiensis DB27 GN=ung PE=3 SV=1	BACTU	2	1.028	0.7859
1391	2.15	2.15	50.2	tr|W8YC11|W8YC11_BACTU	Uncharacterized protein OS=Bacillus thuringiensis DB27 GN=BTDB27_002554 PE=4 SV=1	BACTU	1	0.8872	0.8398
1392	2.13	2.13	41.9	tr|W8YKF0|W8YKF0_BACTU	Uncharacterized protein OS=Bacillus thuringiensis DB27 GN=BTDB27_005529 PE=4 SV=1	BACTU	1	1.0864	0.8476
1393	2.12	2.12	45.5	tr|W8YWX7|W8YWX7_BACTU	Uncharacterized protein OS=Bacillus thuringiensis DB27 GN=BTDB27_001387 PE=4 SV=1	BACTU	3	1.1169	0.7661
1394	2.12	2.12	47	tr|W8Z6M5|W8Z6M5_BACTU	tRNA (guanine-N(7)-)-methyltransferase OS=Bacillus thuringiensis DB27 GN=trmB PE=3 SV=1	BACTU	1	0.8954	0.9937
1395	2.11	2.11	48.2	tr|W8YAK3|W8YAK3_BACTU	Uncharacterized protein OS=Bacillus thuringiensis DB27 GN=BTDB27_002049 PE=4 SV=1	BACTU	2	1.1803	0.797
1396	2.1	2.1	18.6	tr|W8YBD6|W8YBD6_BACTU	Uncharacterized protein OS=Bacillus thuringiensis DB27 GN=BTDB27_002083 PE=4 SV=1	BACTU	1	1.2942	0.7722
1397	2.09	2.2	30.9	tr|W8YGK4|W8YGK4_BACTU	Uncharacterized protein OS=Bacillus thuringiensis DB27 GN=BTDB27_003883 PE=3 SV=1	BACTU	1	0.787	0.405
1398	2.09	2.1	16.8	tr|W8YXY3|W8YXY3_BACTU	Uncharacterized protein OS=Bacillus thuringiensis DB27 GN=BTDB27_001727 PE=4 SV=1	BACTU	2	0.9376	0.8876
1399	2.09	2.09	47.4	tr|W8YH06|W8YH06_BACTU	Probable septum site-determining protein MinC OS=Bacillus thuringiensis DB27 GN=minC PE=3 SV=1	BACTU	1	1	0.9932
1400	2.09	2.09	23.4	tr|W8YVT4|W8YVT4_BACTU	Uncharacterized protein OS=Bacillus thuringiensis DB27 GN=BTDB27_001037 PE=4 SV=1	BACTU	2	0.8318	0.5983
1401	2.09	2.09	23.7	tr|W8XZ39|W8XZ39_BACTU	Uncharacterized protein OS=Bacillus thuringiensis DB27 GN=BTDB27_000761 PE=4 SV=1	BACTU	2	1.0765	0.8633
1402	2.09	2.09	25.7	tr|W8YFA1|W8YFA1_BACTU	Uncharacterized protein OS=Bacillus thuringiensis DB27 GN=BTDB27_003714 PE=4 SV=1	BACTU	1	0.7379	0.5926
1403	2.09	2.09	38.6	tr|W8XXU3|W8XXU3_BACTU	Uncharacterized protein OS=Bacillus thuringiensis DB27 GN=BTDB27_000275 PE=3 SV=1	BACTU	1	0.9817	0.9528
1404	2.08	2.08	27.5	tr|W8YIA2|W8YIA2_BACTU	Formamidopyrimidine-DNA glycosylase OS=Bacillus thuringiensis DB27 GN=mutM PE=3 SV=1	BACTU	1	1.0666	0.9896
1405	2.08	2.08	63.2	tr|W8Y866|W8Y866_BACTU	Exodeoxyribonuclease 7 small subunit OS=Bacillus thuringiensis DB27 GN=xseB PE=3 SV=1	BACTU	1	0.1138	0.4041
1406	2.08	2.08	39	tr|W8YJ49|W8YJ49_BACTU	Uncharacterized protein OS=Bacillus thuringiensis DB27 GN=BTDB27_005084 PE=4 SV=1	BACTU	2	0.9036	0.9448
1407	2.07	2.08	37.6	tr|W8Y0R4|W8Y0R4_BACTU	Uncharacterized protein OS=Bacillus thuringiensis DB27 GN=BTDB27_001371 PE=4 SV=1	BACTU	1	0.7516	0.5054
1408	2.07	2.07	18.4	tr|W8YHR8|W8YHR8_BACTU	Uncharacterized protein OS=Bacillus thuringiensis DB27 GN=BTDB27_004298 PE=4 SV=1	BACTU	1	0.787	0.6621
1409	2.06	3.21	30.1	tr|W8XXR7|W8XXR7_BACTU	Uncharacterized protein OS=Bacillus thuringiensis DB27 GN=BTDB27_000291 PE=4 SV=1	BACTU	3	0.8954	0.6334
1410	2.06	2.06	49.4	tr|W8Y9E6|W8Y9E6_BACTU	Uncharacterized protein OS=Bacillus thuringiensis DB27 GN=BTDB27_004481 PE=4 SV=1	BACTU	2	1	0.9049
1411	2.06	2.06	5.1	tr|W8Y7N1|W8Y7N1_BACTU	Uncharacterized protein OS=Bacillus thuringiensis DB27 GN=BTDB27_000763 PE=4 SV=1	BACTU	1	2.0701	0.3243
1412	2.05	2.05	36.6	tr|W8YCN9|W8YCN9_BACTU	Uncharacterized protein OS=Bacillus thuringiensis DB27 GN=BTDB27_005610 PE=4 SV=1	BACTU	2	0.9376	0.5951
1413	2.05	2.05	30.6	tr|W8Z586|W8Z586_BACTU	Uncharacterized protein OS=Bacillus thuringiensis DB27 GN=BTDB27_004167 PE=4 SV=1	BACTU	1	0.879	0.8111
1414	2.05	2.05	31.9	tr|W8Y3Q7|W8Y3Q7_BACTU	Uncharacterized protein OS=Bacillus thuringiensis DB27 GN=BTDB27_002436 PE=4 SV=1	BACTU	1	1.1803	0.2647
1415	2.05	2.05	35.4	tr|W8Y7H0|W8Y7H0_BACTU	UPF0348 protein BTDB27_003781 OS=Bacillus thuringiensis DB27 GN=BTDB27_003781 PE=3 SV=1	BACTU	1	1.2134	0.4425
1416	2.05	2.05	62.1	tr|W8YFT6|W8YFT6_BACTU	Uncharacterized protein OS=Bacillus thuringiensis DB27 GN=BTDB27_003879 PE=4 SV=1	BACTU	1	0.3945	0.6121
1417	2.05	2.05	59.2	tr|W8Y594|W8Y594_BACTU	Uncharacterized protein OS=Bacillus thuringiensis DB27 GN=BTDB27_002976 PE=4 SV=1	BACTU	1	1.0864	0.9043
1418	2.05	2.05	34.4	tr|W8Y7A2|W8Y7A2_BACTU	ATP-dependent protease subunit HslV OS=Bacillus thuringiensis DB27 GN=hslV PE=3 SV=1	BACTU	7	0.955	0.8302
1419	2.04	4.01	60.1	tr|W8Y2Y4|W8Y2Y4_BACTU	Uncharacterized protein OS=Bacillus thuringiensis DB27 GN=BTDB27_002171 PE=4 SV=1	BACTU	3	1.7701	0.4888
1420	2.04	2.05	59.5	tr|W8YB81|W8YB81_BACTU	Uncharacterized protein OS=Bacillus thuringiensis DB27 GN=BTDB27_002023 PE=4 SV=1	BACTU	1	1.028	0.9456
1421	2.04	2.04	50	tr|W8Y9R8|W8Y9R8_BACTU	Uncharacterized protein OS=Bacillus thuringiensis DB27 GN=BTDB27_004601 PE=4 SV=1	BACTU	2	1.2246	0.8157
1422	2.04	2.04	40.2	tr|W8YIS3|W8YIS3_BACTU	Uncharacterized protein OS=Bacillus thuringiensis DB27 GN=BTDB27_004683 PE=4 SV=1	BACTU	1	0.7798	0.1972
1423	2.04	2.04	34.3	tr|W8Y1X7|W8Y1X7_BACTU	Uncharacterized protein OS=Bacillus thuringiensis DB27 GN=BTDB27_001740 PE=4 SV=1	BACTU	1	0.9036	0.7305
1424	2.04	2.04	43.2	tr|W8Y1A0|W8Y1A0_BACTU	Uncharacterized protein OS=Bacillus thuringiensis DB27 GN=BTDB27_001576 PE=4 SV=1	BACTU	4	1.1588	0.8058
1425	2.03	2.04	30.5	tr|W8Y5B6|W8Y5B6_BACTU	Uncharacterized protein OS=Bacillus thuringiensis DB27 GN=BTDB27_003001 PE=3 SV=1	BACTU	1	0.7943	0.1159
1426	2.03	2.03	44.4	tr|W8YC24|W8YC24_BACTU	Uncharacterized protein OS=Bacillus thuringiensis DB27 GN=BTDB27_002569 PE=4 SV=1	BACTU	1	0.3631	0.6638
1427	2.02	3.17	34.7	tr|W8Y1S6|W8Y1S6_BACTU	Uncharacterized protein OS=Bacillus thuringiensis DB27 GN=BTDB27_001756 PE=4 SV=1	BACTU	2	1.0375	0.864
1428	2.02	2.02	50.4	tr|W8YEV9|W8YEV9_BACTU	UPF0061 protein BTDB27_003298 OS=Bacillus thuringiensis DB27 GN=BTDB27_003298 PE=3 SV=1	BACTU	3	1.028	0.9011
1429	2.02	2.02	43.3	tr|W8Y9J7|W8Y9J7_BACTU	Flagellar motor switch protein FliM OS=Bacillus thuringiensis DB27 GN=BTDB27_001403 PE=3 SV=1	BACTU	1	1.1588	0.7325
1430	2.02	2.02	35.1	tr|W8YG19|W8YG19_BACTU	Uncharacterized protein OS=Bacillus thuringiensis DB27 GN=BTDB27_003728 PE=4 SV=1	BACTU	1	0.879	0.8074
1431	2.02	2.02	36.3	tr|W8Y859|W8Y859_BACTU	Uncharacterized protein OS=Bacillus thuringiensis DB27 GN=BTDB27_000913 PE=4 SV=1	BACTU	2	1	0.9803
1432	2.02	2.02	54	tr|W8YA05|W8YA05_BACTU	Uncharacterized protein OS=Bacillus thuringiensis DB27 GN=BTDB27_001583 PE=4 SV=1	BACTU	1	0.955	0.9658
1433	2.02	2.02	26.1	tr|W8Z5M3|W8Z5M3_BACTU	Uncharacterized protein OS=Bacillus thuringiensis DB27 GN=BTDB27_004287 PE=4 SV=1	BACTU	2	1.0765	0.8839
1434	2.02	2.02	43.8	tr|W8Y8U2|W8Y8U2_BACTU	D-aminoacyl-tRNA deacylase OS=Bacillus thuringiensis DB27 GN=dtd PE=3 SV=1	BACTU	2	0.118	0.4012
1435	2.02	2.02	72.5	tr|W8Y6C5|W8Y6C5_BACTU	Uncharacterized protein OS=Bacillus thuringiensis DB27 GN=BTDB27_003325 PE=4 SV=1	BACTU	2	1.9231	0.3026
1436	2.01	2.12	39.5	tr|W8Y5E2|W8Y5E2_BACTU	Uncharacterized protein OS=Bacillus thuringiensis DB27 GN=BTDB27_000239 PE=4 SV=1	BACTU	1	0.5702	0.6427
1437	2.01	2.05	32.9	tr|W8Y889|W8Y889_BACTU	3-dehydroquinate dehydratase OS=Bacillus thuringiensis DB27 GN=aroQ PE=3 SV=1	BACTU	2	1.3552	0.5746
1438	2.01	2.02	36.1	tr|W8YBR4|W8YBR4_BACTU	Threonylcarbamoyl-AMP synthase OS=Bacillus thuringiensis DB27 GN=BTDB27_005275 PE=3 SV=1	BACTU	2	1.1588	0.6803
1439	2.01	2.01	32.8	tr|W8Y2C7|W8Y2C7_BACTU	Uncharacterized protein OS=Bacillus thuringiensis DB27 GN=BTDB27_001865 PE=3 SV=1	BACTU	1	1.2023	0.7093
1440	2.01	2.01	49.6	tr|W8YGU1|W8YGU1_BACTU	Uncharacterized protein OS=Bacillus thuringiensis DB27 GN=BTDB27_004264 PE=4 SV=1	BACTU	1	0.879	0.8912
1441	2.01	2.01	41.1	tr|W8Y0A2|W8Y0A2_BACTU	Uncharacterized protein OS=Bacillus thuringiensis DB27 GN=BTDB27_001201 PE=4 SV=1	BACTU	1	0.0752	0.3965
1442	2.01	2.01	36.6	tr|W8Y2S6|W8Y2S6_BACTU	Uncharacterized protein OS=Bacillus thuringiensis DB27 GN=BTDB27_002040 PE=4 SV=1	BACTU	1	0.8472	0.6854
1443	2.01	2.01	41.4	tr|W8Z3N8|W8Z3N8_BACTU	Uncharacterized protein OS=Bacillus thuringiensis DB27 GN=BTDB27_003652 PE=4 SV=1	BACTU	2	1.3428	0.4691
1444	2.01	2.01	40.4	tr|W8XYA4|W8XYA4_BACTU	Uncharacterized protein OS=Bacillus thuringiensis DB27 GN=BTDB27_000466 PE=4 SV=1	BACTU	1	1.5704	0.525
1445	2.01	2.01	65.7	tr|W8YHV0|W8YHV0_BACTU	Uncharacterized protein OS=Bacillus thuringiensis DB27 GN=BTDB27_004639 PE=4 SV=1	BACTU	1	0.9908	0.9673
1446	2.01	2.01	43	tr|W8YDT2|W8YDT2_BACTU	Uncharacterized protein OS=Bacillus thuringiensis DB27 GN=BTDB27_002923 PE=4 SV=1	BACTU	2	0.8954	0.8372
1447	2.01	2.01	44	tr|W8Y8Q2|W8Y8Q2_BACTU	Uncharacterized protein OS=Bacillus thuringiensis DB27 GN=BTDB27_004195 PE=4 SV=1	BACTU	1	0.6368	0.4845
1448	2.01	2.01	21.8	tr|W8Y8C9|W8Y8C9_BACTU	Uncharacterized protein OS=Bacillus thuringiensis DB27 GN=BTDB27_001274 PE=4 SV=1	BACTU	2	0.6486	0.4661
1449	2.01	2.01	45.9	tr|W8Y6H8|W8Y6H8_BACTU	Sulfurtransferase FdhD OS=Bacillus thuringiensis DB27 GN=fdhD PE=3 SV=1	BACTU	1	1.1376	0.6878
1450	2.01	2.01	74.7	tr|W8XYH9|W8XYH9_BACTU	Uncharacterized protein OS=Bacillus thuringiensis DB27 GN=BTDB27_000505 PE=4 SV=1	BACTU	2	0.673	0.5583
1451	2.01	2.01	51.9	tr|W8YLF5|W8YLF5_BACTU	Uncharacterized protein OS=Bacillus thuringiensis DB27 GN=BTDB27_005618 PE=4 SV=1	BACTU	1	0.955	0.2425
1452	2.01	2.01	54.2	tr|W8Z4B9|W8Z4B9_BACTU	Uncharacterized protein OS=Bacillus thuringiensis DB27 GN=BTDB27_003857 PE=4 SV=1	BACTU	2	0.9817	0.975
1453	2.01	2.01	41.9	tr|W8YW76|W8YW76_BACTU	Uncharacterized protein OS=Bacillus thuringiensis DB27 GN=BTDB27_001182 PE=4 SV=1	BACTU	1	1.0093	0.8504
1454	2.01	2.01	27.3	tr|W8Y8I6|W8Y8I6_BACTU	Ribosomal RNA small subunit methyltransferase E OS=Bacillus thuringiensis DB27 GN=BTDB27_004161 PE=3 SV=1	BACTU	1	1.0568	0.8801
1455	2.01	2.01	31.8	tr|W8Y721|W8Y721_BACTU	Uncharacterized protein OS=Bacillus thuringiensis DB27 GN=BTDB27_000538 PE=4 SV=1	BACTU	1	0.912	0.9845
1456	2.01	2.01	56.4	tr|W8XWR8|W8XWR8_BACTU	30S ribosomal protein S12 OS=Bacillus thuringiensis DB27 GN=rpsL PE=3 SV=1	BACTU	4	0.9638	0.9533
1457	2.01	2.01	39	tr|W8YUB3|W8YUB3_BACTU	Uncharacterized protein OS=Bacillus thuringiensis DB27 GN=BTDB27_000542 PE=4 SV=1	BACTU	1	0.8318	0.697
1458	2.01	2.01	35.7	tr|W8YG29|W8YG29_BACTU	Orotate phosphoribosyltransferase OS=Bacillus thuringiensis DB27 GN=pyrE PE=3 SV=1	BACTU	4	0.7178	0.7522
1459	2.01	2.01	21.3	tr|W8Y862|W8Y862_BACTU	Uncharacterized protein OS=Bacillus thuringiensis DB27 GN=BTDB27_001214 PE=4 SV=1	BACTU	3	0.9908	0.8921
1460	2.01	2.01	34.9	tr|W8XY84|W8XY84_BACTU	Ribokinase OS=Bacillus thuringiensis DB27 GN=rbsK PE=3 SV=1	BACTU	1	1.0864	0.8494
1461	2.01	2.01	31	tr|W8YFN5|W8YFN5_BACTU	Uncharacterized protein OS=Bacillus thuringiensis DB27 GN=BTDB27_003814 PE=4 SV=1	BACTU	1	1.0568	0.8885
1462	2.01	2.01	66.7	tr|W8XWN1|W8XWN1_BACTU	50S ribosomal protein L18 OS=Bacillus thuringiensis DB27 GN=rplR PE=3 SV=1	BACTU	3	0.6081	0.5699
1463	2.01	2.01	46.1	tr|W8Z9S7|W8Z9S7_BACTU	Uncharacterized protein OS=Bacillus thuringiensis DB27 GN=BTDB27_005607 PE=4 SV=1	BACTU	1	0.929	0.8978
1464	2.01	2.01	44.3	tr|W8Z8T8|W8Z8T8_BACTU	Uncharacterized protein OS=Bacillus thuringiensis DB27 GN=BTDB27_005287 PE=4 SV=1	BACTU	2	1.1169	0.2864
1465	2.01	2.01	68.5	tr|W8Y9C1|W8Y9C1_BACTU	Cell division protein ZapA OS=Bacillus thuringiensis DB27 GN=zapA PE=3 SV=1	BACTU	1	0.879	0.9236
1466	2.01	2.01	28.4	tr|W8Y3I0|W8Y3I0_BACTU	Uncharacterized protein OS=Bacillus thuringiensis DB27 GN=BTDB27_002351 PE=4 SV=1	BACTU	1	1.0471	0.9105
1467	2.01	2.01	32.1	tr|W8Y099|W8Y099_BACTU	Imidazole glycerol phosphate synthase subunit HisF OS=Bacillus thuringiensis DB27 GN=hisF PE=3 SV=1	BACTU	1	0.7656	0.6325
1468	2.01	2.01	17.2	tr|W8YBP9|W8YBP9_BACTU	ATP synthase subunit a OS=Bacillus thuringiensis DB27 GN=atpB PE=3 SV=1	BACTU	1	0.138	0.4031
1469	2.01	2.01	21.5	tr|W8YB98|W8YB98_BACTU	Uncharacterized protein OS=Bacillus thuringiensis DB27 GN=BTDB27_005105 PE=3 SV=1	BACTU	2	0.7943	0.678
1470	2	6	76.7	tr|W8Y1E9|W8Y1E9_BACTU	UPF0145 protein BTDB27_001555 OS=Bacillus thuringiensis DB27 GN=BTDB27_001555 PE=3 SV=1	BACTU	11	0.5754	0.9133
1471	2	2.15	35.1	tr|W8Y0U7|W8Y0U7_BACTU	Uncharacterized protein OS=Bacillus thuringiensis DB27 GN=BTDB27_001320 PE=4 SV=1	BACTU	3	0.7586	0.6057
1472	2	2.08	13.3	tr|W8YJB7|W8YJB7_BACTU	Uncharacterized protein OS=Bacillus thuringiensis DB27 GN=BTDB27_004838 PE=4 SV=1	BACTU	1	3.2509	0.2024
1473	2	2.01	42	tr|W8Y861|W8Y861_BACTU	DNA repair protein RecN OS=Bacillus thuringiensis DB27 GN=BTDB27_004036 PE=3 SV=1	BACTU	1	1.2589	0.6384
1474	2	2.01	37.8	tr|W8YBM5|W8YBM5_BACTU	Uncharacterized protein OS=Bacillus thuringiensis DB27 GN=BTDB27_002173 PE=4 SV=1	BACTU	1	0.955	0.9701
1475	2	2.01	46.2	tr|W8Y1N1|W8Y1N1_BACTU	Uncharacterized protein OS=Bacillus thuringiensis DB27 GN=BTDB27_001706 PE=4 SV=1	BACTU	2	1.1695	0.7744
1476	2	2.01	44.8	tr|W8Y5R4|W8Y5R4_BACTU	Uncharacterized protein OS=Bacillus thuringiensis DB27 GN=BTDB27_000319 PE=4 SV=1	BACTU	1	0.3436	0.2263
1477	2	2.01	27.7	tr|W8Y709|W8Y709_BACTU	Uncharacterized protein OS=Bacillus thuringiensis DB27 GN=BTDB27_003621 PE=4 SV=1	BACTU	2	1.8365	0.358
1478	2	2.01	24.2	tr|W8Y7L9|W8Y7L9_BACTU	Uncharacterized protein OS=Bacillus thuringiensis DB27 GN=BTDB27_000753 PE=4 SV=1	BACTU	1	1.0471	0.9104
1479	2	2.01	58.8	tr|W8Y1T2|W8Y1T2_BACTU	Uncharacterized protein OS=Bacillus thuringiensis DB27 GN=BTDB27_001695 PE=4 SV=1	BACTU	1	0.8091	0.7016
1480	2	2.01	64	tr|W8YGF4|W8YGF4_BACTU	Uncharacterized protein OS=Bacillus thuringiensis DB27 GN=BTDB27_003823 PE=4 SV=1	BACTU	1	0.9727	0.9639
1481	2	2.01	32.7	tr|W8YE38|W8YE38_BACTU	Uncharacterized protein OS=Bacillus thuringiensis DB27 GN=BTDB27_003038 PE=4 SV=1	BACTU	3	1.0471	0.8899
1482	2	2.01	30.2	tr|W8YBC2|W8YBC2_BACTU	Uncharacterized protein OS=Bacillus thuringiensis DB27 GN=BTDB27_005156 PE=4 SV=1	BACTU	1	1.0568	0.8806
1483	2	2	60.1	tr|W8Z3D1|W8Z3D1_BACTU	tRNA dimethylallyltransferase OS=Bacillus thuringiensis DB27 GN=miaA PE=3 SV=1	BACTU	1	0.9727	0.8505
1484	2	2	64.7	tr|W8YCU8|W8YCU8_BACTU	Uncharacterized protein OS=Bacillus thuringiensis DB27 GN=BTDB27_002598 PE=4 SV=1	BACTU	1	1.2589	0.6453
1485	2	2	48.8	tr|W8YJC5|W8YJC5_BACTU	Uncharacterized protein OS=Bacillus thuringiensis DB27 GN=BTDB27_005159 PE=4 SV=1	BACTU	1	0.8318	0.7346
1486	2	2	51.2	tr|W8YDA8|W8YDA8_BACTU	Uncharacterized protein OS=Bacillus thuringiensis DB27 GN=BTDB27_p000126 PE=4 SV=1	BACTU	1	0.631	0.5674
1487	2	2	37.5	tr|W8Y5N0|W8Y5N0_BACTU	Uncharacterized protein OS=Bacillus thuringiensis DB27 GN=BTDB27_000058 PE=3 SV=1	BACTU	1	0.8954	0.8379
1488	2	2	3.7	tr|W8YWS8|W8YWS8_BACTU	Uncharacterized protein OS=Bacillus thuringiensis DB27 GN=BTDB27_001332 PE=4 SV=1	BACTU	1	1.406	0.5329
1489	2	2	45.3	tr|W8YAF2|W8YAF2_BACTU	Uncharacterized protein OS=Bacillus thuringiensis DB27 GN=BTDB27_004801 PE=4 SV=1	BACTU	1	1.7701	0.6653
1490	2	2	31	tr|W8YIR9|W8YIR9_BACTU	L-lactate dehydrogenase OS=Bacillus thuringiensis DB27 GN=ldh PE=3 SV=1	BACTU	1	0.7656	0.628
1491	2	2	27.6	tr|W8YD66|W8YD66_BACTU	Uncharacterized protein OS=Bacillus thuringiensis DB27 GN=BTDB27_002944 PE=3 SV=1	BACTU	1	1.1695	0.7437
1492	2	2	43.8	tr|W8Y8D8|W8Y8D8_BACTU	Uncharacterized protein OS=Bacillus thuringiensis DB27 GN=BTDB27_001003 PE=4 SV=1	BACTU	1	0.8166	0.7081
1493	2	2	52.7	tr|W8Y070|W8Y070_BACTU	Uncharacterized protein OS=Bacillus thuringiensis DB27 GN=BTDB27_001166 PE=3 SV=1	BACTU	1
1494	2	2	33.8	tr|W8Y9X9|W8Y9X9_BACTU	Uncharacterized protein OS=Bacillus thuringiensis DB27 GN=BTDB27_004625 PE=4 SV=1	BACTU	1	0.9376	0.904
1495	2	2	37.7	tr|W8Y8A1|W8Y8A1_BACTU	Uncharacterized protein OS=Bacillus thuringiensis DB27 GN=BTDB27_004035 PE=4 SV=1	BACTU	1
1496	2	2	32.1	tr|W8Y7A3|W8Y7A3_BACTU	Putative ribosome biogenesis GTPase RsgA OS=Bacillus thuringiensis DB27 GN=rsgA PE=3 SV=1	BACTU	1	1.5996	0.4182
1497	2	2	19	tr|W8YYE0|W8YYE0_BACTU	Uncharacterized protein OS=Bacillus thuringiensis DB27 GN=BTDB27_001857 PE=4 SV=1	BACTU	1	1.0471	0.889
1498	2	2	44.4	tr|W8YVG8|W8YVG8_BACTU	Uncharacterized protein OS=Bacillus thuringiensis DB27 GN=BTDB27_000907 PE=4 SV=1	BACTU	1	1.0765	0.8651
1499	2	2	41.5	tr|W8YTC7|W8YTC7_BACTU	Uncharacterized protein OS=Bacillus thuringiensis DB27 GN=BTDB27_000227 PE=4 SV=1	BACTU	1
1500	2	2	74	tr|W8YIU1|W8YIU1_BACTU	Uncharacterized protein OS=Bacillus thuringiensis DB27 GN=BTDB27_004959 PE=4 SV=1	BACTU	1	1.0093	0.9706
1501	2	2	47.4	tr|W8YHI0|W8YHI0_BACTU	Uncharacterized protein OS=Bacillus thuringiensis DB27 GN=BTDB27_004238 PE=4 SV=1	BACTU	1	1.0568	0.8902
1502	2	2	24.5	tr|W8YD11|W8YD11_BACTU	Xaa-Pro dipeptidyl-peptidase OS=Bacillus thuringiensis DB27 GN=BTDB27_002663 PE=3 SV=1	BACTU	1	1.2246	0.6892
1503	2	2	36.5	tr|W8Y9V4|W8Y9V4_BACTU	Uncharacterized protein OS=Bacillus thuringiensis DB27 GN=BTDB27_001523 PE=3 SV=1	BACTU	1	0.8091	0.5917
1504	2	2	52.4	tr|W8Y718|W8Y718_BACTU	Uncharacterized protein OS=Bacillus thuringiensis DB27 GN=BTDB27_003631 PE=4 SV=1	BACTU	1	1.028	0.9417
1505	2	2	49.4	tr|W8Y5T8|W8Y5T8_BACTU	Uncharacterized protein OS=Bacillus thuringiensis DB27 GN=BTDB27_003170 PE=4 SV=1	BACTU	1	1.2589	0.6417
1506	2	2	32	tr|W8Y1Z0|W8Y1Z0_BACTU	Putative ribosome biogenesis GTPase RsgA OS=Bacillus thuringiensis DB27 GN=rsgA PE=3 SV=1	BACTU	1	0.8872	0.8908
1507	2	2	34.1	tr|W8Z7M2|W8Z7M2_BACTU	Uncharacterized protein OS=Bacillus thuringiensis DB27 GN=BTDB27_004887 PE=4 SV=1	BACTU	1	1.1272	0.9066
1508	2	2	35.3	tr|W8Y971|W8Y971_BACTU	Glutamate racemase OS=Bacillus thuringiensis DB27 GN=murI PE=3 SV=1	BACTU	1	0.787	0.8484
1509	2	2	56.9	tr|W8Y8S3|W8Y8S3_BACTU	Uncharacterized protein OS=Bacillus thuringiensis DB27 GN=BTDB27_004215 PE=4 SV=1	BACTU	1	1.0186	0.9786
1510	2	2	56.8	tr|W8Y8Q8|W8Y8Q8_BACTU	Uncharacterized protein OS=Bacillus thuringiensis DB27 GN=BTDB27_001138 PE=4 SV=1	BACTU	1	1.0864	0.8354
1511	2	2	37	tr|W8Y8J9|W8Y8J9_BACTU	Uncharacterized protein OS=Bacillus thuringiensis DB27 GN=BTDB27_001078 PE=4 SV=1	BACTU	1	0.8954	0.8378
1512	2	2	31.8	tr|W8Y8D0|W8Y8D0_BACTU	Uncharacterized protein OS=Bacillus thuringiensis DB27 GN=BTDB27_004065 PE=4 SV=1	BACTU	1	0.8872	0.9374
1513	2	2	30	tr|W8Z1Z7|W8Z1Z7_BACTU	Uncharacterized protein OS=Bacillus thuringiensis DB27 GN=BTDB27_003102 PE=4 SV=1	BACTU	1
1514	2	2	36.4	tr|W8YKM7|W8YKM7_BACTU	tRNA N6-adenosine threonylcarbamoyltransferase OS=Bacillus thuringiensis DB27 GN=tsaD PE=3 SV=1	BACTU	1	1	0.9801
1515	2	2	28.6	tr|W8YKH8|W8YKH8_BACTU	Release factor glutamine methyltransferase OS=Bacillus thuringiensis DB27 GN=prmC PE=3 SV=1	BACTU	1	0.9638	0.9588
1516	2	2	28.2	tr|W8YG92|W8YG92_BACTU	Uncharacterized protein OS=Bacillus thuringiensis DB27 GN=BTDB27_003793 PE=4 SV=1	BACTU	1	1.1482	0.7711
1517	2	2	28.8	tr|W8YDA1|W8YDA1_BACTU	Uncharacterized protein OS=Bacillus thuringiensis DB27 GN=BTDB27_002994 PE=4 SV=1	BACTU	1	0.6368	0.3169
1518	2	2	44.9	tr|W8Y5P5|W8Y5P5_BACTU	Uncharacterized protein OS=Bacillus thuringiensis DB27 GN=BTDB27_000304 PE=4 SV=1	BACTU	2	1.2474	0.7597
1519	2	2	29.3	tr|W8Y1K9|W8Y1K9_BACTU	Uncharacterized protein OS=Bacillus thuringiensis DB27 GN=BTDB27_001686 PE=4 SV=1	BACTU	1	0.5495	0.3739
1520	2	2	24.4	tr|W8XY97|W8XY97_BACTU	Uncharacterized protein OS=Bacillus thuringiensis DB27 GN=BTDB27_000410 PE=4 SV=1	BACTU	1
1521	2	2	36.8	tr|W8Z4N7|W8Z4N7_BACTU	Malonyl-[acyl-carrier protein] O-methyltransferase OS=Bacillus thuringiensis DB27 GN=bioC PE=3 SV=1	BACTU	1
1522	2	2	63.6	tr|W8Z123|W8Z123_BACTU	Uncharacterized protein OS=Bacillus thuringiensis DB27 GN=BTDB27_002777 PE=4 SV=1	BACTU	1	0.6668	0.6378
1523	2	2	68.2	tr|W8YW44|W8YW44_BACTU	Phosphoribosyl-ATP pyrophosphatase OS=Bacillus thuringiensis DB27 GN=hisE PE=3 SV=1	BACTU	1	0.9376	0.9114
1524	2	2	62.6	tr|W8YL49|W8YL49_BACTU	Uncharacterized protein OS=Bacillus thuringiensis DB27 GN=BTDB27_005488 PE=4 SV=1	BACTU	1	1.0666	0.8735
1525	2	2	22	tr|W8YH40|W8YH40_BACTU	Uncharacterized protein OS=Bacillus thuringiensis DB27 GN=BTDB27_004098 PE=4 SV=1	BACTU	1
1526	2	2	67.2	tr|W8Y9Q0|W8Y9Q0_BACTU	Uncharacterized protein OS=Bacillus thuringiensis DB27 GN=BTDB27_001463 PE=4 SV=1	BACTU	1	0.7447	0.593
1527	2	2	43.5	tr|W8Y834|W8Y834_BACTU	Regulatory protein Spx OS=Bacillus thuringiensis DB27 GN=spxA PE=3 SV=1	BACTU	1	0.8166	0.7082
1528	2	2	29.6	tr|W8Y7P5|W8Y7P5_BACTU	Uncharacterized protein OS=Bacillus thuringiensis DB27 GN=BTDB27_003846 PE=4 SV=1	BACTU	1	1.0093	0.8543
1529	2	2	50.9	tr|W8Y789|W8Y789_BACTU	UPF0122 protein BTDB27_003701 OS=Bacillus thuringiensis DB27 GN=BTDB27_003701 PE=3 SV=1	BACTU	1	0.7178	0.5583
1530	2	2	56	tr|W8Y427|W8Y427_BACTU	Uncharacterized protein OS=Bacillus thuringiensis DB27 GN=BTDB27_002505 PE=4 SV=1	BACTU	1	0.8954	0.8376
1531	2	2	22.2	tr|W8XWT9|W8XWT9_BACTU	Protein translocase subunit SecY OS=Bacillus thuringiensis DB27 GN=secY PE=3 SV=1	BACTU	2	0.9817	0.7841
1532	2	2	46.8	tr|W8Z5K5|W8Z5K5_BACTU	Uncharacterized protein OS=Bacillus thuringiensis DB27 GN=BTDB27_004267 PE=4 SV=1	BACTU	1	0.8472	0.7262
1533	2	2	40.4	tr|W8YXZ9|W8YXZ9_BACTU	Uncharacterized protein OS=Bacillus thuringiensis DB27 GN=BTDB27_001742 PE=4 SV=1	BACTU	2	1.0765	0.8604
1534	2	2	45.5	tr|W8YGD1|W8YGD1_BACTU	Uncharacterized protein OS=Bacillus thuringiensis DB27 GN=BTDB27_004114 PE=4 SV=1	BACTU	1	0.3342	0.4925
1535	2	2	26.7	tr|W8YEM3|W8YEM3_BACTU	Uncharacterized protein OS=Bacillus thuringiensis DB27 GN=BTDB27_003474 PE=4 SV=1	BACTU	1	0.8017	0.6812
1536	2	2	26.5	tr|W8YCV8|W8YCV8_BACTU	Pyrroline-5-carboxylate reductase OS=Bacillus thuringiensis DB27 GN=proC PE=3 SV=1	BACTU	1	0.9638	0.952
1537	2	2	34	tr|W8YCE4|W8YCE4_BACTU	Uncharacterized protein OS=Bacillus thuringiensis DB27 GN=BTDB27_005515 PE=4 SV=1	BACTU	1	0.9638	0.958
1538	2	2	33.3	tr|W8Y881|W8Y881_BACTU	Tryptophan synthase alpha chain OS=Bacillus thuringiensis DB27 GN=trpA PE=3 SV=1	BACTU	1	1	0.9986
1539	2	2	61.3	tr|W8Z3Q7|W8Z3Q7_BACTU	Uncharacterized protein OS=Bacillus thuringiensis DB27 GN=BTDB27_003667 PE=4 SV=1	BACTU	1	1.0864	0.8461
1540	2	2	16.5	tr|W8YKD9|W8YKD9_BACTU	NADH-quinone oxidoreductase subunit H OS=Bacillus thuringiensis DB27 GN=nuoH PE=3 SV=1	BACTU	1	1.4859	0.5777
1541	2	2	57	tr|W8YHY7|W8YHY7_BACTU	Uncharacterized protein OS=Bacillus thuringiensis DB27 GN=BTDB27_004674 PE=3 SV=1	BACTU	1	0.9462	0.9502
1542	2	2	58.6	tr|W8Y9W8|W8Y9W8_BACTU	Uncharacterized protein OS=Bacillus thuringiensis DB27 GN=BTDB27_004651 PE=4 SV=1	BACTU	1	0.9462	0.963
1543	2	2	30.8	tr|W8Y9R0|W8Y9R0_BACTU	Uncharacterized protein OS=Bacillus thuringiensis DB27 GN=BTDB27_004555 PE=4 SV=1	BACTU	2	1.1912	0.967
1544	2	2	22.1	tr|W8Y8W2|W8Y8W2_BACTU	Uncharacterized protein OS=Bacillus thuringiensis DB27 GN=BTDB27_001444 PE=4 SV=1	BACTU	1
1545	2	2	20.8	tr|W8Y821|W8Y821_BACTU	Uncharacterized protein OS=Bacillus thuringiensis DB27 GN=BTDB27_003996 PE=4 SV=1	BACTU	1	0.7798	0.6483
1546	2	2	37.1	tr|W8Y3V9|W8Y3V9_BACTU	Uncharacterized protein OS=Bacillus thuringiensis DB27 GN=BTDB27_002430 PE=4 SV=1	BACTU	1	1.0965	0.415
1547	2	2	38.7	tr|W8Z0J9|W8Z0J9_BACTU	Uncharacterized protein OS=Bacillus thuringiensis DB27 GN=BTDB27_002622 PE=4 SV=1	BACTU	1
1548	2	2	59.9	tr|W8YVF9|W8YVF9_BACTU	Uncharacterized protein OS=Bacillus thuringiensis DB27 GN=BTDB27_000897 PE=4 SV=1	BACTU	1	1.0666	0.7664
1549	2	2	36.7	tr|W8YJM5|W8YJM5_BACTU	Uncharacterized protein OS=Bacillus thuringiensis DB27 GN=BTDB27_004968 PE=4 SV=1	BACTU	1	1.028	0.9369
1550	2	2	31.9	tr|W8YHA7|W8YHA7_BACTU	Uncharacterized protein OS=Bacillus thuringiensis DB27 GN=BTDB27_004424 PE=4 SV=1	BACTU	1	1.4588	0.5075
1551	2	2	38.3	tr|W8YD45|W8YD45_BACTU	Signal peptidase I OS=Bacillus thuringiensis DB27 GN=BTDB27_002914 PE=3 SV=1	BACTU	1	0.955	0.9874
1552	2	2	19.2	tr|W8Y388|W8Y388_BACTU	Uncharacterized protein OS=Bacillus thuringiensis DB27 GN=BTDB27_002271 PE=4 SV=1	BACTU	1	1	0.9856
1553	2	2	18.7	tr|W8Y305|W8Y305_BACTU	Permease IIC component OS=Bacillus thuringiensis DB27 GN=BTDB27_002191 PE=4 SV=1	BACTU	1	1.2589	0.6506
1554	2	2	33.2	tr|W8Y151|W8Y151_BACTU	Peptide methionine sulfoxide reductase MsrA OS=Bacillus thuringiensis DB27 GN=msrA PE=3 SV=1	BACTU	1	0.955	0.9406
1555	2	2	36.7	tr|W8Y0T4|W8Y0T4_BACTU	Uncharacterized protein OS=Bacillus thuringiensis DB27 GN=BTDB27_001396 PE=4 SV=1	BACTU	2	0.8395	0.6823
1556	2	2	47.3	tr|W8XYR4|W8XYR4_BACTU	Uncharacterized protein OS=Bacillus thuringiensis DB27 GN=BTDB27_000636 PE=4 SV=1	BACTU	1	0.8472	0.9279
1557	2	2	23.8	tr|W8Z747|W8Z747_BACTU	Uncharacterized protein OS=Bacillus thuringiensis DB27 GN=BTDB27_004762 PE=4 SV=1	BACTU	1	1.1695	0.7428
1558	2	2	20.6	tr|W8YZD4|W8YZD4_BACTU	Uncharacterized protein OS=Bacillus thuringiensis DB27 GN=BTDB27_002202 PE=4 SV=1	BACTU	1	0.871	0.8038
1559	2	2	59.3	tr|W8YKA1|W8YKA1_BACTU	Uncharacterized protein OS=Bacillus thuringiensis DB27 GN=BTDB27_005474 PE=4 SV=1	BACTU	1	0.7379	0.5922
1560	2	2	19.4	tr|W8YGE7|W8YGE7_BACTU	Uncharacterized protein OS=Bacillus thuringiensis DB27 GN=BTDB27_004129 PE=4 SV=1	BACTU	2	1.0375	0.7481
1561	2	2	42.6	tr|W8YBR9|W8YBR9_BACTU	Thymidine kinase OS=Bacillus thuringiensis DB27 GN=tdk PE=3 SV=1	BACTU	1	1.2706	0.8314
1562	2	2	81.8	tr|W8Y888|W8Y888_BACTU	Uncharacterized protein OS=Bacillus thuringiensis DB27 GN=BTDB27_001239 PE=4 SV=1	BACTU	1	1.2589	0.6504
1563	2	2	30.9	tr|W8Y5N1|W8Y5N1_BACTU	Uncharacterized protein OS=Bacillus thuringiensis DB27 GN=BTDB27_003126 PE=4 SV=1	BACTU	1	1.1066	0.6842
1564	2	2	29.2	tr|W8Y379|W8Y379_BACTU	Uncharacterized protein OS=Bacillus thuringiensis DB27 GN=BTDB27_002261 PE=4 SV=1	BACTU	1	0.863	0.9532
1565	2	2	19.9	tr|W8XX18|W8XX18_BACTU	Uncharacterized protein OS=Bacillus thuringiensis DB27 GN=BTDB27_000036 PE=3 SV=1	BACTU	1	0.8872	0.8202
1566	2	2	68.9	tr|W8Z912|W8Z912_BACTU	Tautomerase OS=Bacillus thuringiensis DB27 GN=BTDB27_005327 PE=3 SV=1	BACTU	1	0.6138	0.4371
1567	2	2	28.9	tr|W8Z8K9|W8Z8K9_BACTU	Uncharacterized protein OS=Bacillus thuringiensis DB27 GN=BTDB27_005227 PE=4 SV=1	BACTU	2	0.7379	0.5401
1568	2	2	14.8	tr|W8Z633|W8Z633_BACTU	Uncharacterized protein OS=Bacillus thuringiensis DB27 GN=BTDB27_004412 PE=4 SV=1	BACTU	1	0.871	0.6244
1569	2	2	32.9	tr|W8Z590|W8Z590_BACTU	30S ribosomal protein S20 OS=Bacillus thuringiensis DB27 GN=rpsT PE=3 SV=1	BACTU	8	1.2023	0.9089
1570	2	2	21.9	tr|W8YYJ5|W8YYJ5_BACTU	Uncharacterized protein OS=Bacillus thuringiensis DB27 GN=BTDB27_001922 PE=4 SV=1	BACTU	2	1.6444	0.5736
1571	2	2	36.1	tr|W8YF75|W8YF75_BACTU	Uncharacterized protein OS=Bacillus thuringiensis DB27 GN=BTDB27_003408 PE=4 SV=1	BACTU	1	1.1376	0.7929
1572	2	2	36.8	tr|W8YCE2|W8YCE2_BACTU	Uncharacterized protein OS=Bacillus thuringiensis DB27 GN=BTDB27_002684 PE=4 SV=1	BACTU	1	1.0471	0.9639
1573	2	2	50.8	tr|W8YBF3|W8YBF3_BACTU	Uncharacterized protein OS=Bacillus thuringiensis DB27 GN=BTDB27_002103 PE=4 SV=1	BACTU	1	0.9376	0.9972
1574	2	2	50.5	tr|W8YAQ8|W8YAQ8_BACTU	Uncharacterized protein OS=Bacillus thuringiensis DB27 GN=BTDB27_004905 PE=4 SV=1	BACTU	1	0.6668	0.4989
1575	2	2	25.4	tr|W8Y8N7|W8Y8N7_BACTU	Ribosomal silencing factor RsfS OS=Bacillus thuringiensis DB27 GN=rsfS PE=3 SV=1	BACTU	1	0.5445	0.5861
1576	2	2	44.1	tr|W8Y4Q5|W8Y4Q5_BACTU	Uncharacterized protein OS=Bacillus thuringiensis DB27 GN=BTDB27_002781 PE=4 SV=1	BACTU	1	0.8241	0.7215
1577	2	2	64	tr|W8XZY0|W8XZY0_BACTU	Uncharacterized protein OS=Bacillus thuringiensis DB27 GN=BTDB27_001025 PE=4 SV=1	BACTU	3	0.7798	0.649
1578	2	2	33.5	tr|W8Z8F7|W8Z8F7_BACTU	Uncharacterized protein OS=Bacillus thuringiensis DB27 GN=BTDB27_005187 PE=4 SV=1	BACTU	1	1.0093	0.973
1579	2	2	13	tr|W8YBG8|W8YBG8_BACTU	Uncharacterized protein OS=Bacillus thuringiensis DB27 GN=BTDB27_002118 PE=3 SV=1	BACTU	1	1.0864	0.8526
1580	2	2	40.2	tr|W8YAT4|W8YAT4_BACTU	Uncharacterized protein OS=Bacillus thuringiensis DB27 GN=BTDB27_004935 PE=4 SV=1	BACTU	1	1.0965	0.8298
1581	2	2	36.4	tr|W8Y9E0|W8Y9E0_BACTU	50S ribosomal protein L35 OS=Bacillus thuringiensis DB27 GN=rpmI PE=3 SV=1	BACTU	1	0.9204	0.9644
1582	2	2	31.3	tr|W8Y6Q1|W8Y6Q1_BACTU	Anti-sigma factor antagonist OS=Bacillus thuringiensis DB27 GN=BTDB27_000694 PE=3 SV=1	BACTU	1	0.4365	0.1868
1583	2	2	15.8	tr|W8Y4G4|W8Y4G4_BACTU	Uncharacterized protein OS=Bacillus thuringiensis DB27 GN=BTDB27_002696 PE=4 SV=1	BACTU	1	0.8551	0.8235
1584	2	2	30.2	tr|W8XYY2|W8XYY2_BACTU	Uncharacterized protein OS=Bacillus thuringiensis DB27 GN=BTDB27_000675 PE=4 SV=1	BACTU	2	0.3698	0.4312
1585	2	2	17.8	tr|W8XYR3|W8XYR3_BACTU	Uncharacterized protein OS=Bacillus thuringiensis DB27 GN=BTDB27_000600 PE=3 SV=1	BACTU	2	1.1066	0.7978
1586	2	2	33.3	tr|W8Z9X4|W8Z9X4_BACTU	Uncharacterized protein OS=Bacillus thuringiensis DB27 GN=BTDB27_005647 PE=4 SV=1	BACTU	2	0.9204	0.8467
1587	2	2	24.4	tr|W8Z612|W8Z612_BACTU	Phosphoesterase OS=Bacillus thuringiensis DB27 GN=BTDB27_004392 PE=3 SV=1	BACTU	1	1.0765	0.9826
1588	2	2	27.6	tr|W8YVU9|W8YVU9_BACTU	Uncharacterized protein OS=Bacillus thuringiensis DB27 GN=BTDB27_001052 PE=4 SV=1	BACTU	1
1589	2	2	6.5	tr|W8YTQ1|W8YTQ1_BACTU	Uncharacterized protein OS=Bacillus thuringiensis DB27 GN=BTDB27_000312 PE=3 SV=1	BACTU	1	0.929	0.8976
1590	2	2	39.8	tr|W8YIM8|W8YIM8_BACTU	Uncharacterized protein OS=Bacillus thuringiensis DB27 GN=BTDB27_004884 PE=4 SV=1	BACTU	1
1591	2	2	45.6	tr|W8YC44|W8YC44_BACTU	Uncharacterized protein OS=Bacillus thuringiensis DB27 GN=BTDB27_002308 PE=4 SV=1	BACTU	1	1.6293	0.3065
1592	2	2	32.9	tr|W8YBF0|W8YBF0_BACTU	Uncharacterized protein OS=Bacillus thuringiensis DB27 GN=BTDB27_002098 PE=4 SV=1	BACTU	1	1.0864	0.8241
1593	2	2	70	tr|W8Y6G4|W8Y6G4_BACTU	Uncharacterized protein OS=Bacillus thuringiensis DB27 GN=BTDB27_003375 PE=4 SV=1	BACTU	1	0.8551	0.7707
1594	2	2	55.8	tr|W8Y5C9|W8Y5C9_BACTU	Uncharacterized protein OS=Bacillus thuringiensis DB27 GN=BTDB27_000229 PE=4 SV=1	BACTU	2	0.955	0.949
1595	2	2	75.4	tr|W8XZI8|W8XZI8_BACTU	Uncharacterized protein OS=Bacillus thuringiensis DB27 GN=BTDB27_000865 PE=4 SV=1	BACTU	1	1.2134	0.6921
1596	2	2	35.6	tr|W8XWR1|W8XWR1_BACTU	Protein translocase subunit SecE OS=Bacillus thuringiensis DB27 GN=secE PE=3 SV=1	BACTU	1	0.1236	0.5923
1597	2	2	18.2	tr|W8Z4C7|W8Z4C7_BACTU	Uncharacterized protein OS=Bacillus thuringiensis DB27 GN=BTDB27_003867 PE=4 SV=1	BACTU	1	1.2246	0.8253
1598	2	2	11.9	tr|W8YZL0|W8YZL0_BACTU	Uncharacterized protein OS=Bacillus thuringiensis DB27 GN=BTDB27_002267 PE=4 SV=1	BACTU	2	0.8472	0.753
1599	2	2	35.7	tr|W8YK71|W8YK71_BACTU	Uncharacterized protein OS=Bacillus thuringiensis DB27 GN=BTDB27_005439 PE=4 SV=1	BACTU	2	0.7447	0.598
1600	2	2	33.9	tr|W8YK57|W8YK57_BACTU	Uncharacterized protein OS=Bacillus thuringiensis DB27 GN=BTDB27_005424 PE=4 SV=1	BACTU	1	1.1803	0.7323
1601	2	2	17.6	tr|W8YAK4|W8YAK4_BACTU	Uncharacterized protein OS=Bacillus thuringiensis DB27 GN=BTDB27_004871 PE=4 SV=1	BACTU	1	0.7047	0.5316
1602	2	2	24	tr|W8Y6X9|W8Y6X9_BACTU	Uncharacterized protein OS=Bacillus thuringiensis DB27 GN=BTDB27_003591 PE=4 SV=1	BACTU	1
1603	2	2	17.1	tr|W8Y4G9|W8Y4G9_BACTU	Uncharacterized protein OS=Bacillus thuringiensis DB27 GN=BTDB27_002701 PE=4 SV=1	BACTU	2	1.1803	0.7292
1604	2	2	29.8	tr|W8Y2A5|W8Y2A5_BACTU	Uncharacterized protein OS=Bacillus thuringiensis DB27 GN=BTDB27_001926 PE=4 SV=1	BACTU	1	0.9462	0.9303
1605	2	2	22.7	tr|W8YD27|W8YD27_BACTU	Uncharacterized protein OS=Bacillus thuringiensis DB27 GN=BTDB27_002678 PE=4 SV=1	BACTU	7	0.1514	0.5255
1606	2	2	12.9	tr|W8Y419|W8Y419_BACTU	Uncharacterized protein OS=Bacillus thuringiensis DB27 GN=BTDB27_002495 PE=4 SV=1	BACTU	1	1.2942	0.6225
1607	2	2	8.4	tr|W8XZN8|W8XZN8_BACTU	Uncharacterized protein OS=Bacillus thuringiensis DB27 GN=BTDB27_000920 PE=4 SV=1	BACTU	1	1.1695	0.7419
1608	1.92	2	23.1	tr|W8YK66|W8YK66_BACTU	Membrane protein insertase YidC OS=Bacillus thuringiensis DB27 GN=yidC PE=3 SV=1	BACTU	1	0.9727	0.9736
1609	1.92	2	20.3	tr|W8Y0V6|W8Y0V6_BACTU	Small, acid-soluble spore protein H OS=Bacillus thuringiensis DB27 GN=sspH PE=2 SV=1	BACTU	1	0.9376	0.9106
1610	1.78	1.78	72.6	tr|W8YY47|W8YY47_BACTU	Uncharacterized protein OS=Bacillus thuringiensis DB27 GN=BTDB27_001782 PE=4 SV=1	BACTU	1	0.6607	0.8895
1611	1.75	1.75	45.5	tr|W8Y8K4|W8Y8K4_BACTU	DNA primase OS=Bacillus thuringiensis DB27 GN=dnaG PE=3 SV=1	BACTU	1	1	0.9752
1612	1.75	1.75	36.4	tr|W8Y7M7|W8Y7M7_BACTU	Phosphonoacetaldehyde hydrolase OS=Bacillus thuringiensis DB27 GN=phnX PE=3 SV=1	BACTU	1	1.1482	0.792
1613	1.75	1.75	28.6	tr|W8YKD0|W8YKD0_BACTU	Uncharacterized protein OS=Bacillus thuringiensis DB27 GN=BTDB27_005509 PE=4 SV=1	BACTU	1	1.028	0.9756
1614	1.72	1.75	48.9	tr|W8Y1S5|W8Y1S5_BACTU	Uncharacterized protein OS=Bacillus thuringiensis DB27 GN=BTDB27_001685 PE=4 SV=1	BACTU	2	1.1066	0.8227
1615	1.72	1.75	28.3	tr|W8Y0W5|W8Y0W5_BACTU	Uncharacterized protein OS=Bacillus thuringiensis DB27 GN=BTDB27_001340 PE=4 SV=1	BACTU	2	1.4191	0.5292
1616	1.72	1.72	67.1	tr|W8Y030|W8Y030_BACTU	Uncharacterized protein OS=Bacillus thuringiensis DB27 GN=BTDB27_001126 PE=4 SV=1	BACTU	1	1.0864	0.8595
1617	1.72	1.72	51.6	tr|W8XWV5|W8XWV5_BACTU	Uncharacterized protein OS=Bacillus thuringiensis DB27 GN=BTDB27_005751 PE=4 SV=1	BACTU	2	1.0186	0.956
1618	1.72	1.72	50.3	tr|W8YI38|W8YI38_BACTU	Uncharacterized protein OS=Bacillus thuringiensis DB27 GN=BTDB27_004418 PE=4 SV=1	BACTU	1	0.9376	0.9143
1619	1.69	1.69	81.1	tr|W8Y8H5|W8Y8H5_BACTU	Cell cycle protein GpsB OS=Bacillus thuringiensis DB27 GN=gpsB PE=3 SV=1	BACTU	2	0.7798	0.9684
1620	1.67	2.56	54.7	tr|W8Y1V7|W8Y1V7_BACTU	Uncharacterized protein OS=Bacillus thuringiensis DB27 GN=BTDB27_001720 PE=4 SV=1	BACTU	2	0.8954	0.733
1621	1.66	1.66	43.6	tr|W8YAN3|W8YAN3_BACTU	Uncharacterized protein OS=Bacillus thuringiensis DB27 GN=BTDB27_004875 PE=4 SV=1	BACTU	1	1.1695	0.6195
1622	1.65	1.65	46.5	tr|W8Z447|W8Z447_BACTU	Uncharacterized protein OS=Bacillus thuringiensis DB27 GN=BTDB27_003787 PE=4 SV=1	BACTU	4	0.9908	0.9495
1623	1.63	1.63	35.3	tr|W8XYF2|W8XYF2_BACTU	Uncharacterized protein OS=Bacillus thuringiensis DB27 GN=BTDB27_000521 PE=4 SV=1	BACTU	2	1.0864	0.8566
1624	1.61	1.61	26.5	tr|W8Y839|W8Y839_BACTU	Uncharacterized protein OS=Bacillus thuringiensis DB27 GN=BTDB27_001194 PE=4 SV=1	BACTU	1	1.1482	0.6638
1625	1.61	1.61	33.8	tr|W8Y1T1|W8Y1T1_BACTU	Uncharacterized protein OS=Bacillus thuringiensis DB27 GN=BTDB27_001761 PE=4 SV=1	BACTU	1	1.0375	0.9109
1626	1.6	1.6	47.6	tr|W8YH98|W8YH98_BACTU	Uncharacterized protein OS=Bacillus thuringiensis DB27 GN=BTDB27_004409 PE=4 SV=1	BACTU	3	1.0186	0.9605
1627	1.6	1.6	47	tr|W8YBT4|W8YBT4_BACTU	Uncharacterized protein OS=Bacillus thuringiensis DB27 GN=BTDB27_002464 PE=4 SV=1	BACTU	1	1.2823	0.6749
1628	1.6	1.6	42	tr|W8YDK3|W8YDK3_BACTU	Uncharacterized protein OS=Bacillus thuringiensis DB27 GN=BTDB27_002823 PE=4 SV=1	BACTU	1	1.1169	0.8045
1629	1.6	1.6	43.8	tr|W8YBZ6|W8YBZ6_BACTU	Octanoyl-[GcvH]:protein N-octanoyltransferase OS=Bacillus thuringiensis DB27 GN=lipL PE=3 SV=1	GcvH	1	1.2359	0.6724
1630	1.6	1.6	36.7	tr|W8Y7H5|W8Y7H5_BACTU	Uncharacterized protein OS=Bacillus thuringiensis DB27 GN=BTDB27_003786 PE=4 SV=1	BACTU	1	0.8017	0.6806
1631	1.6	1.6	15.4	tr|W8Y7C9|W8Y7C9_BACTU	Dihydroorotate dehydrogenase B (NAD(+)), electron transfer subunit OS=Bacillus thuringiensis DB27 GN=pyrK PE=3 SV=1	BACTU	1	0.871	0.7934
1632	1.59	1.6	44.1	tr|W8Y0T8|W8Y0T8_BACTU	Uncharacterized protein OS=Bacillus thuringiensis DB27 GN=BTDB27_001310 PE=4 SV=1	BACTU	1
1633	1.59	1.6	18.4	tr|W8YAD3|W8YAD3_BACTU	Uncharacterized protein OS=Bacillus thuringiensis DB27 GN=BTDB27_004785 PE=4 SV=1	BACTU	1	0.8017	0.6796
1634	1.57	1.57	29.6	tr|W8YLP2|W8YLP2_BACTU	Uncharacterized protein OS=Bacillus thuringiensis DB27 GN=BTDB27_p000300 PE=4 SV=1	BACTU	1
1635	1.57	1.57	46.2	tr|W8Y7Q0|W8Y7Q0_BACTU	Uncharacterized protein OS=Bacillus thuringiensis DB27 GN=BTDB27_003810 PE=4 SV=1	BACTU	2
1636	1.55	1.55	54.4	tr|W8Y6C7|W8Y6C7_BACTU	Uncharacterized protein OS=Bacillus thuringiensis DB27 GN=BTDB27_003381 PE=4 SV=1	BACTU	2	0.863	0.6465
1637	1.54	1.54	42.2	tr|W8Y9U3|W8Y9U3_BACTU	Cyclic pyranopterin monophosphate synthase accessory protein OS=Bacillus thuringiensis DB27 GN=moaC PE=3 SV=1	BACTU	3	1.0093	0.9829
1638	1.5	1.5	46.1	tr|W8YF51|W8YF51_BACTU	Riboflavin biosynthesis protein OS=Bacillus thuringiensis DB27 GN=BTDB27_003664 PE=3 SV=1	BACTU	2	0.929	0.6635
1639	1.49	1.5	50.4	tr|W8YX33|W8YX33_BACTU	Uncharacterized protein OS=Bacillus thuringiensis DB27 GN=BTDB27_001462 PE=3 SV=1	BACTU	5	1.0471	0.5068
1640	1.49	1.49	30.6	tr|W8Y5B1|W8Y5B1_BACTU	Uncharacterized protein OS=Bacillus thuringiensis DB27 GN=BTDB27_000214 PE=4 SV=1	BACTU	2	1.5276	0.6491
1641	1.49	1.49	48.2	tr|W8Y7A0|W8Y7A0_BACTU	Uncharacterized protein OS=Bacillus thuringiensis DB27 GN=BTDB27_000628 PE=4 SV=1	BACTU	1	0.8091	0.9661
1642	1.48	1.49	24.1	tr|W8YWG3|W8YWG3_BACTU	Demethylmenaquinone methyltransferase OS=Bacillus thuringiensis DB27 GN=menG PE=3 SV=1	BACTU	1	1.1376	0.783
1643	1.43	1.43	50	tr|W8Y6Z4|W8Y6Z4_BACTU	Uncharacterized protein OS=Bacillus thuringiensis DB27 GN=BTDB27_003570 PE=4 SV=1	BACTU	2	0.6138	0.6086
1644	1.42	1.42	37.2	tr|W8YG09|W8YG09_BACTU	Uncharacterized protein OS=Bacillus thuringiensis DB27 GN=BTDB27_003718 PE=4 SV=1	BACTU	2	0.7379	0.5854
1645	1.41	1.41	37.3	tr|W8YCY6|W8YCY6_BACTU	Uncharacterized protein OS=Bacillus thuringiensis DB27 GN=BTDB27_002638 PE=4 SV=1	BACTU	1	0.955	0.9411
1646	1.41	1.41	33	tr|W8Y9Q6|W8Y9Q6_BACTU	Uncharacterized protein OS=Bacillus thuringiensis DB27 GN=BTDB27_004550 PE=3 SV=1	BACTU	1	0.7447	0.9524
1647	1.41	1.41	69.1	tr|W8YJX9|W8YJX9_BACTU	Uncharacterized protein OS=Bacillus thuringiensis DB27 GN=BTDB27_005088 PE=4 SV=1	BACTU	1	0.9638	0.9531
1648	1.41	1.41	42.6	tr|W8YGK0|W8YGK0_BACTU	Uncharacterized protein OS=Bacillus thuringiensis DB27 GN=BTDB27_004179 PE=4 SV=1	BACTU	1	0.955	0.9632
1649	1.41	1.41	47.8	tr|W8YBH6|W8YBH6_BACTU	Uncharacterized protein OS=Bacillus thuringiensis DB27 GN=BTDB27_005195 PE=4 SV=1	BACTU	2	0.9817	0.9782
1650	1.4	1.41	29.7	tr|W8YAD9|W8YAD9_BACTU	Uncharacterized protein OS=Bacillus thuringiensis DB27 GN=BTDB27_001723 PE=4 SV=1	BACTU	1	0.9462	0.9247
1651	1.4	1.41	52.6	tr|W8YGS2|W8YGS2_BACTU	Uncharacterized protein OS=Bacillus thuringiensis DB27 GN=BTDB27_004244 PE=4 SV=1	BACTU	1	0.631	0.4549
1652	1.35	1.35	37.8	tr|W8Y826|W8Y826_BACTU	Ribonuclease Z OS=Bacillus thuringiensis DB27 GN=rnz PE=3 SV=1	BACTU	2	0.879	0.7933
1653	1.34	1.34	24	tr|W8Z638|W8Z638_BACTU	Uncharacterized protein OS=Bacillus thuringiensis DB27 GN=BTDB27_004417 PE=4 SV=1	BACTU	1	0.7586	0.6193
1654	1.34	1.34	35.1	tr|W8YX86|W8YX86_BACTU	Uncharacterized protein OS=Bacillus thuringiensis DB27 GN=BTDB27_001512 PE=4 SV=1	BACTU	1	0.6546	0.4845
1655	1.34	1.34	51.9	tr|W8Y792|W8Y792_BACTU	Uncharacterized protein OS=Bacillus thuringiensis DB27 GN=BTDB27_000618 PE=4 SV=1	BACTU	1	1.2023	0.7111
1656	1.34	1.34	39.4	tr|W8XYZ6|W8XYZ6_BACTU	Uncharacterized protein OS=Bacillus thuringiensis DB27 GN=BTDB27_000690 PE=3 SV=1	BACTU	1	0.9817	0.9995
1657	1.32	1.32	42.5	tr|W8YH73|W8YH73_BACTU	Uncharacterized protein OS=Bacillus thuringiensis DB27 GN=BTDB27_004379 PE=4 SV=1	BACTU	1	0.8241	0.7654
1658	1.28	1.28	69.3	tr|W8Y0E8|W8Y0E8_BACTU	Uncharacterized protein OS=Bacillus thuringiensis DB27 GN=BTDB27_001200 PE=4 SV=1	BACTU	1	0.879	0.8169
1659	1.28	1.28	31.5	tr|W8YHN9|W8YHN9_BACTU	Uncharacterized protein OS=Bacillus thuringiensis DB27 GN=BTDB27_004574 PE=4 SV=1	BACTU	1	0.7727	0.6443
1660	1.28	1.28	34.9	tr|W8YJC7|W8YJC7_BACTU	Uncharacterized protein OS=Bacillus thuringiensis DB27 GN=BTDB27_004848 PE=4 SV=1	BACTU	1	1.0666	0.8783
1661	1.28	1.28	11.2	tr|W8YBZ9|W8YBZ9_BACTU	Uncharacterized protein OS=Bacillus thuringiensis DB27 GN=BTDB27_005376 PE=4 SV=1	BACTU	1	1.1588	0.7594
1662	1.28	1.28	12.8	tr|W8YSY8|W8YSY8_BACTU	Uncharacterized protein OS=Bacillus thuringiensis DB27 GN=BTDB27_000087 PE=4 SV=1	BACTU	1	1.1272	0.7926
1663	1.26	1.53	32.2	tr|W8YBB2|W8YBB2_BACTU	Uncharacterized protein OS=Bacillus thuringiensis DB27 GN=BTDB27_002289 PE=4 SV=1	BACTU	2
1664	1.25	3.7	73.6	tr|W8Y2V9|W8Y2V9_BACTU	Uncharacterized protein OS=Bacillus thuringiensis DB27 GN=BTDB27_002075 PE=4 SV=1	BACTU	2	5.3951	0.0486
1665	1.25	1.25	45.3	tr|W8Y409|W8Y409_BACTU	Uncharacterized protein OS=Bacillus thuringiensis DB27 GN=BTDB27_002485 PE=4 SV=1	BACTU	1
1666	1.23	1.23	32.9	tr|W8Y5C2|W8Y5C2_BACTU	Uncharacterized protein OS=Bacillus thuringiensis DB27 GN=BTDB27_002990 PE=4 SV=1	BACTU	1	0.7112	0.5514
1667	1.22	1.22	64.6	tr|W8Y5I7|W8Y5I7_BACTU	Cys-tRNA(Pro)/Cys-tRNA(Cys) deacylase OS=Bacillus thuringiensis DB27 GN=BTDB27_003076 PE=3 SV=1	BACTU	2	1.0186	0.9149
1668	1.22	1.22	77.9	tr|W8Y7T9|W8Y7T9_BACTU	Uncharacterized protein OS=Bacillus thuringiensis DB27 GN=BTDB27_003906 PE=4 SV=1	BACTU	1	1.0765	0.8739
1669	1.22	1.22	41.2	tr|W8YBS8|W8YBS8_BACTU	Uncharacterized protein OS=Bacillus thuringiensis DB27 GN=BTDB27_005290 PE=4 SV=1	BACTU	1	1	0.9837
1670	1.22	1.22	22.1	tr|W8Z0P3|W8Z0P3_BACTU	Uncharacterized protein OS=Bacillus thuringiensis DB27 GN=BTDB27_002662 PE=4 SV=1	BACTU	1	1.1272	0.9053
1671	1.22	1.22	30.3	tr|W8YC96|W8YC96_BACTU	Uncharacterized protein OS=Bacillus thuringiensis DB27 GN=BTDB27_002644 PE=4 SV=1	BACTU	1	0.7244	0.5674
1672	1.2	7.72	48.9	tr|W8Y4W7|W8Y4W7_BACTU	Uncharacterized protein OS=Bacillus thuringiensis DB27 GN=BTDB27_002815 PE=4 SV=1	BACTU	6	0.8551	0.7204
1673	1.2	1.2	50.7	tr|W8Y6J9|W8Y6J9_BACTU	Uncharacterized protein OS=Bacillus thuringiensis DB27 GN=BTDB27_003415 PE=4 SV=1	BACTU	3	0.9817	0.76
1674	1.18	1.24	55.2	tr|W8YI56|W8YI56_BACTU	Uncharacterized protein OS=Bacillus thuringiensis DB27 GN=BTDB27_004438 PE=4 SV=1	BACTU	1	1.2023	0.6666
1675	1.18	1.18	26.9	tr|W8YBC8|W8YBC8_BACTU	Uncharacterized protein OS=Bacillus thuringiensis DB27 GN=BTDB27_005140 PE=4 SV=1	BACTU	1	1.1066	0.8246
1676	1.18	1.18	28.6	tr|W8Y7Z6|W8Y7Z6_BACTU	Uncharacterized protein OS=Bacillus thuringiensis DB27 GN=BTDB27_003925 PE=3 SV=1	BACTU	1	0.9727	0.9657
1677	1.17	1.18	42	tr|W8Y0R0|W8Y0R0_BACTU	Uncharacterized protein OS=Bacillus thuringiensis DB27 GN=BTDB27_001366 PE=4 SV=1	BACTU	2	0.5702	0.4199
1678	1.17	1.17	86.4	tr|W8XWK9|W8XWK9_BACTU	Uncharacterized protein OS=Bacillus thuringiensis DB27 GN=BTDB27_005702 PE=4 SV=1	BACTU	5	0.7447	0.6789
1679	1.17	1.17	40.7	tr|W8YZV6|W8YZV6_BACTU	Uncharacterized protein OS=Bacillus thuringiensis DB27 GN=BTDB27_002367 PE=4 SV=1	BACTU	1	0.8872	0.8215
1680	1.17	1.17	45.1	tr|W8Y9J3|W8Y9J3_BACTU	Uncharacterized protein OS=Bacillus thuringiensis DB27 GN=BTDB27_004526 PE=4 SV=1	BACTU	1	0.7178	0.5659
1681	1.17	1.17	52.4	tr|W8YBX7|W8YBX7_BACTU	Uncharacterized protein OS=Bacillus thuringiensis DB27 GN=BTDB27_005315 PE=4 SV=1	BACTU	1	1.0864	0.8495
1682	1.16	1.17	35.2	tr|W8YAF1|W8YAF1_BACTU	Uncharacterized protein OS=Bacillus thuringiensis DB27 GN=BTDB27_001989 PE=4 SV=1	BACTU	1	0.7943	0.6707
1683	1.16	1.17	52.5	tr|W8Y7P0|W8Y7P0_BACTU	Uncharacterized protein OS=Bacillus thuringiensis DB27 GN=BTDB27_001049 PE=4 SV=1	BACTU	1	0.7244	0.5662
1684	1.13	4.95	64.5	tr|W8YAG0|W8YAG0_BACTU	Uncharacterized protein OS=Bacillus thuringiensis DB27 GN=BTDB27_004795 PE=4 SV=1	BACTU	4	1.0666	0.8893
1685	1.13	1.13	34.7	tr|W8YAT3|W8YAT3_BACTU	Uncharacterized protein OS=Bacillus thuringiensis DB27 GN=BTDB27_002134 PE=4 SV=1	BACTU	2	0.597	0.7122
1686	1.13	1.13	60.8	tr|W8XXJ6|W8XXJ6_BACTU	tRNA pseudouridine synthase A OS=Bacillus thuringiensis DB27 GN=truA PE=3 SV=1	BACTU	1	0.879	0.6991
1687	1.12	1.13	42.5	tr|W8Y7Z2|W8Y7Z2_BACTU	Uncharacterized protein OS=Bacillus thuringiensis DB27 GN=BTDB27_000848 PE=4 SV=1	BACTU	2	0.5058	0.3362
1688	1.12	1.12	28.9	tr|W8YK33|W8YK33_BACTU	Uncharacterized protein OS=Bacillus thuringiensis DB27 GN=BTDB27_005389 PE=4 SV=1	BACTU	1	0.879	0.8164
1689	1.12	1.12	38.6	tr|W8Y6K7|W8Y6K7_BACTU	Uncharacterized protein OS=Bacillus thuringiensis DB27 GN=BTDB27_003471 PE=3 SV=1	BACTU	1	0.6792	0.5092
1690	1.11	1.12	44.7	tr|W8YAJ0|W8YAJ0_BACTU	Uncharacterized protein OS=Bacillus thuringiensis DB27 GN=BTDB27_004856 PE=4 SV=1	BACTU	2	1.2474	0.8031
1691	1.1	1.1	68.1	tr|W8Y1W0|W8Y1W0_BACTU	Uncharacterized protein OS=Bacillus thuringiensis DB27 GN=BTDB27_001786 PE=4 SV=1	BACTU	3	1.1066	0.8185
1692	1.09	1.09	37.2	tr|W8YC12|W8YC12_BACTU	Uncharacterized protein OS=Bacillus thuringiensis DB27 GN=BTDB27_005360 PE=4 SV=1	BACTU	1	0.912	0.8726
1693	1.08	1.08	42.5	tr|W8Y4H5|W8Y4H5_BACTU	Uncharacterized protein OS=Bacillus thuringiensis DB27 GN=BTDB27_002675 PE=4 SV=1	BACTU	1	0.9204	0.7043
1694	1.08	1.08	49.5	tr|W8Y6V7|W8Y6V7_BACTU	Uncharacterized protein OS=Bacillus thuringiensis DB27 GN=BTDB27_003530 PE=4 SV=1	BACTU	1	0.8166	0.7025
1695	1.06	1.06	32.5	tr|W8YG31|W8YG31_BACTU	Uncharacterized protein OS=Bacillus thuringiensis DB27 GN=BTDB27_004004 PE=4 SV=1	BACTU	1	1.2023	0.6098
1696	1.05	1.05	53.1	tr|W8YAH4|W8YAH4_BACTU	Uncharacterized protein OS=Bacillus thuringiensis DB27 GN=BTDB27_002019 PE=3 SV=1	BACTU	1	0.8241	0.7263
1697	1.02	1.02	49.8	tr|W8YAS2|W8YAS2_BACTU	Threonine--tRNA ligase OS=Bacillus thuringiensis DB27 GN=thrS PE=3 SV=1	BACTU	1	1.0375	0.9107
1698	1.02	1.02	67	tr|W8Y8B2|W8Y8B2_BACTU	UPF0302 protein BTDB27_001259 OS=Bacillus thuringiensis DB27 GN=BTDB27_001259 PE=3 SV=1	BACTU	1	0.7727	0.6449
1699	1.02	1.02	22.2	tr|W8YIT3|W8YIT3_BACTU	Uncharacterized protein OS=Bacillus thuringiensis DB27 GN=BTDB27_004949 PE=4 SV=1	BACTU	1	1.2023	0.6657
1700	0.99	0.99	38	tr|W8Y8R6|W8Y8R6_BACTU	Uncharacterized protein OS=Bacillus thuringiensis DB27 GN=BTDB27_004236 PE=4 SV=1	BACTU	1	0.7656	0.9398
1701	0.99	0.99	48.4	tr|W8YIK8|W8YIK8_BACTU	Uncharacterized protein OS=Bacillus thuringiensis DB27 GN=BTDB27_004618 PE=4 SV=1	BACTU	2	0.7244	0.5993
1702	0.98	0.98	38.5	tr|W8YEM6|W8YEM6_BACTU	Uncharacterized protein OS=Bacillus thuringiensis DB27 GN=BTDB27_003479 PE=4 SV=1	BACTU	1	1.1588	0.7534
1703	0.98	0.98	85.5	tr|W8XXB3|W8XXB3_BACTU	Uncharacterized protein OS=Bacillus thuringiensis DB27 GN=BTDB27_000085 PE=4 SV=1	BACTU	2	0.9817	0.8108
1704	0.98	0.98	19.7	tr|W8Y2P6|W8Y2P6_BACTU	Sec-independent protein translocase protein TatA OS=Bacillus thuringiensis DB27 GN=tatA PE=3 SV=1	BACTU	1	0.912	0.8741
1705	0.96	0.96	34	tr|W8Y3N5|W8Y3N5_BACTU	Uncharacterized protein OS=Bacillus thuringiensis DB27 GN=BTDB27_002335 PE=4 SV=1	BACTU	2
1706	0.95	0.95	15.3	tr|W8YDQ3|W8YDQ3_BACTU	Uncharacterized protein OS=Bacillus thuringiensis DB27 GN=BTDB27_003154 PE=4 SV=1	BACTU	1	1.1376	0.7802
1707	0.95	0.95	20	tr|W8Y3Q4|W8Y3Q4_BACTU	Uncharacterized protein OS=Bacillus thuringiensis DB27 GN=BTDB27_002360 PE=4 SV=1	BACTU	1	1.1912	0.7223
1708	0.94	8.54	85.6	tr|W8Z3E5|W8Z3E5_BACTU	Uncharacterized protein OS=Bacillus thuringiensis DB27 GN=BTDB27_003567 PE=3 SV=1	BACTU	22	1.0186	0.4515
1709	0.92	0.92	16.3	tr|W8YAK2|W8YAK2_BACTU	Uncharacterized protein OS=Bacillus thuringiensis DB27 GN=BTDB27_001788 PE=4 SV=1	BACTU	1
1710	0.91	0.98	55.1	tr|W8YCX7|W8YCX7_BACTU	Uncharacterized protein OS=Bacillus thuringiensis DB27 GN=BTDB27_002628 PE=4 SV=1	BACTU	2	1.1272	0.7908
1711	0.91	0.91	13.4	RRRRRtr|W8Y8X3|W8Y8X3_BACTU	REVERSED Uncharacterized protein OS=Bacillus thuringiensis DB27 GN=BTDB27_004291 PE=3 SV=1	BACTU	1	0.929	0.8916
1712	0.91	0.91	50	tr|W8Y4R1|W8Y4R1_BACTU	Uncharacterized protein OS=Bacillus thuringiensis DB27 GN=BTDB27_002786 PE=4 SV=1	BACTU	1
1713	0.9	0.9	62.2	tr|W8Y1U8|W8Y1U8_BACTU	Uncharacterized protein OS=Bacillus thuringiensis DB27 GN=BTDB27_001776 PE=4 SV=1	BACTU	1	0.9817	0.8232
1714	0.89	0.89	32.2	tr|W8YBZ0|W8YBZ0_BACTU	Uncharacterized protein OS=Bacillus thuringiensis DB27 GN=BTDB27_005330 PE=4 SV=1	BACTU	1	1.2942	0.6153
1715	0.89	0.89	24.6	tr|W8YJN4|W8YJN4_BACTU	Uncharacterized protein OS=Bacillus thuringiensis DB27 GN=BTDB27_004978 PE=3 SV=1	BACTU	1	1.0471	0.9131
1716	0.88	0.88	45.2	tr|W8Z395|W8Z395_BACTU	UPF0154 protein BTDB27_003517 OS=Bacillus thuringiensis DB27 GN=BTDB27_003517 PE=3 SV=1	BACTU	1	1.0375	0.776
1717	0.87	0.87	35.2	tr|W8Y9V9|W8Y9V9_BACTU	L-threonine dehydratase OS=Bacillus thuringiensis DB27 GN=ilvA PE=3 SV=1	BACTU	2	0.6546	0.5425
1718	0.87	0.87	26.5	tr|W8XZG8|W8XZG8_BACTU	Cardiolipin synthase OS=Bacillus thuringiensis DB27 GN=BTDB27_000891 PE=3 SV=1	BACTU	1	1.1912	0.6747
1719	0.86	0.87	38.2	tr|W8Y6E6|W8Y6E6_BACTU	Uncharacterized protein OS=Bacillus thuringiensis DB27 GN=BTDB27_003406 PE=4 SV=1	BACTU	2	1.3932	0.5413
1720	0.86	0.86	26.5	tr|W8Y883|W8Y883_BACTU	Uncharacterized protein OS=Bacillus thuringiensis DB27 GN=BTDB27_001234 PE=4 SV=1	BACTU	2	1.1169	0.8116
1721	0.84	0.84	43.4	tr|W8Y6T8|W8Y6T8_BACTU	Uncharacterized protein OS=Bacillus thuringiensis DB27 GN=BTDB27_000729 PE=4 SV=1	BACTU	1	1.0186	0.9268
1722	0.84	0.84	28.3	tr|W8YAN2|W8YAN2_BACTU	Uncharacterized protein OS=Bacillus thuringiensis DB27 GN=BTDB27_004911 PE=4 SV=1	BACTU	1	1.2246	0.6897
1723	0.82	0.82	43.8	tr|W8Y7A7|W8Y7A7_BACTU	Uncharacterized protein OS=Bacillus thuringiensis DB27 GN=BTDB27_000633 PE=4 SV=1	BACTU	1	1.3552	0.5716
1724	0.81	0.81	46	tr|W8Y6I3|W8Y6I3_BACTU	Uncharacterized protein OS=Bacillus thuringiensis DB27 GN=BTDB27_003446 PE=4 SV=1	BACTU	2	1.2359	0.3597
1725	0.8	0.8	61	tr|W8YY12|W8YY12_BACTU	Uncharacterized protein OS=Bacillus thuringiensis DB27 GN=BTDB27_001752 PE=4 SV=1	BACTU	1	0.5105	0.3409
1726	0.79	0.79	77.8	tr|W8Y3T0|W8Y3T0_BACTU	Uncharacterized protein OS=Bacillus thuringiensis DB27 GN=BTDB27_002395 PE=4 SV=1	BACTU	2	0.9376	0.8493
1727	0.78	0.79	29	tr|W8YW29|W8YW29_BACTU	Uncharacterized protein OS=Bacillus thuringiensis DB27 GN=BTDB27_001132 PE=4 SV=1	BACTU	1	1.6444	0.4321
1728	0.78	0.79	31	tr|W8XXT8|W8XXT8_BACTU	Uncharacterized protein OS=Bacillus thuringiensis DB27 GN=BTDB27_000270 PE=4 SV=1	BACTU	1	1.0765	0.8624
1729	0.77	0.77	12.9	tr|W8Y0Y5|W8Y0Y5_BACTU	RNA-binding protein Hfq OS=Bacillus thuringiensis DB27 GN=hfq PE=3 SV=1	BACTU	1	0.9638	0.9487
1730	0.75	0.75	20.6	tr|W8Z617|W8Z617_BACTU	Uncharacterized protein OS=Bacillus thuringiensis DB27 GN=BTDB27_004397 PE=4 SV=1	BACTU	1	1.7061	0.3994
1731	0.75	0.75	24.6	tr|W8YGI0|W8YGI0_BACTU	30S ribosomal protein S21 OS=Bacillus thuringiensis DB27 GN=rpsU PE=3 SV=1	BACTU	1	0.8472	0.8416
1732	0.74	0.75	45.5	tr|W8Z6S4|W8Z6S4_BACTU	Uncharacterized protein OS=Bacillus thuringiensis DB27 GN=BTDB27_004652 PE=4 SV=1	BACTU	1
1733	0.74	0.74	45.1	tr|W8YC51|W8YC51_BACTU	Uncharacterized protein OS=Bacillus thuringiensis DB27 GN=BTDB27_005410 PE=4 SV=1	BACTU	1	0.879	0.8117
1734	0.72	0.72	25.7	tr|W8Y125|W8Y125_BACTU	Uncharacterized protein OS=Bacillus thuringiensis DB27 GN=BTDB27_001410 PE=4 SV=1	BACTU	1	0.787	0.1684
1735	0.71	0.72	12	tr|W8Y8N1|W8Y8N1_BACTU	Uncharacterized protein OS=Bacillus thuringiensis DB27 GN=BTDB27_001349 PE=3 SV=1	BACTU	1	1.1803	0.6672
1736	0.7	0.7	54.2	tr|W8Z4U2|W8Z4U2_BACTU	Uncharacterized protein OS=Bacillus thuringiensis DB27 GN=BTDB27_004032 PE=4 SV=1	BACTU	1	0.9817	0.9919

## Sheet: Q2
N	Unused	Total	% Cov	Accession #	Name	Species	Peptides(95%)	121:119	PVal 121:119
1	118.54	118.54	76.3	tr|W8Y542|W8Y542_BACTU	DNA-directed RNA polymerase subunit beta' OS=Bacillus thuringiensis DB27 GN=rpoC PE=3 SV=1	BACTU	111	1.7701	0.0006
2	111.65	111.65	84.3	tr|W8YCP5|W8YCP5_BACTU	60 kDa chaperonin OS=Bacillus thuringiensis DB27 GN=groL PE=3 SV=1	BACTU	223	0.7656	0.0023
3	98.71	98.71	71.5	tr|W8YSD2|W8YSD2_BACTU	DNA-directed RNA polymerase subunit beta OS=Bacillus thuringiensis DB27 GN=rpoB PE=3 SV=1	BACTU	82	1.3677	0.0017
4	91.93	91.93	77.9	tr|W8YSB2|W8YSB2_BACTU	Uncharacterized protein OS=Bacillus thuringiensis DB27 GN=BTDB27_005683 PE=3 SV=1	BACTU	101	0.871	0.0558
5	91.29	91.29	85.7	tr|W8YSD6|W8YSD6_BACTU	Elongation factor G OS=Bacillus thuringiensis DB27 GN=fusA PE=3 SV=1	BACTU	147	0.8017	0.1043
6	89.73	89.73	81.8	tr|W8YGI5|W8YGI5_BACTU	Chaperone protein DnaK OS=Bacillus thuringiensis DB27 GN=dnaK PE=2 SV=1	BACTU	102	0.9036	0.4428
7	87.15	87.15	89.6	tr|W8Y547|W8Y547_BACTU	Elongation factor Tu OS=Bacillus thuringiensis DB27 GN=tuf PE=3 SV=1	BACTU	311	0.955	0.2898
8	84.72	84.72	90.3	tr|W8Z819|W8Z819_BACTU	Enolase OS=Bacillus thuringiensis DB27 GN=eno PE=3 SV=1	BACTU	168	0.3597	0.4484
9	82.99	82.99	69.2	tr|W8YGD6|W8YGD6_BACTU	Pyruvate carboxylase OS=Bacillus thuringiensis DB27 GN=BTDB27_003803 PE=4 SV=1	BACTU	68	0.929	0.4464
10	76.42	76.42	84.2	tr|W8Y698|W8Y698_BACTU	Uncharacterized protein OS=Bacillus thuringiensis DB27 GN=BTDB27_000283 PE=4 SV=1	BACTU	66	2.6792	0
11	74.77	74.77	87.8	tr|W8YJN3|W8YJN3_BACTU	ATP synthase subunit beta OS=Bacillus thuringiensis DB27 GN=atpD PE=3 SV=1	BACTU	114	0.6194	0.8106
12	72.76	72.76	70.5	tr|W8Y6I8|W8Y6I8_BACTU	Aconitate hydratase OS=Bacillus thuringiensis DB27 GN=BTDB27_003451 PE=3 SV=1	BACTU	72	0.8472	0.1474
13	72.66	72.66	83.7	tr|W8Y5L2|W8Y5L2_BACTU	1-pyrroline-5-carboxylate dehydrogenase OS=Bacillus thuringiensis DB27 GN=rocA PE=3 SV=1	BACTU	88	0.631	0.3857
14	70.95	70.95	62.9	tr|W8YER0|W8YER0_BACTU	Transketolase OS=Bacillus thuringiensis DB27 GN=BTDB27_003519 PE=3 SV=1	BACTU	98	0.3404	0.0579
15	70.2	70.2	64.9	tr|W8Y895|W8Y895_BACTU	2-oxoglutarate dehydrogenase E1 component OS=Bacillus thuringiensis DB27 GN=odhA PE=3 SV=1	BACTU	75	2.6062	0.2381
16	69.48	69.48	73	tr|W8XXL7|W8XXL7_BACTU	Uncharacterized protein OS=Bacillus thuringiensis DB27 GN=BTDB27_000241 PE=4 SV=1	BACTU	63	0.7516	0.468
17	65.14	65.14	67.2	tr|W8Y7N3|W8Y7N3_BACTU	Dihydrolipoyl dehydrogenase OS=Bacillus thuringiensis DB27 GN=BTDB27_003826 PE=4 SV=1	BACTU	148	0.4571	0.1942
18	64.59	64.59	81.5	tr|W8YAN9|W8YAN9_BACTU	Methylmalonate semialdehyde dehydrogenase [acylating] OS=Bacillus thuringiensis DB27 GN=iolA PE=3 SV=1	BACTU	59	0.6138	0.626
19	63.21	63.21	77.2	tr|W8Y9G2|W8Y9G2_BACTU	Isocitrate dehydrogenase [NADP] OS=Bacillus thuringiensis DB27 GN=BTDB27_004496 PE=3 SV=1	NADP	64	0.3873	0.5104
20	62.95	62.95	73.2	tr|W8Y9G7|W8Y9G7_BACTU	Pyruvate kinase OS=Bacillus thuringiensis DB27 GN=BTDB27_004501 PE=3 SV=1	BACTU	62	0.9817	0.1691
21	62.37	62.37	71.7	tr|W8Z4C3|W8Z4C3_BACTU	5-methyltetrahydropteroyltriglutamate--homocysteine methyltransferase OS=Bacillus thuringiensis DB27 GN=metE PE=3 SV=1	BACTU	58	1.2942	0.0365
22	60.35	60.36	61.2	tr|W8XXN8|W8XXN8_BACTU	Uncharacterized protein OS=Bacillus thuringiensis DB27 GN=BTDB27_000261 PE=4 SV=1	BACTU	34	1.7061	0.0001
23	58.86	58.86	69.2	tr|W8YIG0|W8YIG0_BACTU	Uncharacterized protein OS=Bacillus thuringiensis DB27 GN=BTDB27_004568 PE=4 SV=1	BACTU	40	1.1803	0.0046
24	58.57	58.57	80.1	tr|W8Y777|W8Y777_BACTU	Succinate--CoA ligase [ADP-forming] subunit beta OS=Bacillus thuringiensis DB27 GN=sucC PE=3 SV=1	ADP-forming	77	0.9462	0.4738
25	57.83	57.83	90.6	tr|W8YWE6|W8YWE6_BACTU	Uncharacterized protein OS=Bacillus thuringiensis DB27 GN=BTDB27_001237 PE=4 SV=1	BACTU	64	0.8241	0.5939
26	57.67	57.67	88.9	tr|W8Y962|W8Y962_BACTU	Trigger factor OS=Bacillus thuringiensis DB27 GN=tig PE=3 SV=1	BACTU	67	0.3105	0.0065
27	56.78	56.78	62.3	tr|W8Y4R4|W8Y4R4_BACTU	Phosphoribosylformylglycinamidine synthase subunit PurL OS=Bacillus thuringiensis DB27 GN=purL PE=3 SV=1	BACTU	57	0.4055	0.6845
28	56.19	56.19	68.6	tr|W8Z2U3|W8Z2U3_BACTU	Uncharacterized protein OS=Bacillus thuringiensis DB27 GN=BTDB27_003362 PE=3 SV=1	BACTU	50	1.0666	0.4479
29	55.37	55.37	77.1	tr|W8YAQ7|W8YAQ7_BACTU	Uncharacterized protein OS=Bacillus thuringiensis DB27 GN=BTDB27_004941 PE=3 SV=1	BACTU	62	1.1066	0.5673
30	54.91	54.91	60.9	tr|W8Y7E0|W8Y7E0_BACTU	Isoleucine--tRNA ligase OS=Bacillus thuringiensis DB27 GN=ileS PE=3 SV=1	BACTU	39	0.6427	0.3028
31	54.81	54.81	76.1	tr|W8Y949|W8Y949_BACTU	Valine--tRNA ligase OS=Bacillus thuringiensis DB27 GN=valS PE=3 SV=1	BACTU	33	2.1677	0.007
32	54.5	54.54	85.8	tr|W8YK74|W8YK74_BACTU	Inosine-5'-monophosphate dehydrogenase OS=Bacillus thuringiensis DB27 GN=guaB PE=3 SV=1	BACTU	69	0.3105	0.9636
33	54.2	54.2	85.8	tr|W8Z497|W8Z497_BACTU	Dihydrolipoamide acetyltransferase component of pyruvate dehydrogenase complex OS=Bacillus thuringiensis DB27 GN=BTDB27_003827 PE=3 SV=1	BACTU	98	0.3664	0.2047
34	54.18	54.18	55.2	tr|W8YJK7|W8YJK7_BACTU	Uncharacterized protein OS=Bacillus thuringiensis DB27 GN=BTDB27_004943 PE=4 SV=1	BACTU	53	1.3932	0.0054
35	53.72	53.72	63	tr|W8Z682|W8Z682_BACTU	Phenylalanine--tRNA ligase beta subunit OS=Bacillus thuringiensis DB27 GN=pheT PE=3 SV=1	BACTU	35	1.028	0.5102
36	53.61	53.61	93.2	tr|W8YGF7|W8YGF7_BACTU	Uncharacterized protein OS=Bacillus thuringiensis DB27 GN=BTDB27_003828 PE=4 SV=1	BACTU	126	0.7943	0.6145
37	53.57	53.57	67.2	tr|W8YFV9|W8YFV9_BACTU	Translation initiation factor IF-2 OS=Bacillus thuringiensis DB27 GN=infB PE=3 SV=1	BACTU	43	0.955	0.2236
38	53.24	53.24	63	tr|W8Y7C5|W8Y7C5_BACTU	Uncharacterized protein OS=Bacillus thuringiensis DB27 GN=BTDB27_000894 PE=4 SV=1	BACTU	50	0.787	0.7611
39	52.76	62.37	77.4	tr|W8Y7A5|W8Y7A5_BACTU	Chaperone protein ClpB OS=Bacillus thuringiensis DB27 GN=clpB PE=3 SV=1	BACTU	49	0.6607	0.3599
40	52.64	52.64	87.7	tr|W8Z9Q8|W8Z9Q8_BACTU	Uncharacterized protein OS=Bacillus thuringiensis DB27 GN=BTDB27_005587 PE=3 SV=1	BACTU	64	0.9204	0.6439
41	52.23	53.08	63.2	tr|W8Z2Z3|W8Z2Z3_BACTU	Uncharacterized protein OS=Bacillus thuringiensis DB27 GN=BTDB27_003422 PE=4 SV=1	BACTU	46	0.8395	0.3903
42	51.75	51.75	67.4	tr|W8Z3Q1|W8Z3Q1_BACTU	Polyribonucleotide nucleotidyltransferase OS=Bacillus thuringiensis DB27 GN=pnp PE=3 SV=1	BACTU	44	0.787	0.2049
43	51.65	51.65	74.6	tr|W8YB16|W8YB16_BACTU	Glyceraldehyde-3-phosphate dehydrogenase OS=Bacillus thuringiensis DB27 GN=BTDB27_005046 PE=3 SV=1	BACTU	127	1.0568	0.245
44	51.2	51.21	78.7	tr|W8YJ81|W8YJ81_BACTU	Protein translocase subunit SecA OS=Bacillus thuringiensis DB27 GN=secA PE=3 SV=1	BACTU	35	0.5702	0.5269
45	50.71	50.71	80.9	tr|W8YH24|W8YH24_BACTU	Aminomethyltransferase OS=Bacillus thuringiensis DB27 GN=gcvT PE=3 SV=1	BACTU	44	0.3767	0.0094
46	50.09	50.09	70.5	tr|W8YK96|W8YK96_BACTU	Methionine--tRNA ligase OS=Bacillus thuringiensis DB27 GN=metG PE=3 SV=1	BACTU	36	0.871	0.8888
47	50	50	75.3	tr|W8YAH9|W8YAH9_BACTU	Glucose-6-phosphate isomerase OS=Bacillus thuringiensis DB27 GN=pgi PE=3 SV=1	BACTU	67	0.5248	0.8447
48	49.64	49.64	89.9	tr|W8Y9N3|W8Y9N3_BACTU	Alanine dehydrogenase OS=Bacillus thuringiensis DB27 GN=BTDB27_004525 PE=3 SV=1	BACTU	94	0.227	0.1687
49	48.13	48.13	80.9	tr|W8Y986|W8Y986_BACTU	Uncharacterized protein OS=Bacillus thuringiensis DB27 GN=BTDB27_004416 PE=4 SV=1	BACTU	55	0.207	0.0001
50	47.91	47.91	67.4	tr|W8YF71|W8YF71_BACTU	ATP-dependent protease ATPase subunit HslU OS=Bacillus thuringiensis DB27 GN=hslU PE=3 SV=1	BACTU	44	0.6546	0.5228
51	46.6	46.6	73.4	tr|W8Y2X4|W8Y2X4_BACTU	Uncharacterized protein OS=Bacillus thuringiensis DB27 GN=BTDB27_002090 PE=4 SV=1	BACTU	40	0.7447	0.6311
52	46.53	51.58	70.4	tr|W8YF88|W8YF88_BACTU	Uncharacterized protein OS=Bacillus thuringiensis DB27 GN=BTDB27_003423 PE=4 SV=1	BACTU	48	1.0965	0.0132
53	46.5	46.5	56.4	tr|W8Z3Y7|W8Z3Y7_BACTU	Carbamoyl-phosphate synthase (glutamine-hydrolyzing) OS=Bacillus thuringiensis DB27 GN=BTDB27_003742 PE=3 SV=1	BACTU	29	0.5105	0.3259
54	46.43	46.43	76.3	tr|W8YJX1|W8YJX1_BACTU	Arginine--tRNA ligase OS=Bacillus thuringiensis DB27 GN=argS PE=3 SV=1	BACTU	38	1.3552	0.5373
55	46.12	46.12	79.3	tr|W8Y2R5|W8Y2R5_BACTU	Uncharacterized protein OS=Bacillus thuringiensis DB27 GN=BTDB27_002025 PE=3 SV=1	BACTU	56	0.4169	0.6924
56	45.92	45.92	68.6	tr|W8Z4G9|W8Z4G9_BACTU	Phosphoenolpyruvate-protein phosphotransferase OS=Bacillus thuringiensis DB27 GN=BTDB27_003907 PE=3 SV=1	BACTU	38	0.3945	0.5835
57	45.76	45.76	79.9	tr|W8XYI8|W8XYI8_BACTU	N-acetylmuramic acid 6-phosphate etherase OS=Bacillus thuringiensis DB27 GN=murQ PE=3 SV=1	BACTU	42	0.2489	0.0783
58	45.74	45.74	90.9	tr|W8YB39|W8YB39_BACTU	Phosphoglycerate kinase OS=Bacillus thuringiensis DB27 GN=pgk PE=3 SV=1	BACTU	68	0.4207	0.3129
59	45.5	45.5	59.1	tr|W8YC93|W8YC93_BACTU	ATP-dependent zinc metalloprotease FtsH OS=Bacillus thuringiensis DB27 GN=ftsH PE=3 SV=1	BACTU	43	0.4246	0.4656
60	45.15	45.15	81.2	tr|W8YJD1|W8YJD1_BACTU	Phosphomethylpyrimidine synthase OS=Bacillus thuringiensis DB27 GN=thiC PE=3 SV=1	BACTU	83	0.879	0.6577
61	44.76	44.76	56.1	tr|W8YI91|W8YI91_BACTU	Threonine--tRNA ligase OS=Bacillus thuringiensis DB27 GN=thrS PE=3 SV=1	BACTU	28	1.2823	0.0443
62	44.25	44.25	62	tr|W8Z009|W8Z009_BACTU	Uncharacterized protein OS=Bacillus thuringiensis DB27 GN=BTDB27_002422 PE=3 SV=1	BACTU	31	1.0375	0.2051
63	44.11	45.65	71.2	tr|W8YCT1|W8YCT1_BACTU	Uncharacterized protein OS=Bacillus thuringiensis DB27 GN=BTDB27_002578 PE=4 SV=1	BACTU	46	0.9727	0.8282
64	43.79	43.79	83.2	tr|W8YL68|W8YL68_BACTU	Lysine--tRNA ligase OS=Bacillus thuringiensis DB27 GN=lysS PE=3 SV=1	BACTU	35	1.1376	0.1499
65	43.28	43.28	80.3	tr|W8Z3N3|W8Z3N3_BACTU	Uncharacterized protein OS=Bacillus thuringiensis DB27 GN=BTDB27_003647 PE=4 SV=1	BACTU	38	1	0.3135
66	42.87	42.87	60	tr|W8YBM2|W8YBM2_BACTU	ATP synthase subunit alpha OS=Bacillus thuringiensis DB27 GN=atpA PE=3 SV=1	BACTU	37	0.912	0.1585
67	41.92	41.92	66.5	tr|W8Y990|W8Y990_BACTU	Uncharacterized protein OS=Bacillus thuringiensis DB27 GN=BTDB27_004421 PE=4 SV=1	BACTU	36	1.1066	0.2429
68	41.69	41.69	65.2	tr|W8YHI6|W8YHI6_BACTU	Alanine--tRNA ligase OS=Bacillus thuringiensis DB27 GN=alaS PE=3 SV=1	BACTU	31	0.8166	0.7442
69	40.63	40.63	57.7	tr|W8Z488|W8Z488_BACTU	Uncharacterized protein OS=Bacillus thuringiensis DB27 GN=BTDB27_003812 PE=4 SV=1	BACTU	35	0.9036	0.9973
70	40.61	40.61	80.4	tr|W8YB00|W8YB00_BACTU	Uncharacterized protein OS=Bacillus thuringiensis DB27 GN=BTDB27_005005 PE=4 SV=1	BACTU	42	0.302	0.3216
71	40.56	40.56	58.3	tr|W8YYD5|W8YYD5_BACTU	Formate--tetrahydrofolate ligase OS=Bacillus thuringiensis DB27 GN=fhs PE=3 SV=1	BACTU	26	0.1888	0.0695
72	40.43	40.43	63.4	tr|W8XXA5|W8XXA5_BACTU	Uncharacterized protein OS=Bacillus thuringiensis DB27 GN=BTDB27_000075 PE=3 SV=1	BACTU	49	0.4571	0.2624
73	40.21	40.21	69.2	tr|W8Y747|W8Y747_BACTU	Uncharacterized protein OS=Bacillus thuringiensis DB27 GN=BTDB27_003630 PE=4 SV=1	BACTU	38	1.5136	0.0324
74	40.02	40.02	92.6	tr|W8YH72|W8YH72_BACTU	Superoxide dismutase OS=Bacillus thuringiensis DB27 GN=BTDB27_004128 PE=3 SV=1	BACTU	62	0.1706	0.2782
75	39.99	39.99	68	tr|W8YCL2|W8YCL2_BACTU	GMP synthase [glutamine-hydrolyzing] OS=Bacillus thuringiensis DB27 GN=guaA PE=3 SV=1	BACTU	33	0.6081	0.8484
76	39.91	39.91	61.8	tr|W8YHK1|W8YHK1_BACTU	Uncharacterized protein OS=Bacillus thuringiensis DB27 GN=BTDB27_004258 PE=3 SV=1	BACTU	22	0.7798	0.9062
77	39.81	39.81	59.4	tr|W8YKS6|W8YKS6_BACTU	Homoserine dehydrogenase OS=Bacillus thuringiensis DB27 GN=BTDB27_005353 PE=3 SV=1	BACTU	30	1.0186	0.1298
78	39.69	39.69	84.4	tr|W8XX55|W8XX55_BACTU	Adenylosuccinate lyase OS=Bacillus thuringiensis DB27 GN=BTDB27_000015 PE=3 SV=1	BACTU	43	1.0864	0.0238
79	39.61	39.61	77.8	tr|W8YVK3|W8YVK3_BACTU	Dihydrolipoyllysine-residue succinyltransferase component of 2-oxoglutarate dehydrogenase complex OS=Bacillus thuringiensis DB27 GN=BTDB27_000952 PE=3 SV=1	BACTU	53	0.118	0.3463
80	39.22	39.84	66.6	tr|W8YJP5|W8YJP5_BACTU	Serine hydroxymethyltransferase OS=Bacillus thuringiensis DB27 GN=glyA PE=3 SV=1	BACTU	38	0.3837	0.7367
81	39.14	39.14	70.6	tr|W8YFQ3|W8YFQ3_BACTU	Ribonuclease J OS=Bacillus thuringiensis DB27 GN=rnj PE=3 SV=1	BACTU	34	0.7379	0.9737
82	39.07	39.07	93.9	tr|W8Y765|W8Y765_BACTU	Elongation factor Ts OS=Bacillus thuringiensis DB27 GN=tsf PE=3 SV=1	BACTU	64	0.6982	0.9326
83	39.03	39.07	72.8	tr|W8YAS0|W8YAS0_BACTU	Uncharacterized protein OS=Bacillus thuringiensis DB27 GN=BTDB27_004920 PE=4 SV=1	BACTU	46	0.302	0.1932
84	38.8	38.81	65.4	tr|W8YIL1|W8YIL1_BACTU	Probable cytosol aminopeptidase OS=Bacillus thuringiensis DB27 GN=pepA PE=3 SV=1	BACTU	30	0.8241	0.8156
85	38.67	38.67	53.9	tr|W8YC83|W8YC83_BACTU	Ribose-phosphate pyrophosphokinase OS=Bacillus thuringiensis DB27 GN=prs PE=3 SV=1	BACTU	41	0.4246	0.8791
86	38.6	38.6	81.3	tr|W8Y8B1|W8Y8B1_BACTU	Probable glycine dehydrogenase (decarboxylating) subunit 2 OS=Bacillus thuringiensis DB27 GN=gcvPB PE=3 SV=1	BACTU	42	0.4246	0.1222
87	38.56	38.56	96.4	tr|W8YJ13|W8YJ13_BACTU	Triosephosphate isomerase OS=Bacillus thuringiensis DB27 GN=tpiA PE=3 SV=1	BACTU	63	0.3373	0.8167
88	38.25	38.25	68.6	tr|W8Z7J1|W8Z7J1_BACTU	Glycine--tRNA ligase OS=Bacillus thuringiensis DB27 GN=glyQS PE=3 SV=1	BACTU	40	0.5702	0.184
89	38.03	38.03	77.1	tr|W8YKL4|W8YKL4_BACTU	DEAD-box ATP-dependent RNA helicase CshA OS=Bacillus thuringiensis DB27 GN=cshA PE=3 SV=1	BACTU	23	0.7798	0.2193
90	38.03	38.03	70.8	tr|W8YST8|W8YST8_BACTU	Lipoprotein OS=Bacillus thuringiensis DB27 GN=BTDB27_000037 PE=3 SV=1	BACTU	48	0.182	0.2452
91	38	38	70.8	tr|W8XZW3|W8XZW3_BACTU	Ribonucleoside-diphosphate reductase OS=Bacillus thuringiensis DB27 GN=BTDB27_001056 PE=3 SV=1	BACTU	22	1.0471	0.134
92	37.94	40	68.4	tr|W8YZ10|W8YZ10_BACTU	Uncharacterized protein OS=Bacillus thuringiensis DB27 GN=BTDB27_002092 PE=3 SV=1	BACTU	31	0.863	0.7458
93	37.71	37.71	69.3	tr|W8Y0X5|W8Y0X5_BACTU	Uncharacterized protein OS=Bacillus thuringiensis DB27 GN=BTDB27_001441 PE=4 SV=1	BACTU	26	0.7379	0.3901
94	37.7	37.7	62.9	tr|W8YB05|W8YB05_BACTU	Ribonuclease R OS=Bacillus thuringiensis DB27 GN=rnr PE=3 SV=1	BACTU	20	1.7061	0.0206
95	37.52	37.52	62.6	tr|W8Z6N0|W8Z6N0_BACTU	Uncharacterized protein OS=Bacillus thuringiensis DB27 GN=BTDB27_004607 PE=4 SV=1	BACTU	23	0.3499	0.5602
96	37.51	37.51	71.7	tr|W8YFP8|W8YFP8_BACTU	Uncharacterized protein OS=Bacillus thuringiensis DB27 GN=BTDB27_003829 PE=4 SV=1	BACTU	68	0.9908	0.8565
97	37.42	37.56	76.9	tr|W8Y9C4|W8Y9C4_BACTU	Asparagine--tRNA ligase OS=Bacillus thuringiensis DB27 GN=asnS PE=3 SV=1	BACTU	26	0.5916	0.6185
98	37.42	37.42	61.2	tr|W8XZV1|W8XZV1_BACTU	Uncharacterized protein OS=Bacillus thuringiensis DB27 GN=BTDB27_001041 PE=3 SV=1	BACTU	25	1.3804	0.3897
99	36.75	36.75	64.2	tr|W8XX82|W8XX82_BACTU	Aspartyl/glutamyl-tRNA(Asn/Gln) amidotransferase subunit B OS=Bacillus thuringiensis DB27 GN=gatB PE=3 SV=1	BACTU	23	0.863	0.1044
100	36.72	36.77	75.6	tr|W8YHK3|W8YHK3_BACTU	Acetate kinase OS=Bacillus thuringiensis DB27 GN=ackA PE=3 SV=1	BACTU	38	0.1472	0.0285
101	36.55	36.55	86.7	tr|W8YT96|W8YT96_BACTU	Uncharacterized protein OS=Bacillus thuringiensis DB27 GN=BTDB27_000197 PE=4 SV=1	BACTU	30	0.8318	0.2193
102	36.38	36.38	77.3	tr|W8XZH5|W8XZH5_BACTU	Ornithine aminotransferase OS=Bacillus thuringiensis DB27 GN=rocD PE=3 SV=1	BACTU	46	0.4966	0.4547
103	35.74	38.18	76.8	tr|W8Y6F8|W8Y6F8_BACTU	Uncharacterized protein OS=Bacillus thuringiensis DB27 GN=BTDB27_003421 PE=4 SV=1	BACTU	54	1.0471	0.6353
104	35.59	35.59	71.9	tr|W8Z414|W8Z414_BACTU	Cell division protein FtsZ OS=Bacillus thuringiensis DB27 GN=ftsZ PE=3 SV=1	BACTU	30	0.2911	0.0056
105	35.35	35.35	61.3	tr|W8Y5K4|W8Y5K4_BACTU	Bifunctional purine biosynthesis protein PurH OS=Bacillus thuringiensis DB27 GN=purH PE=3 SV=1	BACTU	38	0.7447	0.0832
106	35.34	35.34	67.8	tr|W8YI01|W8YI01_BACTU	Lon protease OS=Bacillus thuringiensis DB27 GN=lon PE=2 SV=1	BACTU	25	0.8017	0.4327
107	35.32	36.52	53.2	tr|W8YFU2|W8YFU2_BACTU	Ribonuclease J OS=Bacillus thuringiensis DB27 GN=rnj PE=3 SV=1	BACTU	23	0.8872	0.7295
108	35.24	35.24	66.3	tr|W8Z9H8|W8Z9H8_BACTU	Glutamine--fructose-6-phosphate aminotransferase [isomerizing] OS=Bacillus thuringiensis DB27 GN=glmS PE=3 SV=1	BACTU	36	0.4831	0.4428
109	35.17	35.17	60.7	tr|W8Z7Q2|W8Z7Q2_BACTU	Uncharacterized protein OS=Bacillus thuringiensis DB27 GN=BTDB27_004917 PE=4 SV=1	BACTU	28	0.4018	0.2047
110	35.07	35.07	77.7	tr|W8XZU5|W8XZU5_BACTU	Uncharacterized protein OS=Bacillus thuringiensis DB27 GN=BTDB27_000985 PE=4 SV=1	BACTU	48	0.7943	0.3685
111	34.91	34.91	83.7	tr|W8Z643|W8Z643_BACTU	Uncharacterized protein OS=Bacillus thuringiensis DB27 GN=BTDB27_004422 PE=4 SV=1	BACTU	35	1.4322	0.2518
112	34.88	36.28	76.8	tr|W8Z4T8|W8Z4T8_BACTU	Uncharacterized protein OS=Bacillus thuringiensis DB27 GN=BTDB27_004027 PE=3 SV=1	BACTU	44	0.4246	0.5437
113	34.78	34.78	48.5	tr|W8Y626|W8Y626_BACTU	Uncharacterized protein OS=Bacillus thuringiensis DB27 GN=BTDB27_000208 PE=4 SV=1	BACTU	18	0.7112	0.2014
114	34.75	35.71	61.7	tr|W8Y4B7|W8Y4B7_BACTU	Uncharacterized protein OS=Bacillus thuringiensis DB27 GN=BTDB27_002651 PE=4 SV=1	BACTU	24	1.1482	0.3586
115	34.64	34.64	77.9	tr|W8Y4S8|W8Y4S8_BACTU	Glutamyl-tRNA(Gln) amidotransferase subunit A OS=Bacillus thuringiensis DB27 GN=gatA PE=3 SV=1	BACTU	25	0.8472	0.5412
116	34.62	34.62	84	tr|W8YB82|W8YB82_BACTU	Thioredoxin reductase OS=Bacillus thuringiensis DB27 GN=BTDB27_005090 PE=3 SV=1	BACTU	31	0.5702	0.743
117	34.44	34.44	69.5	tr|W8XXV6|W8XXV6_BACTU	Uncharacterized protein OS=Bacillus thuringiensis DB27 GN=BTDB27_000290 PE=4 SV=1	BACTU	21	1.3305	0.0926
118	34.42	34.42	81.6	tr|W8Y829|W8Y829_BACTU	Uncharacterized protein OS=Bacillus thuringiensis DB27 GN=BTDB27_000883 PE=3 SV=1	BACTU	29	0.3597	0.1129
119	34.14	34.14	69.1	tr|W8Y7W7|W8Y7W7_BACTU	2,3-diketo-5-methylthiopentyl-1-phosphate enolase OS=Bacillus thuringiensis DB27 GN=mtnW PE=3 SV=1	BACTU	29	0.2489	0.0369
120	34.06	34.06	67.5	tr|W8Z6B2|W8Z6B2_BACTU	Citrate synthase OS=Bacillus thuringiensis DB27 GN=BTDB27_004497 PE=3 SV=1	BACTU	46	0.4571	0.0901
121	34.06	34.06	85.1	tr|W8YAP0|W8YAP0_BACTU	Uncharacterized protein OS=Bacillus thuringiensis DB27 GN=BTDB27_004921 PE=4 SV=1	BACTU	53	0.3048	0.3236
122	33.9	33.9	46.4	tr|W8YFW1|W8YFW1_BACTU	Uncharacterized protein OS=Bacillus thuringiensis DB27 GN=BTDB27_003909 PE=4 SV=1	BACTU	26	0.9908	0.3627
123	33.78	33.78	63.4	tr|W8Z9B2|W8Z9B2_BACTU	DNA gyrase subunit A OS=Bacillus thuringiensis DB27 GN=gyrA PE=3 SV=1	BACTU	23	0.8017	0.863
124	33.59	33.61	51.3	tr|W8YKA7|W8YKA7_BACTU	Transcription-repair-coupling factor OS=Bacillus thuringiensis DB27 GN=mfd PE=3 SV=1	BACTU	18	0.52	0.6663
125	33.47	33.81	70.1	tr|W8Y528|W8Y528_BACTU	Glutamate--tRNA ligase OS=Bacillus thuringiensis DB27 GN=gltX PE=3 SV=1	BACTU	36	0.4831	0.2229
126	33.29	33.29	59.2	tr|W8YCL5|W8YCL5_BACTU	Uncharacterized protein OS=Bacillus thuringiensis DB27 GN=BTDB27_002749 PE=4 SV=1	BACTU	28	0.9204	0.9962
127	33.19	33.19	54.2	tr|W8Z6R4|W8Z6R4_BACTU	Leucine--tRNA ligase OS=Bacillus thuringiensis DB27 GN=leuS PE=3 SV=1	BACTU	27	1.9055	0.0388
128	33.15	33.27	61.2	tr|W8YHF8|W8YHF8_BACTU	DNA polymerase OS=Bacillus thuringiensis DB27 GN=BTDB27_004489 PE=3 SV=1	BACTU	19	1.1695	0.2414
129	32.91	32.91	65.1	tr|W8YYX6|W8YYX6_BACTU	Uncharacterized protein OS=Bacillus thuringiensis DB27 GN=BTDB27_002057 PE=4 SV=1	BACTU	24	1.3305	0.0041
130	32.89	32.93	62.1	tr|W8YKJ2|W8YKJ2_BACTU	CTP synthase OS=Bacillus thuringiensis DB27 GN=pyrG PE=3 SV=1	BACTU	26	1.0471	0.1975
131	32.85	32.85	86.3	tr|W8Z7Q6|W8Z7Q6_BACTU	Lipoprotein OS=Bacillus thuringiensis DB27 GN=BTDB27_004922 PE=3 SV=1	BACTU	29	0.8395	0.2358
132	32.65	32.84	78.9	tr|W8YC64|W8YC64_BACTU	Uncharacterized protein OS=Bacillus thuringiensis DB27 GN=BTDB27_002333 PE=4 SV=1	BACTU	30	0.9462	0.5042
133	32.54	32.54	69	tr|W8Y798|W8Y798_BACTU	Uncharacterized protein OS=Bacillus thuringiensis DB27 GN=BTDB27_003711 PE=4 SV=1	BACTU	29	0.9462	0.7752
134	32.5	32.5	70.6	tr|W8Y699|W8Y699_BACTU	Uncharacterized protein OS=Bacillus thuringiensis DB27 GN=BTDB27_000559 PE=4 SV=1	BACTU	28	0.3192	0.0625
135	32.38	32.38	67.8	tr|W8Z4E3|W8Z4E3_BACTU	Uncharacterized protein OS=Bacillus thuringiensis DB27 GN=BTDB27_003882 PE=3 SV=1	BACTU	31	1.1588	0.3099
136	32.37	32.37	62.4	tr|W8Z0F7|W8Z0F7_BACTU	Dihydrolipoamide acetyltransferase component of pyruvate dehydrogenase complex OS=Bacillus thuringiensis DB27 GN=BTDB27_002577 PE=3 SV=1	BACTU	30	1.1588	0.1001
137	32.36	32.36	78.8	tr|W8YL11|W8YL11_BACTU	Serine--tRNA ligase OS=Bacillus thuringiensis DB27 GN=serS PE=3 SV=1	BACTU	26	1.556	0.0681
138	32.31	32.31	81.5	tr|W8YAB8|W8YAB8_BACTU	Uncharacterized protein OS=Bacillus thuringiensis DB27 GN=BTDB27_004770 PE=4 SV=1	BACTU	36	0.7447	0.6242
139	32.17	32.19	64.8	tr|W8Z7J6|W8Z7J6_BACTU	Uncharacterized protein OS=Bacillus thuringiensis DB27 GN=BTDB27_004862 PE=3 SV=1	BACTU	19	0.4246	0.2284
140	32.15	32.15	63.8	tr|W8XYH4|W8XYH4_BACTU	Uncharacterized protein OS=Bacillus thuringiensis DB27 GN=BTDB27_000500 PE=4 SV=1	BACTU	20	2.1878	0
141	32.14	32.63	69.1	tr|W8YGW9|W8YGW9_BACTU	Uncharacterized protein OS=Bacillus thuringiensis DB27 GN=BTDB27_004023 PE=4 SV=1	BACTU	26	0.5297	0.0677
142	32.07	32.07	71.6	tr|W8YAC3|W8YAC3_BACTU	Uncharacterized protein OS=Bacillus thuringiensis DB27 GN=BTDB27_001703 PE=4 SV=1	BACTU	33	0.9462	0.3713
143	31.87	31.87	68.9	tr|W8YHY2|W8YHY2_BACTU	S-adenosylmethionine synthase OS=Bacillus thuringiensis DB27 GN=metK PE=3 SV=1	BACTU	20	1.2246	0.2194
144	31.85	31.85	80.1	tr|W8YKC0|W8YKC0_BACTU	Cysteine synthase OS=Bacillus thuringiensis DB27 GN=BTDB27_005499 PE=3 SV=1	BACTU	30	1.4322	0.8551
145	31.35	31.41	66.5	tr|W8XX70|W8XX70_BACTU	DNA ligase OS=Bacillus thuringiensis DB27 GN=ligA PE=3 SV=1	BACTU	16	1.1066	0.7912
146	31.32	31.32	80.8	tr|W8Y0A4|W8Y0A4_BACTU	Uncharacterized protein OS=Bacillus thuringiensis DB27 GN=BTDB27_001155 PE=3 SV=1	BACTU	22	0.278	0.3128
147	31.07	31.07	74.3	tr|W8XWS4|W8XWS4_BACTU	50S ribosomal protein L3 OS=Bacillus thuringiensis DB27 GN=rplC PE=3 SV=1	BACTU	42	0.1995	0.9387
148	30.98	30.98	70.1	tr|W8Y7W1|W8Y7W1_BACTU	Malate synthase OS=Bacillus thuringiensis DB27 GN=BTDB27_000813 PE=3 SV=1	BACTU	26	1.4723	0.0025
149	30.94	30.94	76.1	tr|W8Z5S6|W8Z5S6_BACTU	Uncharacterized protein OS=Bacillus thuringiensis DB27 GN=BTDB27_004307 PE=4 SV=1	BACTU	20	0.5152	0.1
150	30.82	30.82	69.9	tr|W8Y879|W8Y879_BACTU	Glutamate dehydrogenase OS=Bacillus thuringiensis DB27 GN=BTDB27_001229 PE=3 SV=1	BACTU	31	0.3698	0.0436
151	30.79	30.82	63.1	tr|W8Y8C3|W8Y8C3_BACTU	Uncharacterized protein OS=Bacillus thuringiensis DB27 GN=BTDB27_000988 PE=4 SV=1	BACTU	25	1.9409	0.0001
152	30.76	30.76	55.9	gi|ding3	succinic-semialdehyde		20	1.1588	0.4143
153	30.65	30.65	95.2	tr|W8Y9K9|W8Y9K9_BACTU	Probable thiol peroxidase OS=Bacillus thuringiensis DB27 GN=tpx PE=3 SV=1	BACTU	57	0.3221	0.2993
154	30.64	30.64	95.7	tr|W8Y863|W8Y863_BACTU	Enoyl-[acyl-carrier-protein] reductase [NADH] OS=Bacillus thuringiensis DB27 GN=BTDB27_000918 PE=3 SV=1	BACTU	28	0.3162	0.8932
155	30.4	30.4	70.4	tr|W8YC55|W8YC55_BACTU	Adenylosuccinate synthetase OS=Bacillus thuringiensis DB27 GN=purA PE=3 SV=1	BACTU	27	0.912	0.2985
156	30.18	30.18	64.5	tr|W8Y7M9|W8Y7M9_BACTU	Formamidase OS=Bacillus thuringiensis DB27 GN=amiF PE=3 SV=1	BACTU	26	0.8472	0.598
157	30.06	30.06	53.8	tr|W8Z3C3|W8Z3C3_BACTU	Glutamine synthetase OS=Bacillus thuringiensis DB27 GN=BTDB27_003542 PE=3 SV=1	BACTU	29	0.5152	0.1568
158	29.78	29.78	79.6	tr|W8Z6E2|W8Z6E2_BACTU	Universal stress protein OS=Bacillus thuringiensis DB27 GN=BTDB27_004527 PE=3 SV=1	BACTU	43	0.6792	0.1169
159	29.72	29.72	72.6	tr|W8YBE6|W8YBE6_BACTU	Uncharacterized protein OS=Bacillus thuringiensis DB27 GN=BTDB27_002093 PE=4 SV=1	BACTU	21	0.955	0.8803
160	29.67	29.67	63.6	tr|W8XX03|W8XX03_BACTU	Phosphoribosylformylglycinamidine cyclo-ligase OS=Bacillus thuringiensis DB27 GN=purM PE=3 SV=1	BACTU	26	0.6792	0.4993
161	29.46	29.46	77.4	tr|W8Y6E0|W8Y6E0_BACTU	Uncharacterized protein OS=Bacillus thuringiensis DB27 GN=BTDB27_000599 PE=4 SV=1	BACTU	22	0.9036	0.3652
162	29.41	29.42	65.6	tr|W8YF62|W8YF62_BACTU	Proline--tRNA ligase OS=Bacillus thuringiensis DB27 GN=proS PE=3 SV=1	BACTU	19	0.6252	0.4107
163	29.37	29.37	74.4	tr|W8Z4K8|W8Z4K8_BACTU	Uncharacterized protein OS=Bacillus thuringiensis DB27 GN=BTDB27_003947 PE=3 SV=1	BACTU	25	1.0864	0.4915
164	29.21	29.7	60.3	tr|W8YJT8|W8YJT8_BACTU	2,3-bisphosphoglycerate-independent phosphoglycerate mutase OS=Bacillus thuringiensis DB27 GN=gpmI PE=3 SV=1	BACTU	28	0.631	0.7348
165	29.17	29.17	70.5	tr|W8Y9K4|W8Y9K4_BACTU	Malate dehydrogenase OS=Bacillus thuringiensis DB27 GN=mdh PE=3 SV=1	BACTU	24	0.5346	0.456
166	29.13	31.1	77.6	tr|W8YA46|W8YA46_BACTU	Uncharacterized protein OS=Bacillus thuringiensis DB27 GN=BTDB27_001849 PE=4 SV=1	BACTU	17	1.7219	0.0015
167	29.13	29.13	94.1	tr|W8XWR4|W8XWR4_BACTU	50S ribosomal protein L7/L12 OS=Bacillus thuringiensis DB27 GN=rplL PE=3 SV=1	BACTU	75	0.1837	0.7005
168	29.1	29.1	86.1	tr|W8XX58|W8XX58_BACTU	Uncharacterized protein OS=Bacillus thuringiensis DB27 GN=BTDB27_000076 PE=4 SV=1	BACTU	77	0.2938	0.6886
169	29.03	30.97	63.3	tr|W8Z7S1|W8Z7S1_BACTU	Uncharacterized protein OS=Bacillus thuringiensis DB27 GN=BTDB27_004942 PE=3 SV=1	BACTU	26	1.2706	0.3401
170	29.01	29.03	48.7	tr|W8YFX6|W8YFX6_BACTU	DNA topoisomerase 1 OS=Bacillus thuringiensis DB27 GN=topA PE=3 SV=1	BACTU	16	0.9817	0.784
171	28.85	28.85	76.3	tr|W8YKI6|W8YKI6_BACTU	Fructose-1,6-bisphosphatase OS=Bacillus thuringiensis DB27 GN=BTDB27_005283 PE=3 SV=1	BACTU	32	0.4406	0.9699
172	28.76	28.76	72.6	tr|W8Z8T2|W8Z8T2_BACTU	Transcription termination factor Rho OS=Bacillus thuringiensis DB27 GN=rho PE=3 SV=1	BACTU	16	1.0375	0.517
173	28.71	28.71	62.8	tr|W8XWQ5|W8XWQ5_BACTU	Cysteine--tRNA ligase OS=Bacillus thuringiensis DB27 GN=cysS PE=3 SV=1	BACTU	22	1.3552	0.0892
174	28.51	28.51	61.8	tr|W8YSG1|W8YSG1_BACTU	DNA-directed RNA polymerase subunit alpha OS=Bacillus thuringiensis DB27 GN=rpoA PE=3 SV=1	BACTU	33	0.7586	0.2598
175	28.44	28.44	51.8	tr|W8YCA7|W8YCA7_BACTU	Phosphoglucosamine mutase OS=Bacillus thuringiensis DB27 GN=glmM PE=3 SV=1	BACTU	17	1.0568	0.9902
176	28.4	28.4	63.2	tr|W8Y2H0|W8Y2H0_BACTU	Uncharacterized protein OS=Bacillus thuringiensis DB27 GN=BTDB27_001996 PE=4 SV=1	BACTU	16	1.1803	0.3587
177	28.34	28.34	79	tr|W8Z6H5|W8Z6H5_BACTU	30S ribosomal protein S4 OS=Bacillus thuringiensis DB27 GN=rpsD PE=3 SV=1	BACTU	42	0.5445	0.8131
178	28.12	28.12	70.7	tr|W8Y914|W8Y914_BACTU	Stage IV sporulation protein A OS=Bacillus thuringiensis DB27 GN=BTDB27_001248 PE=4 SV=1	BACTU	22	2.4434	0
179	28.05	28.05	66.7	tr|W8Y447|W8Y447_BACTU	Dihydrolipoyl dehydrogenase OS=Bacillus thuringiensis DB27 GN=BTDB27_002576 PE=4 SV=1	BACTU	31	1.0093	0.5476
180	28.02	28.02	49.5	tr|W8Y6M4|W8Y6M4_BACTU	Urocanate hydratase OS=Bacillus thuringiensis DB27 GN=hutU PE=3 SV=1	BACTU	21	0.7112	0.2961
181	27.93	27.93	79.7	tr|W8YC53|W8YC53_BACTU	Pyridoxal 5'-phosphate synthase subunit PdxS OS=Bacillus thuringiensis DB27 GN=pdxS PE=3 SV=1	BACTU	52	0.5346	0.8426
182	27.92	27.93	62.5	tr|W8YFR7|W8YFR7_BACTU	tRNA-2-methylthio-N(6)-dimethylallyladenosine synthase OS=Bacillus thuringiensis DB27 GN=miaB PE=3 SV=1	BACTU	17	0.8318	0.8128
183	27.87	27.87	83	tr|W8Z9E8|W8Z9E8_BACTU	Uncharacterized protein OS=Bacillus thuringiensis DB27 GN=BTDB27_005477 PE=4 SV=1	BACTU	19	0.4613	0.3527
184	27.8	27.8	48.7	tr|W8YFY9|W8YFY9_BACTU	Phosphopentomutase OS=Bacillus thuringiensis DB27 GN=deoB PE=3 SV=1	BACTU	20	0.7244	0.9734
185	27.79	27.79	82	tr|W8YJR1|W8YJR1_BACTU	Peptide chain release factor 1 OS=Bacillus thuringiensis DB27 GN=prfA PE=3 SV=1	BACTU	22	1.2246	0.0748
186	27.72	28.44	67	tr|W8YAN5|W8YAN5_BACTU	Citrate synthase OS=Bacillus thuringiensis DB27 GN=BTDB27_002089 PE=3 SV=1	BACTU	38	0.8091	0.9086
187	27.71	27.71	79.6	tr|W8Y752|W8Y752_BACTU	Protein RecA OS=Bacillus thuringiensis DB27 GN=recA PE=3 SV=1	BACTU	30	0.5445	0.4742
188	27.33	27.39	60.4	tr|W8YZS9|W8YZS9_BACTU	Uncharacterized protein OS=Bacillus thuringiensis DB27 GN=BTDB27_002332 PE=3 SV=1	BACTU	19	0.7047	0.8069
189	27.23	27.23	64.9	tr|W8Z4T4|W8Z4T4_BACTU	Dihydrolipoamide acetyltransferase component of pyruvate dehydrogenase complex OS=Bacillus thuringiensis DB27 GN=BTDB27_004022 PE=3 SV=1	BACTU	19	1.0186	0.9055
190	27.21	30.59	54.4	tr|W8YCH6|W8YCH6_BACTU	Uncharacterized protein OS=Bacillus thuringiensis DB27 GN=BTDB27_005545 PE=4 SV=1	BACTU	17	0.8318	0.7384
191	27.21	27.25	58.2	tr|W8Y9A1|W8Y9A1_BACTU	Uncharacterized protein OS=Bacillus thuringiensis DB27 GN=BTDB27_001303 PE=4 SV=1	BACTU	17	1.0568	0.9331
192	27.08	27.09	72.8	tr|W8XX60|W8XX60_BACTU	Amidophosphoribosyltransferase OS=Bacillus thuringiensis DB27 GN=purF PE=3 SV=1	BACTU	20	0.787	0.534
193	27.01	27.01	61.6	tr|W8Y3E7|W8Y3E7_BACTU	Uncharacterized protein OS=Bacillus thuringiensis DB27 GN=BTDB27_002275 PE=4 SV=1	BACTU	26	0.5248	0.7723
194	26.79	26.79	72	tr|W8Y7B7|W8Y7B7_BACTU	Uncharacterized protein OS=Bacillus thuringiensis DB27 GN=BTDB27_000884 PE=3 SV=1	BACTU	24	0.7516	0.6061
195	26.7	26.72	66.6	tr|W8Y9I2|W8Y9I2_BACTU	Uncharacterized protein OS=Bacillus thuringiensis DB27 GN=BTDB27_004516 PE=4 SV=1	BACTU	32	0.2911	0.0885
196	26.47	26.47	82	tr|W8Z3S5|W8Z3S5_BACTU	30S ribosomal protein S2 OS=Bacillus thuringiensis DB27 GN=rpsB PE=3 SV=1	BACTU	34	0.3664	0.334
197	26.35	26.36	62.6	tr|W8Y9U6|W8Y9U6_BACTU	UDP-N-acetylmuramate--L-alanine ligase OS=Bacillus thuringiensis DB27 GN=murC PE=3 SV=1	BACTU	15	0.2466	0.1431
198	26.33	26.33	64.2	tr|W8Y9Q3|W8Y9Q3_BACTU	Uncharacterized protein OS=Bacillus thuringiensis DB27 GN=BTDB27_004586 PE=4 SV=1	BACTU	23	0.5861	0.7249
199	26.31	26.31	82.1	tr|W8YSF0|W8YSF0_BACTU	50S ribosomal protein L5 OS=Bacillus thuringiensis DB27 GN=rplE PE=3 SV=1	BACTU	42	0.7656	0.9659
200	26.3	26.3	60	tr|W8YGG6|W8YGG6_BACTU	2,3,4,5-tetrahydropyridine-2,6-dicarboxylate N-acetyltransferase OS=Bacillus thuringiensis DB27 GN=dapH PE=3 SV=1	BACTU	30	0.3133	0.1365
201	26.28	26.32	55	tr|W8YZT3|W8YZT3_BACTU	Uncharacterized protein OS=Bacillus thuringiensis DB27 GN=BTDB27_002337 PE=4 SV=1	BACTU	17	0.879	0.4196
202	26.28	26.28	59.6	tr|W8Z3M5|W8Z3M5_BACTU	Uncharacterized protein OS=Bacillus thuringiensis DB27 GN=BTDB27_003642 PE=4 SV=1	BACTU	17	1.9953	0.0056
203	26.2	26.2	66.8	tr|W8YGY4|W8YGY4_BACTU	Bifunctional protein FolD OS=Bacillus thuringiensis DB27 GN=folD PE=3 SV=1	BACTU	21	0.7798	0.7658
204	26.11	26.11	66.9	tr|W8YW54|W8YW54_BACTU	Sulfate adenylyltransferase OS=Bacillus thuringiensis DB27 GN=sat PE=3 SV=1	BACTU	23	0.2168	0.298
205	26.08	26.08	55.7	tr|W8Z4R8|W8Z4R8_BACTU	Uncharacterized protein OS=Bacillus thuringiensis DB27 GN=BTDB27_004007 PE=4 SV=1	BACTU	26	0.5598	0.2398
206	26.06	26.23	48.8	tr|W8YHD1|W8YHD1_BACTU	Uncharacterized protein OS=Bacillus thuringiensis DB27 GN=BTDB27_004454 PE=4 SV=1	BACTU	14	1.0186	0.6353
207	25.99	26.11	39.7	tr|W8YUC8|W8YUC8_BACTU	Uncharacterized protein OS=Bacillus thuringiensis DB27 GN=BTDB27_000557 PE=4 SV=1	BACTU	36	0.263	0.2595
208	25.87	25.87	36.3	tr|W8YK29|W8YK29_BACTU	Uncharacterized protein OS=Bacillus thuringiensis DB27 GN=BTDB27_005384 PE=3 SV=1	BACTU	18	0.9638	0.7184
209	25.81	25.85	56.8	tr|W8Y8U7|W8Y8U7_BACTU	Uncharacterized protein OS=Bacillus thuringiensis DB27 GN=BTDB27_004266 PE=3 SV=1	BACTU	20	0.8091	0.5995
210	25.66	25.66	62.9	tr|W8Z6G5|W8Z6G5_BACTU	Uncharacterized protein OS=Bacillus thuringiensis DB27 GN=BTDB27_004547 PE=4 SV=1	BACTU	17	0.8954	0.817
211	25.55	25.56	55.3	tr|W8YUK8|W8YUK8_BACTU	Uncharacterized protein OS=Bacillus thuringiensis DB27 GN=BTDB27_000637 PE=4 SV=1	BACTU	19	0.5248	0.284
212	25.5	25.74	54.7	tr|W8Z7V3|W8Z7V3_BACTU	Uncharacterized protein OS=Bacillus thuringiensis DB27 GN=BTDB27_004977 PE=4 SV=1	BACTU	31	0.6982	0.9422
213	25.35	25.35	55.8	tr|W8YKN9|W8YKN9_BACTU	Uncharacterized protein OS=Bacillus thuringiensis DB27 GN=BTDB27_005308 PE=4 SV=1	BACTU	18	0.9462	0.9154
214	25.23	25.23	63.5	tr|W8Y733|W8Y733_BACTU	Uncharacterized protein OS=Bacillus thuringiensis DB27 GN=BTDB27_003646 PE=4 SV=1	BACTU	15	1	0.8263
215	25.2	25.2	71.4	tr|W8YIQ8|W8YIQ8_BACTU	Cysteine desulfurase OS=Bacillus thuringiensis DB27 GN=BTDB27_004919 PE=3 SV=1	BACTU	22	0.2014	0.0942
216	25.17	25.17	73	tr|W8Z6B7|W8Z6B7_BACTU	ATP-dependent 6-phosphofructokinase OS=Bacillus thuringiensis DB27 GN=pfkA PE=3 SV=1	BACTU	22	1.6596	0.1861
217	25.14	25.18	46.8	tr|W8YA17|W8YA17_BACTU	Phosphoenolpyruvate carboxykinase [ATP] OS=Bacillus thuringiensis DB27 GN=pckA PE=3 SV=1	ATP	27	0.9908	0.939
218	25.14	25.14	57	tr|W8Z138|W8Z138_BACTU	Probable malate:quinone oxidoreductase OS=Bacillus thuringiensis DB27 GN=mqo PE=3 SV=1	BACTU	14	0.8551	0.6277
219	25.02	25.02	67.6	tr|W8YI88|W8YI88_BACTU	Uncharacterized protein OS=Bacillus thuringiensis DB27 GN=BTDB27_004473 PE=4 SV=1	BACTU	19	0.8166	0.3506
220	25.02	25.02	75.3	tr|W8Y741|W8Y741_BACTU	Aspartate-semialdehyde dehydrogenase OS=Bacillus thuringiensis DB27 GN=asd PE=3 SV=1	BACTU	33	1.0093	0.6444
221	25.01	25.01	59.8	tr|W8XZT4|W8XZT4_BACTU	Uncharacterized protein OS=Bacillus thuringiensis DB27 GN=BTDB27_001021 PE=4 SV=1	BACTU	20	1.1912	0.0054
222	24.98	24.98	77.5	tr|W8XYM8|W8XYM8_BACTU	Uncharacterized protein OS=Bacillus thuringiensis DB27 GN=BTDB27_000596 PE=3 SV=1	BACTU	12	0.5395	0.1605
223	24.63	24.63	60.9	tr|W8YKY4|W8YKY4_BACTU	Ribosome-binding ATPase YchF OS=Bacillus thuringiensis DB27 GN=ychF PE=3 SV=1	BACTU	15	0.3837	0.0848
224	24.62	24.62	66.9	tr|W8Z7H4|W8Z7H4_BACTU	L-lactate dehydrogenase OS=Bacillus thuringiensis DB27 GN=ldh PE=3 SV=1	BACTU	22	0.7112	0.9535
225	24.59	26.32	70.6	tr|W8YG47|W8YG47_BACTU	Uncharacterized protein OS=Bacillus thuringiensis DB27 GN=BTDB27_004024 PE=4 SV=1	BACTU	27	0.4699	0.1749
226	24.5	24.52	70.8	tr|W8YZB6|W8YZB6_BACTU	Uncharacterized protein OS=Bacillus thuringiensis DB27 GN=BTDB27_002187 PE=4 SV=1	BACTU	17	0.8318	0.5825
227	24.47	24.47	63.5	tr|W8Y1T7|W8Y1T7_BACTU	Uncharacterized protein OS=Bacillus thuringiensis DB27 GN=BTDB27_001700 PE=4 SV=1	BACTU	20	1.0093	0.842
228	24.44	24.53	93.7	tr|W8YVR4|W8YVR4_BACTU	Uncharacterized protein OS=Bacillus thuringiensis DB27 GN=BTDB27_001017 PE=4 SV=1	BACTU	29	0.5808	0.4681
229	24.37	24.37	85.5	tr|W8Y552|W8Y552_BACTU	50S ribosomal protein L2 OS=Bacillus thuringiensis DB27 GN=rplB PE=3 SV=1	BACTU	49	1.3932	0.0249
230	24.34	24.34	79	tr|W8XZX5|W8XZX5_BACTU	Uncharacterized protein OS=Bacillus thuringiensis DB27 GN=BTDB27_001020 PE=3 SV=1	BACTU	27	1.0765	0.8579
231	24.33	24.33	46.7	tr|W8Y892|W8Y892_BACTU	Dihydrolipoyl dehydrogenase OS=Bacillus thuringiensis DB27 GN=BTDB27_004025 PE=4 SV=1	BACTU	17	0.9376	0.9493
232	24.28	24.28	70.1	tr|W8Y754|W8Y754_BACTU	Transcription termination/antitermination protein NusA OS=Bacillus thuringiensis DB27 GN=nusA PE=3 SV=1	BACTU	16	1.7219	0.0997
233	24.27	24.28	52.6	tr|W8Z4Z1|W8Z4Z1_BACTU	Probable glycine dehydrogenase (decarboxylating) subunit 1 OS=Bacillus thuringiensis DB27 GN=gcvPA PE=3 SV=1	BACTU	31	0.4018	0.2844
234	24.24	24.28	66.7	tr|W8YAG7|W8YAG7_BACTU	Uncharacterized protein OS=Bacillus thuringiensis DB27 GN=BTDB27_002009 PE=4 SV=1	BACTU	18	0.4018	0.0528
235	24.24	24.24	70.3	tr|W8Z1M0|W8Z1M0_BACTU	Uncharacterized protein OS=Bacillus thuringiensis DB27 GN=BTDB27_002972 PE=4 SV=1	BACTU	33	0.3192	0.1209
236	24.19	24.22	59.1	tr|W8YG53|W8YG53_BACTU	Cell division protein FtsA OS=Bacillus thuringiensis DB27 GN=ftsA PE=3 SV=1	BACTU	14	0.6546	0.4022
237	24.16	24.16	79.1	tr|W8XWZ7|W8XWZ7_BACTU	Phosphoribosylaminoimidazole-succinocarboxamide synthase OS=Bacillus thuringiensis DB27 GN=purC PE=3 SV=1	BACTU	19	1.1912	0.672
238	24.14	24.14	71.7	tr|W8Y8C6|W8Y8C6_BACTU	Uncharacterized protein OS=Bacillus thuringiensis DB27 GN=BTDB27_004060 PE=4 SV=1	BACTU	21	0.6855	0.7287
239	24.08	24.09	77.4	tr|W8Y493|W8Y493_BACTU	Probable manganese-dependent inorganic pyrophosphatase OS=Bacillus thuringiensis DB27 GN=ppaC PE=3 SV=1	BACTU	41	0.1905	0.6607
240	24.08	24.08	88	tr|W8Y4C3|W8Y4C3_BACTU	50S ribosomal protein L10 OS=Bacillus thuringiensis DB27 GN=rplJ PE=3 SV=1	BACTU	22	1.0666	0.7231
241	23.93	25.23	62	tr|W8YAR2|W8YAR2_BACTU	Uncharacterized protein OS=Bacillus thuringiensis DB27 GN=BTDB27_004946 PE=4 SV=1	BACTU	21	0.6081	0.4122
242	23.85	24.28	56.4	tr|W8YF19|W8YF19_BACTU	Ribonuclease Y OS=Bacillus thuringiensis DB27 GN=rny PE=3 SV=1	BACTU	16	1.3062	0.3147
243	23.74	23.75	77.1	tr|W8Y2D3|W8Y2D3_BACTU	Uncharacterized protein OS=Bacillus thuringiensis DB27 GN=BTDB27_001956 PE=4 SV=1	BACTU	17	0.3251	0.1049
244	23.7	23.79	62	tr|W8Y1R7|W8Y1R7_BACTU	Uncharacterized protein OS=Bacillus thuringiensis DB27 GN=BTDB27_001675 PE=4 SV=1	BACTU	13	1.0471	0.5244
245	23.66	23.66	61.6	tr|W8YTS4|W8YTS4_BACTU	Nicotinate phosphoribosyltransferase OS=Bacillus thuringiensis DB27 GN=BTDB27_000332 PE=3 SV=1	BACTU	14	1.028	0.6398
246	23.52	23.52	51.8	tr|W8YH64|W8YH64_BACTU	Glutamate-1-semialdehyde 2,1-aminomutase OS=Bacillus thuringiensis DB27 GN=hemL PE=3 SV=1	BACTU	23	0.8091	0.743
247	23.43	23.43	64.6	tr|W8Y9H2|W8Y9H2_BACTU	Uncharacterized protein OS=Bacillus thuringiensis DB27 GN=BTDB27_004506 PE=3 SV=1	BACTU	26	0.9727	0.6304
248	23.19	23.2	81.1	tr|W8YBS3|W8YBS3_BACTU	Uncharacterized protein OS=Bacillus thuringiensis DB27 GN=BTDB27_005285 PE=3 SV=1	BACTU	65	0.7656	0.438
249	22.99	22.99	75.6	tr|W8YJS7|W8YJS7_BACTU	Uncharacterized protein OS=Bacillus thuringiensis DB27 GN=BTDB27_005294 PE=3 SV=1	BACTU	13	0.7379	0.5523
250	22.98	22.98	52.9	tr|W8Z485|W8Z485_BACTU	Uncharacterized protein OS=Bacillus thuringiensis DB27 GN=BTDB27_003807 PE=4 SV=1	BACTU	14	1.2823	0.1312
251	22.97	22.97	68.2	tr|W8XY46|W8XY46_BACTU	Uncharacterized protein OS=Bacillus thuringiensis DB27 GN=BTDB27_000355 PE=3 SV=1	BACTU	18	1.2589	0.1329
252	22.87	22.87	86.7	tr|W8Y8A0|W8Y8A0_BACTU	Uncharacterized protein OS=Bacillus thuringiensis DB27 GN=BTDB27_001249 PE=3 SV=1	BACTU	48	0.7516	0.8757
253	22.84	22.84	72.4	tr|W8YFT1|W8YFT1_BACTU	Uncharacterized protein OS=Bacillus thuringiensis DB27 GN=BTDB27_003643 PE=4 SV=1	BACTU	17	1.2589	0.0624
254	22.83	22.84	46.7	tr|W8YC33|W8YC33_BACTU	Uncharacterized protein OS=Bacillus thuringiensis DB27 GN=BTDB27_002579 PE=4 SV=1	BACTU	26	0.8954	0.7244
255	22.82	22.83	82.9	tr|W8Y793|W8Y793_BACTU	Uncharacterized protein OS=Bacillus thuringiensis DB27 GN=BTDB27_003706 PE=4 SV=1	BACTU	17	1.4723	0.2131
256	22.69	22.69	57.1	tr|W8Y5Y0|W8Y5Y0_BACTU	Uncharacterized protein OS=Bacillus thuringiensis DB27 GN=BTDB27_000404 PE=3 SV=1	BACTU	16	1.3062	0.0736
257	22.67	22.67	71.1	tr|W8Z8Q0|W8Z8Q0_BACTU	ATP synthase subunit delta OS=Bacillus thuringiensis DB27 GN=atpH PE=3 SV=1	BACTU	19	1.0666	0.5146
258	22.58	22.63	69.5	tr|W8YF41|W8YF41_BACTU	4-hydroxy-tetrahydrodipicolinate synthase OS=Bacillus thuringiensis DB27 GN=dapA PE=3 SV=1	BACTU	24	1.3804	0.1637
259	22.49	22.51	70	tr|W8Z897|W8Z897_BACTU	Uncharacterized protein OS=Bacillus thuringiensis DB27 GN=BTDB27_005127 PE=4 SV=1	BACTU	31	0.4571	0.4631
260	22.45	22.45	58.9	tr|W8YGG2|W8YGG2_BACTU	RNA polymerase sigma factor SigA OS=Bacillus thuringiensis DB27 GN=sigA PE=3 SV=1	BACTU	18	1.5849	0.0389
261	22.42	22.42	59.7	tr|W8YGT2|W8YGT2_BACTU	Riboflavin biosynthesis protein RibBA OS=Bacillus thuringiensis DB27 GN=ribBA PE=3 SV=1	BACTU	16	0.5916	0.095
262	22.39	22.39	70.8	tr|W8YIL6|W8YIL6_BACTU	Ferredoxin--NADP reductase OS=Bacillus thuringiensis DB27 GN=BTDB27_004869 PE=3 SV=1	BACTU	14	1.3932	0.0789
263	22.29	22.29	77.1	tr|W8YF14|W8YF14_BACTU	Uncharacterized protein OS=Bacillus thuringiensis DB27 GN=BTDB27_003629 PE=4 SV=1	BACTU	26	0.4169	0.9039
264	22.19	22.22	71.3	tr|W8YHT4|W8YHT4_BACTU	Site-determining protein OS=Bacillus thuringiensis DB27 GN=BTDB27_004303 PE=3 SV=1	BACTU	14	0.2965	0.2634
265	22.17	22.18	51.4	tr|W8Z2J5|W8Z2J5_BACTU	Uncharacterized protein OS=Bacillus thuringiensis DB27 GN=BTDB27_003287 PE=4 SV=1	BACTU	14	1.6144	0.1118
266	22.12	22.12	93	tr|W8XWL4|W8XWL4_BACTU	30S ribosomal protein S7 OS=Bacillus thuringiensis DB27 GN=rpsG PE=3 SV=1	BACTU	55	1.5996	0.0116
267	22.07	22.08	83.7	tr|W8YKG0|W8YKG0_BACTU	Uracil phosphoribosyltransferase OS=Bacillus thuringiensis DB27 GN=upp PE=3 SV=1	BACTU	17	1.8197	0.0423
268	22.01	22.14	58.7	tr|W8YFX3|W8YFX3_BACTU	GTP-sensing transcriptional pleiotropic repressor CodY OS=Bacillus thuringiensis DB27 GN=codY PE=3 SV=1	BACTU	21	1.2706	0.4571
269	21.98	21.98	67.5	tr|W8Y725|W8Y725_BACTU	Putative competence-damage inducible protein OS=Bacillus thuringiensis DB27 GN=cinA PE=3 SV=1	BACTU	14	0.955	0.9224
270	21.87	21.87	90	tr|W8Y9L8|W8Y9L8_BACTU	Uncharacterized protein OS=Bacillus thuringiensis DB27 GN=BTDB27_001709 PE=3 SV=1	BACTU	17	0.2535	0.8961
271	21.84	21.84	57.2	tr|W8Z314|W8Z314_BACTU	Uncharacterized protein OS=Bacillus thuringiensis DB27 GN=BTDB27_003442 PE=4 SV=1	BACTU	11	3.2211	0.0041
272	21.82	21.82	80.4	tr|W8YBA8|W8YBA8_BACTU	Uncharacterized protein OS=Bacillus thuringiensis DB27 GN=BTDB27_005115 PE=4 SV=1	BACTU	18	0.7656	0.3663
273	21.76	21.79	50.9	tr|W8YAZ8|W8YAZ8_BACTU	Uncharacterized protein OS=Bacillus thuringiensis DB27 GN=BTDB27_002189 PE=4 SV=1	BACTU	16	1.1482	0.3912
274	21.75	21.75	39.5	tr|W8YEU7|W8YEU7_BACTU	Uncharacterized protein OS=Bacillus thuringiensis DB27 GN=BTDB27_003559 PE=4 SV=1	BACTU	16	1.0864	0.1383
275	21.64	21.64	73.4	tr|W8YBP3|W8YBP3_BACTU	ATP synthase gamma chain OS=Bacillus thuringiensis DB27 GN=atpG PE=3 SV=1	BACTU	21	1.1803	0.0394
276	21.59	21.63	55	tr|W8YAH0|W8YAH0_BACTU	D-alanine aminotransferase OS=Bacillus thuringiensis DB27 GN=BTDB27_002014 PE=3 SV=1	BACTU	13	0.9727	0.9799
277	21.57	21.57	70.2	tr|W8YGX3|W8YGX3_BACTU	Uncharacterized protein OS=Bacillus thuringiensis DB27 GN=BTDB27_004028 PE=4 SV=1	BACTU	13	0.5495	0.5804
278	21.5	21.5	63.2	tr|W8Y7B1|W8Y7B1_BACTU	50S ribosomal protein L19 OS=Bacillus thuringiensis DB27 GN=rplS PE=3 SV=1	BACTU	24	1.1272	0.4662
279	21.47	21.47	60.9	tr|W8YKZ9|W8YKZ9_BACTU	DNA polymerase III subunit beta OS=Bacillus thuringiensis DB27 GN=BTDB27_005438 PE=4 SV=1	BACTU	15	0.863	0.3669
280	21.44	21.44	65.5	tr|W8YI43|W8YI43_BACTU	Uncharacterized protein OS=Bacillus thuringiensis DB27 GN=BTDB27_004423 PE=3 SV=1	BACTU	21	0.7112	0.8881
281	21.34	21.34	67.6	tr|W8Z857|W8Z857_BACTU	Nucleotide-binding protein BTDB27_005087 OS=Bacillus thuringiensis DB27 GN=BTDB27_005087 PE=3 SV=1	BACTU	16	1.028	0.6017
282	21.3	21.3	70.4	tr|W8Z976|W8Z976_BACTU	GMP reductase OS=Bacillus thuringiensis DB27 GN=guaC PE=3 SV=1	BACTU	14	0.7112	0.4698
283	21.27	21.29	80.1	tr|W8Y2Q5|W8Y2Q5_BACTU	2-methylisocitrate lyase OS=Bacillus thuringiensis DB27 GN=prpB PE=3 SV=1	BACTU	17	0.4699	0.3765
284	21.26	21.26	94.1	tr|W8YGL8|W8YGL8_BACTU	Acireductone dioxygenase OS=Bacillus thuringiensis DB27 GN=mtnD PE=3 SV=1	BACTU	32	0.1355	0.0827
285	21.19	21.19	90.1	tr|W8XZK0|W8XZK0_BACTU	Putative phosphoesterase BTDB27_000926 OS=Bacillus thuringiensis DB27 GN=BTDB27_000926 PE=3 SV=1	BACTU	27	0.52	0.9252
286	21.14	21.14	70.3	tr|W8YBF1|W8YBF1_BACTU	D-alanine aminotransferase OS=Bacillus thuringiensis DB27 GN=BTDB27_005170 PE=3 SV=1	BACTU	12	1.7378	0.1399
287	20.99	20.99	67.2	tr|W8Y9N4|W8Y9N4_BACTU	Tyrosine--tRNA ligase OS=Bacillus thuringiensis DB27 GN=tyrS PE=3 SV=1	BACTU	15	0.6368	0.3933
288	20.98	20.99	64.4	tr|W8Y9D3|W8Y9D3_BACTU	Thioredoxin OS=Bacillus thuringiensis DB27 GN=BTDB27_004420 PE=3 SV=1	BACTU	21	0.5702	0.913
289	20.94	20.94	77.7	tr|W8YB51|W8YB51_BACTU	ATP-dependent Clp protease proteolytic subunit OS=Bacillus thuringiensis DB27 GN=clpP PE=3 SV=1	BACTU	23	1.406	0.0711
290	20.92	20.92	77.6	tr|W8Y8G0|W8Y8G0_BACTU	4-hydroxy-3-methylbut-2-en-1-yl diphosphate synthase (flavodoxin) OS=Bacillus thuringiensis DB27 GN=ispG PE=3 SV=1	BACTU	13	1	0.6524
291	20.91	21	56	tr|W8Y8E3|W8Y8E3_BACTU	Aminotransferase OS=Bacillus thuringiensis DB27 GN=BTDB27_001284 PE=3 SV=1	BACTU	17	1.0186	0.6574
292	20.85	20.86	71.9	tr|W8Y8C8|W8Y8C8_BACTU	Uncharacterized protein OS=Bacillus thuringiensis DB27 GN=BTDB27_000993 PE=4 SV=1	BACTU	12	1.0375	0.7858
293	20.77	20.77	63.9	tr|W8YXE4|W8YXE4_BACTU	Uncharacterized protein OS=Bacillus thuringiensis DB27 GN=BTDB27_001567 PE=4 SV=1	BACTU	12	0.6252	0.2483
294	20.67	20.67	62.9	tr|W8Y873|W8Y873_BACTU	Uncharacterized protein OS=Bacillus thuringiensis DB27 GN=BTDB27_004046 PE=4 SV=1	BACTU	18	1.1272	0.5907
295	20.63	20.63	90.7	tr|W8Y6P5|W8Y6P5_BACTU	Uncharacterized protein OS=Bacillus thuringiensis DB27 GN=BTDB27_000689 PE=4 SV=1	BACTU	25	0.302	0.7677
296	20.49	20.49	64.3	tr|W8YCN8|W8YCN8_BACTU	3-phosphoshikimate 1-carboxyvinyltransferase OS=Bacillus thuringiensis DB27 GN=aroA PE=3 SV=1	BACTU	12	1.0568	0.9418
297	20.45	22.1	56.3	tr|W8Y996|W8Y996_BACTU	ATP-dependent Clp protease ATP-binding subunit ClpX OS=Bacillus thuringiensis DB27 GN=clpX PE=3 SV=1	BACTU	18	0.9638	0.4645
298	20.42	20.42	48.9	tr|W8YJZ1|W8YJZ1_BACTU	UvrABC system protein A OS=Bacillus thuringiensis DB27 GN=uvrA PE=3 SV=1	BACTU	11	1.0568	0.6466
299	20.42	20.42	76	tr|W8XWT7|W8XWT7_BACTU	50S ribosomal protein L6 OS=Bacillus thuringiensis DB27 GN=rplF PE=3 SV=1	BACTU	37	0.5702	0.9983
300	20.39	20.39	58.8	tr|W8Y759|W8Y759_BACTU	Uncharacterized protein OS=Bacillus thuringiensis DB27 GN=BTDB27_000814 PE=4 SV=1	BACTU	26	2.0893	0.002
301	20.3	20.3	66.1	tr|W8XXH6|W8XXH6_BACTU	Uncharacterized protein OS=Bacillus thuringiensis DB27 GN=BTDB27_000201 PE=4 SV=1	BACTU	15	1.2474	0.0399
302	20.26	20.26	46.5	tr|W8YZW5|W8YZW5_BACTU	Uncharacterized protein OS=Bacillus thuringiensis DB27 GN=BTDB27_002377 PE=3 SV=1	BACTU	16	1.2246	0.3939
303	20.2	20.2	73.1	tr|W8Y7B6|W8Y7B6_BACTU	Signal recognition particle protein OS=Bacillus thuringiensis DB27 GN=ffh PE=3 SV=1	BACTU	16	0.3565	0.7774
304	20.19	20.21	66.1	tr|W8Z1S0|W8Z1S0_BACTU	Phosphoserine aminotransferase OS=Bacillus thuringiensis DB27 GN=serC PE=3 SV=1	BACTU	14	1.0568	0.4943
305	20.18	20.18	77.1	tr|W8YAX0|W8YAX0_BACTU	Uncharacterized protein OS=Bacillus thuringiensis DB27 GN=BTDB27_005001 PE=4 SV=1	BACTU	15	0.955	0.9248
306	20.15	20.17	64	tr|W8Y0X3|W8Y0X3_BACTU	Uncharacterized protein OS=Bacillus thuringiensis DB27 GN=BTDB27_001350 PE=3 SV=1	BACTU	19	1.2823	0.2477
307	20.14	20.14	51.8	tr|W8Y7Q2|W8Y7Q2_BACTU	Uncharacterized protein OS=Bacillus thuringiensis DB27 GN=BTDB27_000788 PE=4 SV=1	BACTU	14	0.7244	0.3785
308	20.13	20.13	57.3	tr|W8Z9R4|W8Z9R4_BACTU	D-alanine--D-alanine ligase OS=Bacillus thuringiensis DB27 GN=ddl PE=3 SV=1	BACTU	14	1.1482	0.7861
309	20.09	20.12	80.5	tr|W8Y224|W8Y224_BACTU	Uncharacterized protein OS=Bacillus thuringiensis DB27 GN=BTDB27_001790 PE=4 SV=1	BACTU	15	0.9817	0.9905
310	20.08	20.08	54.3	tr|W8YX28|W8YX28_BACTU	Fumarate hydratase class II OS=Bacillus thuringiensis DB27 GN=fumC PE=3 SV=1	BACTU	16	0.6546	0.7333
311	20.04	20.04	87.3	tr|W8YUI1|W8YUI1_BACTU	UPF0342 protein BTDB27_000607 OS=Bacillus thuringiensis DB27 GN=BTDB27_000607 PE=3 SV=1	BACTU	24	1.406	0.2039
312	20.04	20.04	56.9	tr|W8Y853|W8Y853_BACTU	Uncharacterized protein OS=Bacillus thuringiensis DB27 GN=BTDB27_000908 PE=4 SV=1	BACTU	17	1.5849	0.079
313	20.02	20.02	57.1	tr|W8Z921|W8Z921_BACTU	Putative heme-dependent peroxidase BTDB27_005337 OS=Bacillus thuringiensis DB27 GN=BTDB27_005337 PE=3 SV=1	BACTU	24	0.1459	0.2894
314	20.01	20.01	50.9	tr|W8Z8D9|W8Z8D9_BACTU	Uncharacterized protein OS=Bacillus thuringiensis DB27 GN=BTDB27_005172 PE=4 SV=1	BACTU	18	0.597	0.3275
315	19.99	19.99	74.9	tr|W8Z3P5|W8Z3P5_BACTU	Dipicolinate synthase subunit B OS=Bacillus thuringiensis DB27 GN=BTDB27_003657 PE=4 SV=1	BACTU	19	1.2823	0.1567
316	19.96	19.96	68	tr|W8Y7A6|W8Y7A6_BACTU	Succinate--CoA ligase [ADP-forming] subunit alpha OS=Bacillus thuringiensis DB27 GN=BTDB27_003690 PE=3 SV=1	ADP-forming	23	0.7798	0.3597
317	19.91	20.1	46.2	tr|W8YCA9|W8YCA9_BACTU	Bifunctional protein GlmU OS=Bacillus thuringiensis DB27 GN=glmU PE=3 SV=1	BACTU	13	0.6792	0.2858
318	19.83	28	60.1	tr|W8YKG4|W8YKG4_BACTU	Uncharacterized protein OS=Bacillus thuringiensis DB27 GN=BTDB27_005544 PE=4 SV=1	BACTU	22	0.4966	0.4757
319	19.8	19.87	65.6	tr|W8Z9I9|W8Z9I9_BACTU	Lipoprotein OS=Bacillus thuringiensis DB27 GN=BTDB27_005522 PE=3 SV=1	BACTU	13	0.7112	0.867
320	19.61	19.61	68.5	tr|W8Y921|W8Y921_BACTU	GTPase Obg OS=Bacillus thuringiensis DB27 GN=obg PE=3 SV=1	BACTU	10	1.0965	0.5215
321	19.5	19.5	42.3	tr|W8YEA6|W8YEA6_BACTU	Uncharacterized protein OS=Bacillus thuringiensis DB27 GN=BTDB27_003319 PE=4 SV=1	BACTU	19	1.0093	0.1295
322	19.49	19.49	82.6	tr|W8Y5V6|W8Y5V6_BACTU	Uncharacterized protein OS=Bacillus thuringiensis DB27 GN=BTDB27_000374 PE=3 SV=1	BACTU	18	1.3677	0.1751
323	19.49	19.49	73.3	tr|W8Y638|W8Y638_BACTU	Uncharacterized protein OS=Bacillus thuringiensis DB27 GN=BTDB27_003281 PE=4 SV=1	BACTU	15	1.2246	0.3535
324	19.47	19.47	62.5	tr|W8YLE0|W8YLE0_BACTU	Uncharacterized protein OS=Bacillus thuringiensis DB27 GN=BTDB27_005603 PE=4 SV=1	BACTU	11	1.028	0.4071
325	19.46	19.46	61.1	tr|W8Z7P8|W8Z7P8_BACTU	Lipoyl synthase OS=Bacillus thuringiensis DB27 GN=lipA PE=3 SV=1	BACTU	12	0.7311	0.931
326	19.43	19.47	62.2	tr|W8YB95|W8YB95_BACTU	Uncharacterized protein OS=Bacillus thuringiensis DB27 GN=BTDB27_005131 PE=4 SV=1	BACTU	22	0.8241	0.9529
327	19.38	19.38	58.9	tr|W8Y7X6|W8Y7X6_BACTU	Ketol-acid reductoisomerase (NADP(+)) OS=Bacillus thuringiensis DB27 GN=ilvC PE=3 SV=1	BACTU	15	1.028	0.1417
328	19.34	19.36	48.4	tr|W8YTD9|W8YTD9_BACTU	Uncharacterized protein OS=Bacillus thuringiensis DB27 GN=BTDB27_000237 PE=3 SV=1	BACTU	13	0.2582	0.0062
329	19.32	19.32	80.4	tr|W8YG07|W8YG07_BACTU	6,7-dimethyl-8-ribityllumazine synthase OS=Bacillus thuringiensis DB27 GN=ribH PE=3 SV=1	BACTU	20	0.8166	0.6781
330	19.26	19.26	49.7	tr|W8YC68|W8YC68_BACTU	Uncharacterized protein OS=Bacillus thuringiensis DB27 GN=BTDB27_002338 PE=4 SV=1	BACTU	10	0.9727	0.7513
331	19.18	19.18	76.3	tr|W8Y8H4|W8Y8H4_BACTU	Putative pyruvate, phosphate dikinase regulatory protein OS=Bacillus thuringiensis DB27 GN=BTDB27_004146 PE=3 SV=1	BACTU	13	0.7943	0.9647
332	19.13	19.13	66.2	tr|W8YTB9|W8YTB9_BACTU	Uncharacterized protein OS=Bacillus thuringiensis DB27 GN=BTDB27_000217 PE=4 SV=1	BACTU	16	0.3597	0.1441
333	19.08	19.09	51.3	tr|W8Z5J8|W8Z5J8_BACTU	Uncharacterized protein OS=Bacillus thuringiensis DB27 GN=BTDB27_004262 PE=3 SV=1	BACTU	10	0.9727	0.67
334	19.07	19.08	59.7	tr|W8YD68|W8YD68_BACTU	Alkanesulfonate monooxygenase OS=Bacillus thuringiensis DB27 GN=ssuD PE=3 SV=1	BACTU	13	0.1445	0.7909
335	19.04	19.04	54	tr|W8XZY2|W8XZY2_BACTU	D-alanine--poly(phosphoribitol) ligase subunit 1 OS=Bacillus thuringiensis DB27 GN=dltA PE=3 SV=1	BACTU	13	0.9727	0.75
336	18.98	18.99	75	tr|W8YFU8|W8YFU8_BACTU	Uncharacterized protein OS=Bacillus thuringiensis DB27 GN=BTDB27_003658 PE=4 SV=1	BACTU	12	1.0568	0.4719
337	18.92	24.91	59.5	tr|W8XZG2|W8XZG2_BACTU	Uncharacterized protein OS=Bacillus thuringiensis DB27 GN=BTDB27_000886 PE=4 SV=1	BACTU	17	0.8017	0.5275
338	18.92	18.92	73.3	tr|W8Y715|W8Y715_BACTU	Uncharacterized protein OS=Bacillus thuringiensis DB27 GN=BTDB27_003626 PE=4 SV=1	BACTU	43	0.863	0.3627
339	18.78	18.8	53.1	tr|W8Y7E7|W8Y7E7_BACTU	Uncharacterized protein OS=Bacillus thuringiensis DB27 GN=BTDB27_003730 PE=4 SV=1	BACTU	13	1.0186	0.8699
340	18.72	20.42	57.8	tr|W8YDB7|W8YDB7_BACTU	Uncharacterized protein OS=Bacillus thuringiensis DB27 GN=BTDB27_002773 PE=4 SV=1	BACTU	20	1.3677	0.7163
341	18.66	18.66	58.7	tr|W8Y7J2|W8Y7J2_BACTU	Putative cysteine ligase BshC OS=Bacillus thuringiensis DB27 GN=bshC PE=3 SV=1	BACTU	13	1.0568	0.8332
342	18.55	18.55	63.8	tr|W8YKL0|W8YKL0_BACTU	Uncharacterized protein OS=Bacillus thuringiensis DB27 GN=BTDB27_005589 PE=3 SV=1	BACTU	19	0.6368	0.6754
343	18.5	18.5	68	tr|W8Y5M7|W8Y5M7_BACTU	Uncharacterized protein OS=Bacillus thuringiensis DB27 GN=BTDB27_000053 PE=4 SV=1	BACTU	10	0.4613	0.1256
344	18.48	18.56	60.8	tr|W8Y9J4|W8Y9J4_BACTU	Glyceraldehyde-3-phosphate dehydrogenase OS=Bacillus thuringiensis DB27 GN=BTDB27_004485 PE=3 SV=1	BACTU	14	0.8166	0.9623
345	18.47	18.47	51.6	tr|W8XYT6|W8XYT6_BACTU	Uncharacterized protein OS=Bacillus thuringiensis DB27 GN=BTDB27_000630 PE=4 SV=1	BACTU	11	0.597	0.1392
346	18.44	18.46	41	tr|W8Z2W0|W8Z2W0_BACTU	Uncharacterized protein OS=Bacillus thuringiensis DB27 GN=BTDB27_003382 PE=3 SV=1	BACTU	12	0.673	0.5658
347	18.4	18.4	74.4	tr|W8Y9B1|W8Y9B1_BACTU	Uncharacterized protein OS=Bacillus thuringiensis DB27 GN=BTDB27_001313 PE=4 SV=1	BACTU	12	0.6792	0.6766
348	18.38	18.38	81.8	tr|W8XWU3|W8XWU3_BACTU	30S ribosomal protein S13 OS=Bacillus thuringiensis DB27 GN=rpsM PE=3 SV=1	BACTU	17	1.888	0.4938
349	18.34	18.34	61	tr|W8YGJ1|W8YGJ1_BACTU	Elongation factor 4 OS=Bacillus thuringiensis DB27 GN=lepA PE=3 SV=1	BACTU	12	0.4055	0.0984
350	18.33	18.33	58.6	tr|W8YT69|W8YT69_BACTU	DNA topoisomerase 3 OS=Bacillus thuringiensis DB27 GN=topB PE=3 SV=1	BACTU	9	1.406	0.3511
351	18.28	18.28	63.8	tr|W8YVT9|W8YVT9_BACTU	Uncharacterized protein OS=Bacillus thuringiensis DB27 GN=BTDB27_001042 PE=4 SV=1	BACTU	16	0.9462	0.9182
352	18.26	18.3	65	tr|W8YAA7|W8YAA7_BACTU	Uncharacterized protein OS=Bacillus thuringiensis DB27 GN=BTDB27_001924 PE=4 SV=1	BACTU	13	0.6368	0.8086
353	18.22	18.22	66.6	tr|W8Y7J0|W8Y7J0_BACTU	3'-5' exoribonuclease YhaM OS=Bacillus thuringiensis DB27 GN=yhaM PE=3 SV=1	BACTU	15	0.6918	0.5594
354	18.15	18.15	81.2	tr|W8Y713|W8Y713_BACTU	Uncharacterized protein OS=Bacillus thuringiensis DB27 GN=BTDB27_000528 PE=4 SV=1	BACTU	11	0.5248	0.1337
355	18.14	18.19	93.8	tr|W8Z994|W8Z994_BACTU	30S ribosomal protein S6 OS=Bacillus thuringiensis DB27 GN=rpsF PE=3 SV=1	BACTU	31	1.1803	0.494
356	18.14	18.14	67.3	tr|W8YAX4|W8YAX4_BACTU	Tyrosine--tRNA ligase OS=Bacillus thuringiensis DB27 GN=tyrS PE=3 SV=1	BACTU	12	0.7047	0.3738
357	18.14	18.14	65	tr|W8YBA0|W8YBA0_BACTU	Uncharacterized protein OS=Bacillus thuringiensis DB27 GN=BTDB27_005136 PE=3 SV=1	BACTU	16	0.5546	0.2578
358	18.13	18.13	65.2	tr|W8Y7V8|W8Y7V8_BACTU	Uncharacterized protein OS=Bacillus thuringiensis DB27 GN=BTDB27_001124 PE=4 SV=1	BACTU	20	0.3342	0.3481
359	18.06	18.08	76.7	tr|W8XWM2|W8XWM2_BACTU	30S ribosomal protein S3 OS=Bacillus thuringiensis DB27 GN=rpsC PE=3 SV=1	BACTU	29	1.8197	0.023
360	18.06	18.06	54.1	tr|W8Y4R0|W8Y4R0_BACTU	N5-carboxyaminoimidazole ribonucleotide synthase OS=Bacillus thuringiensis DB27 GN=purK PE=3 SV=1	BACTU	13	1.0093	0.2953
361	18.05	18.08	61.2	tr|W8Y772|W8Y772_BACTU	Aspartokinase OS=Bacillus thuringiensis DB27 GN=BTDB27_003655 PE=3 SV=1	BACTU	13	1.3305	0.084
362	18.05	18.05	70.6	tr|W8YJE9|W8YJE9_BACTU	Uncharacterized protein OS=Bacillus thuringiensis DB27 GN=BTDB27_005179 PE=4 SV=1	BACTU	9	0.673	0.7565
363	18.04	18.04	88.3	tr|W8Z225|W8Z225_BACTU	Probable transaldolase OS=Bacillus thuringiensis DB27 GN=tal PE=3 SV=1	BACTU	13	0.8166	0.3743
364	18.02	18.08	62.1	tr|W8Y5Y6|W8Y5Y6_BACTU	Hydroxyethylthiazole kinase OS=Bacillus thuringiensis DB27 GN=thiM PE=3 SV=1	BACTU	23	0.5105	0.428
365	18.02	18.03	64	tr|W8YG58|W8YG58_BACTU	UDP-N-acetylmuramoylalanine--D-glutamate ligase OS=Bacillus thuringiensis DB27 GN=murD PE=3 SV=1	BACTU	9	1.3552	0.4172
366	18.02	18.02	65.7	tr|W8Y401|W8Y401_BACTU	Uncharacterized protein OS=Bacillus thuringiensis DB27 GN=BTDB27_002531 PE=4 SV=1	BACTU	13	0.6668	0.4625
367	18.01	18.01	65.9	tr|W8YTR0|W8YTR0_BACTU	Uncharacterized protein OS=Bacillus thuringiensis DB27 GN=BTDB27_000317 PE=4 SV=1	BACTU	11	0.6918	0.9456
368	18	18	45.6	tr|W8Z4M1|W8Z4M1_BACTU	Uncharacterized protein OS=Bacillus thuringiensis DB27 GN=BTDB27_003962 PE=3 SV=1	BACTU	11	1.2706	0.2427
369	18	18	72.8	tr|W8Z3Z3|W8Z3Z3_BACTU	Bifunctional protein PyrR OS=Bacillus thuringiensis DB27 GN=pyrR PE=3 SV=1	BACTU	12	0.9727	0.4073
370	18	18	65.3	tr|W8YHK8|W8YHK8_BACTU	Adenine phosphoribosyltransferase OS=Bacillus thuringiensis DB27 GN=apt PE=3 SV=1	BACTU	11	1.4322	0.2004
371	18	18	58	tr|W8Y0G4|W8Y0G4_BACTU	Uncharacterized protein OS=Bacillus thuringiensis DB27 GN=BTDB27_001215 PE=4 SV=1	BACTU	12	0.4487	0.4102
372	17.97	17.97	83.7	tr|W8YSF3|W8YSF3_BACTU	30S ribosomal protein S5 OS=Bacillus thuringiensis DB27 GN=rpsE PE=3 SV=1	BACTU	27	1.8535	0.0388
373	17.96	17.96	65.6	tr|W8Y4B1|W8Y4B1_BACTU	DNA integrity scanning protein DisA OS=Bacillus thuringiensis DB27 GN=disA PE=3 SV=1	BACTU	11	0.8954	0.9793
374	17.94	17.94	67.8	tr|W8XZJ0|W8XZJ0_BACTU	dTDP-glucose 4,6-dehydratase OS=Bacillus thuringiensis DB27 GN=BTDB27_000916 PE=3 SV=1	BACTU	14	1.6293	0.1198
375	17.93	17.96	45.6	tr|W8Y8P0|W8Y8P0_BACTU	Uncharacterized protein OS=Bacillus thuringiensis DB27 GN=BTDB27_004211 PE=4 SV=1	BACTU	17	0.9908	0.8224
376	17.88	17.88	62.1	tr|W8XZJ7|W8XZJ7_BACTU	3-oxoacyl-[acyl-carrier-protein] synthase 2 OS=Bacillus thuringiensis DB27 GN=BTDB27_000875 PE=3 SV=1	BACTU	12	0.5297	0.266
377	17.86	17.86	45.3	tr|W8XXX6|W8XXX6_BACTU	Uncharacterized protein OS=Bacillus thuringiensis DB27 GN=BTDB27_000331 PE=3 SV=1	BACTU	11	0.9036	0.6658
378	17.86	17.86	75.8	tr|W8Y8K8|W8Y8K8_BACTU	GTPase Era OS=Bacillus thuringiensis DB27 GN=era PE=3 SV=1	BACTU	11	0.9727	0.7889
379	17.76	17.76	65.6	tr|W8YCK7|W8YCK7_BACTU	Redox-sensing transcriptional repressor Rex OS=Bacillus thuringiensis DB27 GN=rex PE=3 SV=1	BACTU	13	1.0093	0.7927
380	17.69	19.04	75.5	tr|W8Y2R9|W8Y2R9_BACTU	Uncharacterized protein OS=Bacillus thuringiensis DB27 GN=BTDB27_002030 PE=4 SV=1	BACTU	11	0.3945	0.611
381	17.68	17.68	89.2	tr|W8YIE4|W8YIE4_BACTU	Uncharacterized protein OS=Bacillus thuringiensis DB27 GN=BTDB27_004548 PE=4 SV=1	BACTU	53	1.8707	0.5031
382	17.5	17.5	76.4	tr|W8XWN5|W8XWN5_BACTU	Adenylate kinase OS=Bacillus thuringiensis DB27 GN=adk PE=3 SV=1	BACTU	14	0.2884	0.5951
383	17.41	17.41	64.4	tr|W8YAJ4|W8YAJ4_BACTU	UTP--glucose-1-phosphate uridylyltransferase OS=Bacillus thuringiensis DB27 GN=BTDB27_004861 PE=3 SV=1	BACTU	15	0.4406	0.9601
384	17.39	17.41	56	tr|W8Y416|W8Y416_BACTU	Uncharacterized protein OS=Bacillus thuringiensis DB27 GN=BTDB27_002546 PE=4 SV=1	BACTU	18	3.9811	0.0001
385	17.34	18.92	80	tr|W8Y537|W8Y537_BACTU	50S ribosomal protein L1 OS=Bacillus thuringiensis DB27 GN=rplA PE=3 SV=1	BACTU	25	0.9462	0.5106
386	17.31	17.31	63.3	tr|W8Y909|W8Y909_BACTU	GTPase Der OS=Bacillus thuringiensis DB27 GN=der PE=3 SV=1	BACTU	12	2.0701	0.0888
387	17.28	17.28	55.9	tr|W8YBJ0|W8YBJ0_BACTU	Uncharacterized protein OS=Bacillus thuringiensis DB27 GN=BTDB27_005226 PE=4 SV=1	BACTU	10	0.492	0.3809
388	17.27	43.71	84.1	tr|W8YTR9|W8YTR9_BACTU	Alanine dehydrogenase OS=Bacillus thuringiensis DB27 GN=BTDB27_000327 PE=3 SV=1	BACTU	65	0.5445	0.0694
389	17.23	17.23	77.5	tr|W8XZ47|W8XZ47_BACTU	Foldase protein PrsA OS=Bacillus thuringiensis DB27 GN=prsA PE=3 SV=1	BACTU	22	0.955	0.2458
390	17.17	17.17	56.1	tr|W8YVJ9|W8YVJ9_BACTU	Uncharacterized protein OS=Bacillus thuringiensis DB27 GN=BTDB27_000947 PE=4 SV=1	BACTU	13	2.0512	0.0271
391	17.14	17.14	73.7	tr|W8Y8A7|W8Y8A7_BACTU	Nucleoside diphosphate kinase OS=Bacillus thuringiensis DB27 GN=ndk PE=3 SV=1	BACTU	12	0.7244	0.5583
392	17.07	17.07	61.1	tr|W8YCC4|W8YCC4_BACTU	Aminopyrimidine aminohydrolase OS=Bacillus thuringiensis DB27 GN=BTDB27_002408 PE=3 SV=1	BACTU	16	0.7516	0.8206
393	17.06	17.07	73.3	tr|W8Y820|W8Y820_BACTU	Uncharacterized protein OS=Bacillus thuringiensis DB27 GN=BTDB27_003950 PE=4 SV=1	BACTU	32	0.0787	0.0008
394	17.04	21.75	65.3	tr|W8XZK3|W8XZK3_BACTU	Uncharacterized protein OS=Bacillus thuringiensis DB27 GN=BTDB27_000880 PE=4 SV=1	BACTU	20	0.597	0.3036
395	16.95	16.98	83.3	tr|W8Y4E1|W8Y4E1_BACTU	30S ribosomal protein S8 OS=Bacillus thuringiensis DB27 GN=rpsH PE=3 SV=1	BACTU	26	1.4322	0.0326
396	16.95	16.96	54.8	tr|W8Y925|W8Y925_BACTU	Uncharacterized protein OS=Bacillus thuringiensis DB27 GN=BTDB27_001258 PE=4 SV=1	BACTU	10	0.5012	0.0187
397	16.91	16.91	94.3	tr|W8YBQ1|W8YBQ1_BACTU	Uncharacterized protein OS=Bacillus thuringiensis DB27 GN=BTDB27_005286 PE=4 SV=1	BACTU	11	0.3664	0.0121
398	16.9	16.91	45.8	tr|W8Y9P7|W8Y9P7_BACTU	Uncharacterized protein OS=Bacillus thuringiensis DB27 GN=BTDB27_004581 PE=4 SV=1	BACTU	11	1.1066	0.5671
399	16.81	16.81	83.4	tr|W8YK49|W8YK49_BACTU	Uncharacterized protein OS=Bacillus thuringiensis DB27 GN=BTDB27_005414 PE=4 SV=1	BACTU	11	0.6486	0.8578
400	16.79	16.79	47.4	tr|W8XY28|W8XY28_BACTU	Uncharacterized protein OS=Bacillus thuringiensis DB27 GN=BTDB27_000335 PE=4 SV=1	BACTU	12	1.2474	0.2647
401	16.71	16.71	64.7	tr|W8Y9X6|W8Y9X6_BACTU	2-dehydropantoate 2-reductase OS=Bacillus thuringiensis DB27 GN=BTDB27_001548 PE=3 SV=1	BACTU	9	0.8551	0.3039
402	16.7	16.73	34	tr|W8YC08|W8YC08_BACTU	Uncharacterized protein OS=Bacillus thuringiensis DB27 GN=BTDB27_005355 PE=3 SV=1	BACTU	9	1.4322	0.2035
403	16.69	16.69	61.1	tr|W8YX96|W8YX96_BACTU	Uncharacterized protein OS=Bacillus thuringiensis DB27 GN=BTDB27_001522 PE=4 SV=1	BACTU	8	1.5849	0.1073
404	16.59	16.59	79.8	tr|W8YGQ9|W8YGQ9_BACTU	Transcription elongation factor GreA OS=Bacillus thuringiensis DB27 GN=greA PE=3 SV=1	BACTU	19	1.2359	0.5497
405	16.57	18.71	60.9	tr|W8YTG8|W8YTG8_BACTU	Glutamate-1-semialdehyde 2,1-aminomutase OS=Bacillus thuringiensis DB27 GN=hemL PE=3 SV=1	BACTU	13	0.7178	0.1936
406	16.55	16.55	45.2	tr|W8Y1N9|W8Y1N9_BACTU	Threonine synthase OS=Bacillus thuringiensis DB27 GN=BTDB27_001716 PE=3 SV=1	BACTU	12	2.0512	0.0518
407	16.4	16.4	55.8	tr|W8Y0Z0|W8Y0Z0_BACTU	Uncharacterized protein OS=Bacillus thuringiensis DB27 GN=BTDB27_001370 PE=4 SV=1	BACTU	10	0.6546	0.8959
408	16.38	16.38	66.3	tr|W8YBW5|W8YBW5_BACTU	Uncharacterized protein OS=Bacillus thuringiensis DB27 GN=BTDB27_005336 PE=4 SV=1	BACTU	11	0.3981	0.1945
409	16.37	18.28	66.9	tr|W8Z987|W8Z987_BACTU	50S ribosomal protein L9 OS=Bacillus thuringiensis DB27 GN=rplI PE=3 SV=1	BACTU	13	3.9811	0.035
410	16.3	16.3	77.2	tr|W8Y579|W8Y579_BACTU	50S ribosomal protein L13 OS=Bacillus thuringiensis DB27 GN=rplM PE=3 SV=1	BACTU	24	3.3113	0.0117
411	16.3	16.3	75.7	tr|W8XWK6|W8XWK6_BACTU	Transcription termination/antitermination protein NusG OS=Bacillus thuringiensis DB27 GN=nusG PE=3 SV=1	BACTU	12	1.0965	0.9628
412	16.27	16.28	74.8	tr|W8YAN4|W8YAN4_BACTU	Uncharacterized protein OS=Bacillus thuringiensis DB27 GN=BTDB27_001803 PE=4 SV=1	BACTU	10	0.6982	0.4468
413	16.23	16.23	63	tr|W8YIX4|W8YIX4_BACTU	Uncharacterized protein OS=Bacillus thuringiensis DB27 GN=BTDB27_005004 PE=4 SV=1	BACTU	20	0.1247	0.1053
414	16.19	16.19	73.1	tr|W8YL64|W8YL64_BACTU	Dihydropteroate synthase OS=Bacillus thuringiensis DB27 GN=BTDB27_005503 PE=3 SV=1	BACTU	11	0.6026	0.8428
415	16.17	16.19	61.7	tr|W8Y7D7|W8Y7D7_BACTU	Ribosomal RNA small subunit methyltransferase B OS=Bacillus thuringiensis DB27 GN=BTDB27_003720 PE=3 SV=1	BACTU	9	1.0568	0.8817
416	16.11	16.11	50.8	tr|W8Y6U5|W8Y6U5_BACTU	Glycerol kinase OS=Bacillus thuringiensis DB27 GN=glpK PE=3 SV=1	BACTU	11	0.7447	0.756
417	16.1	16.1	55.1	tr|W8Y7L3|W8Y7L3_BACTU	Lactate utilization protein C OS=Bacillus thuringiensis DB27 GN=lutC PE=3 SV=1	BACTU	11	0.8166	0.7434
418	16.04	16.07	70.9	tr|W8YHR0|W8YHR0_BACTU	Uncharacterized protein OS=Bacillus thuringiensis DB27 GN=BTDB27_004599 PE=4 SV=1	BACTU	18	0.7798	0.9412
419	16.04	16.04	55.2	tr|W8YBN5|W8YBN5_BACTU	Uncharacterized protein OS=Bacillus thuringiensis DB27 GN=BTDB27_005271 PE=4 SV=1	BACTU	9	1.2023	0.5578
420	16.03	16.03	55.2	tr|W8Y7I8|W8Y7I8_BACTU	UDP-N-acetylmuramoyl-L-alanyl-D-glutamate--2,6-diaminopimelate ligase OS=Bacillus thuringiensis DB27 GN=murE PE=3 SV=1	BACTU	11	1.3183	0.5613
421	16.03	16.03	85.5	tr|W8YJQ2|W8YJQ2_BACTU	Uncharacterized protein OS=Bacillus thuringiensis DB27 GN=BTDB27_005269 PE=4 SV=1	BACTU	20	0.1355	0.4381
422	16.03	16.03	66.1	tr|W8YCC3|W8YCC3_BACTU	Uncharacterized protein OS=Bacillus thuringiensis DB27 GN=BTDB27_005495 PE=4 SV=1	BACTU	12	1.4191	0.4889
423	16.02	16.02	51.2	tr|W8Y4T9|W8Y4T9_BACTU	Uncharacterized protein OS=Bacillus thuringiensis DB27 GN=BTDB27_002801 PE=4 SV=1	BACTU	8	1.1272	0.8614
424	16	16.01	59.2	tr|W8Z0N2|W8Z0N2_BACTU	Uncharacterized protein OS=Bacillus thuringiensis DB27 GN=BTDB27_002652 PE=4 SV=1	BACTU	10	1.0375	0.6943
425	15.98	16.04	39.9	tr|W8Y5R7|W8Y5R7_BACTU	Uncharacterized protein OS=Bacillus thuringiensis DB27 GN=BTDB27_000324 PE=4 SV=1	BACTU	9	0.8091	0.3306
426	15.88	15.88	50.7	tr|W8Z2Q3|W8Z2Q3_BACTU	Uncharacterized protein OS=Bacillus thuringiensis DB27 GN=BTDB27_003312 PE=4 SV=1	BACTU	9	1.6904	0.108
427	15.84	15.84	78	tr|W8Z402|W8Z402_BACTU	Uncharacterized protein OS=Bacillus thuringiensis DB27 GN=BTDB27_003752 PE=4 SV=1	BACTU	12	0.3664	0.3158
428	15.77	15.77	72.1	tr|W8YG57|W8YG57_BACTU	Stage 0 sporulation protein A OS=Bacillus thuringiensis DB27 GN=BTDB27_004034 PE=4 SV=1	BACTU	11	1.2706	0.0957
429	15.72	15.72	67.3	tr|W8Z6L9|W8Z6L9_BACTU	Uncharacterized protein OS=Bacillus thuringiensis DB27 GN=BTDB27_004597 PE=4 SV=1	BACTU	12	0.1306	0.0842
430	15.68	15.68	86.9	tr|W8Z4I3|W8Z4I3_BACTU	Peptidyl-prolyl cis-trans isomerase OS=Bacillus thuringiensis DB27 GN=BTDB27_003922 PE=3 SV=1	BACTU	20	0.2489	0.1429
431	15.61	15.61	52	tr|W8YE51|W8YE51_BACTU	Uncharacterized protein OS=Bacillus thuringiensis DB27 GN=BTDB27_003053 PE=4 SV=1	BACTU	10	1.2023	0.2158
432	15.55	15.55	53	tr|W8YSH2|W8YSH2_BACTU	Iron-sulfur cluster carrier protein OS=Bacillus thuringiensis DB27 GN=BTDB27_005748 PE=3 SV=1	BACTU	10	0.3532	0.8398
433	15.53	15.53	70.3	tr|W8Y0H3|W8Y0H3_BACTU	4-hydroxy-tetrahydrodipicolinate reductase OS=Bacillus thuringiensis DB27 GN=dapB PE=3 SV=1	BACTU	13	0.2466	0.1868
434	15.49	16.12	53.2	tr|W8Y8E6|W8Y8E6_BACTU	Uncharacterized protein OS=Bacillus thuringiensis DB27 GN=BTDB27_004116 PE=4 SV=1	BACTU	12	0.863	0.9767
435	15.44	15.44	41.1	tr|W8Y5P0|W8Y5P0_BACTU	Uncharacterized protein OS=Bacillus thuringiensis DB27 GN=BTDB27_003136 PE=4 SV=1	BACTU	10	0.4571	0.5495
436	15.39	15.39	71.6	tr|W8Y8D5|W8Y8D5_BACTU	Pantothenate synthetase OS=Bacillus thuringiensis DB27 GN=panC PE=3 SV=1	BACTU	13	1	0.8584
437	15.36	15.37	59.6	tr|W8YEC2|W8YEC2_BACTU	Uncharacterized protein OS=Bacillus thuringiensis DB27 GN=BTDB27_003133 PE=4 SV=1	BACTU	8	1.2823	0.6283
438	15.34	15.35	76	tr|W8Y0D7|W8Y0D7_BACTU	Cytidylate kinase OS=Bacillus thuringiensis DB27 GN=cmk PE=3 SV=1	BACTU	10	0.6982	0.9088
439	15.3	15.32	57.2	tr|W8Z8U3|W8Z8U3_BACTU	Uncharacterized protein OS=Bacillus thuringiensis DB27 GN=BTDB27_005292 PE=3 SV=1	BACTU	9	1.6144	0.0645
440	15.26	15.29	61.2	tr|W8YC48|W8YC48_BACTU	DNA gyrase subunit B OS=Bacillus thuringiensis DB27 GN=gyrB PE=3 SV=1	BACTU	10	1.1376	0.0562
441	15.22	15.23	74.2	tr|W8Y1Z4|W8Y1Z4_BACTU	Uncharacterized protein OS=Bacillus thuringiensis DB27 GN=BTDB27_001760 PE=3 SV=1	BACTU	26	0.5152	0.6968
442	15.15	15.15	77.3	tr|W8XZI5|W8XZI5_BACTU	UPF0234 protein BTDB27_000860 OS=Bacillus thuringiensis DB27 GN=BTDB27_000860 PE=3 SV=1	BACTU	15	0.8954	0.9741
443	15.13	15.16	74.5	tr|W8YGZ1|W8YGZ1_BACTU	50S ribosomal protein L21 OS=Bacillus thuringiensis DB27 GN=rplU PE=3 SV=1	BACTU	20	0.5105	0.3583
444	15.1	15.11	61.4	tr|W8YAG3|W8YAG3_BACTU	Uncharacterized protein OS=Bacillus thuringiensis DB27 GN=BTDB27_002004 PE=4 SV=1	BACTU	10	1.5417	0.178
445	15.07	15.07	57.3	tr|W8Z5Z5|W8Z5Z5_BACTU	Porphobilinogen deaminase OS=Bacillus thuringiensis DB27 GN=hemC PE=3 SV=1	BACTU	9	1.2706	0.0886
446	15.07	15.07	58.2	tr|W8Y0G2|W8Y0G2_BACTU	Uncharacterized protein OS=Bacillus thuringiensis DB27 GN=BTDB27_001261 PE=4 SV=1	BACTU	10	0.5702	0.0174
447	15	15	81.3	tr|W8YGN0|W8YGN0_BACTU	Uncharacterized protein OS=Bacillus thuringiensis DB27 GN=BTDB27_003913 PE=4 SV=1	BACTU	11	1.0666	0.9829
448	14.92	14.92	51.9	tr|W8YFU6|W8YFU6_BACTU	Uncharacterized protein OS=Bacillus thuringiensis DB27 GN=BTDB27_003889 PE=4 SV=1	BACTU	11	1.1169	0.5091
449	14.84	14.84	65.2	tr|W8YCX1|W8YCX1_BACTU	Uncharacterized protein OS=Bacillus thuringiensis DB27 GN=BTDB27_002623 PE=4 SV=1	BACTU	18	0.3698	0.0495
450	14.8	14.8	58.9	tr|W8Y9C8|W8Y9C8_BACTU	Uncharacterized protein OS=Bacillus thuringiensis DB27 GN=BTDB27_004415 PE=4 SV=1	BACTU	16	0.7586	0.4894
451	14.77	14.77	68	tr|W8Y6V4|W8Y6V4_BACTU	Uncharacterized protein OS=Bacillus thuringiensis DB27 GN=BTDB27_000463 PE=4 SV=1	BACTU	10	1.3062	0.1199
452	14.76	14.78	47.5	tr|W8Y8Q6|W8Y8Q6_BACTU	Uncharacterized protein OS=Bacillus thuringiensis DB27 GN=BTDB27_004226 PE=3 SV=1	BACTU	10	0.9204	0.3417
453	14.65	14.65	62.3	tr|W8Y7A8|W8Y7A8_BACTU	3-oxoacyl-[acyl-carrier-protein] synthase 3 OS=Bacillus thuringiensis DB27 GN=fabH PE=3 SV=1	BACTU	11	1.1169	0.1802
454	14.64	14.64	58.2	tr|W8YGT5|W8YGT5_BACTU	Histidine--tRNA ligase OS=Bacillus thuringiensis DB27 GN=hisS PE=3 SV=1	BACTU	9	0.673	0.6695
455	14.54	14.54	61.5	tr|W8Y5D6|W8Y5D6_BACTU	Uncharacterized protein OS=Bacillus thuringiensis DB27 GN=BTDB27_003021 PE=3 SV=1	BACTU	12	1.3677	0.3632
456	14.54	14.54	65.4	tr|W8Y656|W8Y656_BACTU	Uncharacterized protein OS=Bacillus thuringiensis DB27 GN=BTDB27_000238 PE=4 SV=1	BACTU	10	0.4285	0.0051
457	14.38	14.38	72.9	tr|W8YC32|W8YC32_BACTU	Single-stranded DNA-binding protein OS=Bacillus thuringiensis DB27 GN=BTDB27_005421 PE=3 SV=1	BACTU	20	0.929	0.5035
458	14.35	14.35	70.3	tr|W8Y586|W8Y586_BACTU	Uncharacterized protein OS=Bacillus thuringiensis DB27 GN=BTDB27_000194 PE=4 SV=1	BACTU	20	0.52	0.2723
459	14.3	14.3	53.4	tr|W8Z9A8|W8Z9A8_BACTU	Chromosomal replication initiator protein DnaA OS=Bacillus thuringiensis DB27 GN=dnaA PE=3 SV=1	BACTU	8	1.028	0.8548
460	14.3	14.3	60.9	tr|W8XX08|W8XX08_BACTU	Uncharacterized protein OS=Bacillus thuringiensis DB27 GN=BTDB27_000026 PE=4 SV=1	BACTU	9	1.0186	0.8952
461	14.28	14.28	90.2	tr|W8Y553|W8Y553_BACTU	Uncharacterized protein OS=Bacillus thuringiensis DB27 GN=BTDB27_002915 PE=3 SV=1	BACTU	17	0.4055	0.2043
462	14.24	14.29	69.4	tr|W8Y7M0|W8Y7M0_BACTU	Uncharacterized protein OS=Bacillus thuringiensis DB27 GN=BTDB27_001019 PE=4 SV=1	BACTU	19	0.6668	0.9028
463	14.21	14.38	70.5	tr|W8Y988|W8Y988_BACTU	Delta-aminolevulinic acid dehydratase OS=Bacillus thuringiensis DB27 GN=BTDB27_004370 PE=3 SV=1	BACTU	13	1.2359	0.8023
464	14.21	14.21	60.5	tr|W8YIB3|W8YIB3_BACTU	Acetyl-coenzyme A carboxylase carboxyl transferase subunit alpha OS=Bacillus thuringiensis DB27 GN=accA PE=3 SV=1	BACTU	11	0.7178	0.7915
465	14.2	14.2	46.3	tr|W8YAH2|W8YAH2_BACTU	Alpha-1,4 glucan phosphorylase OS=Bacillus thuringiensis DB27 GN=BTDB27_004831 PE=3 SV=1	BACTU	7	1.1482	0.4612
466	14.18	14.18	55.4	tr|W8Y5Q3|W8Y5Q3_BACTU	Uncharacterized protein OS=Bacillus thuringiensis DB27 GN=BTDB27_000088 PE=4 SV=1	BACTU	9	0.6668	0.3589
467	14.16	14.16	62.2	tr|W8YC40|W8YC40_BACTU	tRNA uridine 5-carboxymethylaminomethyl modification enzyme MnmG OS=Bacillus thuringiensis DB27 GN=mnmG PE=3 SV=1	BACTU	8	1.4191	0.3732
468	14.16	14.16	76.8	tr|W8Z9K6|W8Z9K6_BACTU	Uncharacterized protein OS=Bacillus thuringiensis DB27 GN=BTDB27_005537 PE=4 SV=1	BACTU	12	4.0926	0.0003
469	14.16	14.16	83.9	tr|W8Y4G1|W8Y4G1_BACTU	30S ribosomal protein S9 OS=Bacillus thuringiensis DB27 GN=rpsI PE=3 SV=1	BACTU	11	0.7798	0.4412
470	14.1	14.1	51.8	tr|W8Z4D3|W8Z4D3_BACTU	Uncharacterized protein OS=Bacillus thuringiensis DB27 GN=BTDB27_003872 PE=4 SV=1	BACTU	14	1.3552	0.2188
471	14.09	14.09	86.5	tr|W8YSC7|W8YSC7_BACTU	50S ribosomal protein L11 OS=Bacillus thuringiensis DB27 GN=rplK PE=3 SV=1	BACTU	15	0.4571	0.8468
472	14.07	14.07	47	tr|W8YSC2|W8YSC2_BACTU	Uncharacterized protein OS=Bacillus thuringiensis DB27 GN=BTDB27_005693 PE=3 SV=1	BACTU	8	1.2942	0.8126
473	14.07	14.07	46.4	tr|W8Y7Y5|W8Y7Y5_BACTU	Uncharacterized protein OS=Bacillus thuringiensis DB27 GN=BTDB27_003956 PE=3 SV=1	BACTU	10	1.0568	0.4617
474	14.05	14.06	52.9	tr|W8Y852|W8Y852_BACTU	Probable butyrate kinase OS=Bacillus thuringiensis DB27 GN=buk PE=3 SV=1	BACTU	11	0.4571	0.3033
475	14.05	14.05	61.8	tr|W8Y6H4|W8Y6H4_BACTU	Uncharacterized protein OS=Bacillus thuringiensis DB27 GN=BTDB27_003436 PE=4 SV=1	BACTU	7	0.7516	0.185
476	14.02	14.02	81.6	tr|W8YGM6|W8YGM6_BACTU	Uncharacterized protein OS=Bacillus thuringiensis DB27 GN=BTDB27_003908 PE=4 SV=1	BACTU	28	0.871	0.9138
477	14.02	14.02	59.5	tr|W8YWB3|W8YWB3_BACTU	Thiol-disulfide oxidoreductase ResA OS=Bacillus thuringiensis DB27 GN=resA PE=3 SV=1	BACTU	8	1.3062	0.8168
478	14.01	14.01	47.3	tr|W8YGC5|W8YGC5_BACTU	Uncharacterized protein OS=Bacillus thuringiensis DB27 GN=BTDB27_004109 PE=3 SV=1	BACTU	12	0.7379	0.9511
479	14	14	74.4	tr|W8YF86|W8YF86_BACTU	30S ribosomal protein S16 OS=Bacillus thuringiensis DB27 GN=rpsP PE=3 SV=1	BACTU	14	1.3552	0.3735
480	13.99	13.99	60.4	tr|W8YSE5|W8YSE5_BACTU	50S ribosomal protein L16 OS=Bacillus thuringiensis DB27 GN=rplP PE=3 SV=1	BACTU	15	0.1675	0.743
481	13.96	13.96	60.9	tr|W8YFC3|W8YFC3_BACTU	Orotidine 5'-phosphate decarboxylase OS=Bacillus thuringiensis DB27 GN=pyrF PE=3 SV=1	BACTU	9	0.863	0.4099
482	13.94	13.94	42.1	tr|W8YBU8|W8YBU8_BACTU	Uncharacterized protein OS=Bacillus thuringiensis DB27 GN=BTDB27_005295 PE=4 SV=1	BACTU	9	0.912	0.6223
483	13.89	13.89	64.2	tr|W8Y797|W8Y797_BACTU	Uridylate kinase OS=Bacillus thuringiensis DB27 GN=pyrH PE=3 SV=1	BACTU	12	0.787	0.601
484	13.8	13.81	48.1	tr|W8XY68|W8XY68_BACTU	Quinol oxidase subunit 2 OS=Bacillus thuringiensis DB27 GN=BTDB27_000436 PE=3 SV=1	BACTU	11	1.0471	0.7804
485	13.78	13.78	49.3	tr|W8YIR2|W8YIR2_BACTU	Methionine import ATP-binding protein MetN OS=Bacillus thuringiensis DB27 GN=metN PE=3 SV=1	BACTU	7	0.7943	0.3005
486	13.69	13.73	67.2	tr|W8Y9V1|W8Y9V1_BACTU	Uncharacterized protein OS=Bacillus thuringiensis DB27 GN=BTDB27_004595 PE=4 SV=1	BACTU	11	0.8166	0.4263
487	13.67	13.67	72.6	tr|W8Y0S8|W8Y0S8_BACTU	Uncharacterized protein OS=Bacillus thuringiensis DB27 GN=BTDB27_001300 PE=3 SV=1	BACTU	8	1.0765	0.6409
488	13.64	13.64	63.6	tr|W8YF12|W8YF12_BACTU	Uncharacterized protein OS=Bacillus thuringiensis DB27 GN=BTDB27_003338 PE=4 SV=1	BACTU	9	0.1127	0.5311
489	13.52	13.54	57.8	tr|W8XX28|W8XX28_BACTU	Uncharacterized protein OS=Bacillus thuringiensis DB27 GN=BTDB27_000046 PE=4 SV=1	BACTU	11	0.9638	0.8937
490	13.47	13.47	54.8	tr|W8Y2Y3|W8Y2Y3_BACTU	Nuclease SbcCD subunit C OS=Bacillus thuringiensis DB27 GN=sbcC PE=3 SV=1	BACTU	8	0.52	0.0467
491	13.44	13.44	98	tr|W8YYB7|W8YYB7_BACTU	ESAT-6-like protein OS=Bacillus thuringiensis DB27 GN=BTDB27_001822 PE=3 SV=1	BACTU	39	0.6081	0.5138
492	13.44	13.44	61.9	tr|W8Y610|W8Y610_BACTU	Uncharacterized protein OS=Bacillus thuringiensis DB27 GN=BTDB27_000193 PE=4 SV=1	BACTU	15	0.3532	0.4001
493	13.35	13.35	50.2	tr|W8YBY2|W8YBY2_BACTU	Polyamine aminopropyltransferase OS=Bacillus thuringiensis DB27 GN=speE PE=3 SV=1	BACTU	8	1.5417	0.3665
494	13.32	13.32	58.3	tr|W8Y9L9|W8Y9L9_BACTU	Septation ring formation regulator EzrA OS=Bacillus thuringiensis DB27 GN=ezrA PE=3 SV=1	BACTU	9	0.7447	0.3465
495	13.16	13.16	53.2	tr|W8Y163|W8Y163_BACTU	Uncharacterized protein OS=Bacillus thuringiensis DB27 GN=BTDB27_001536 PE=4 SV=1	BACTU	8	0.2089	0.1675
496	13.13	13.13	85.7	tr|W8Z7E8|W8Z7E8_BACTU	Uncharacterized protein OS=Bacillus thuringiensis DB27 GN=BTDB27_004812 PE=4 SV=1	BACTU	8	1.1588	0.8903
497	13.08	13.08	35	tr|W8YDB5|W8YDB5_BACTU	Uncharacterized protein OS=Bacillus thuringiensis DB27 GN=BTDB27_003009 PE=3 SV=1	BACTU	8	0.1585	0.031
498	13.02	13.03	51.6	tr|W8YFC8|W8YFC8_BACTU	Dihydroorotase OS=Bacillus thuringiensis DB27 GN=pyrC PE=3 SV=1	BACTU	8	1.0186	0.8641
499	12.99	12.99	49.9	tr|W8YAI5|W8YAI5_BACTU	NADPH dehydrogenase OS=Bacillus thuringiensis DB27 GN=namA PE=3 SV=1	BACTU	12	1.028	0.9583
500	12.98	12.98	73.6	tr|W8XWN9|W8XWN9_BACTU	30S ribosomal protein S11 OS=Bacillus thuringiensis DB27 GN=rpsK PE=3 SV=1	BACTU	18	1.3305	0.5307
501	12.95	12.95	47.8	tr|W8Y6R6|W8Y6R6_BACTU	Imidazolonepropionase OS=Bacillus thuringiensis DB27 GN=hutI PE=3 SV=1	BACTU	8	0.7516	0.7656
502	12.94	12.95	55.1	tr|W8Y3E2|W8Y3E2_BACTU	2,3-bisphosphoglycerate-dependent phosphoglycerate mutase OS=Bacillus thuringiensis DB27 GN=gpmA PE=3 SV=1	BACTU	7	1.3804	0.3163
503	12.93	12.94	57.6	tr|W8YCC9|W8YCC9_BACTU	Uncharacterized protein OS=Bacillus thuringiensis DB27 GN=BTDB27_005500 PE=4 SV=1	BACTU	7	1	0.7229
504	12.92	12.92	45.9	tr|W8YI78|W8YI78_BACTU	Phenylalanine--tRNA ligase alpha subunit OS=Bacillus thuringiensis DB27 GN=pheS PE=3 SV=1	BACTU	7	0.7244	0.5879
505	12.89	12.89	59.5	tr|W8XXL2|W8XXL2_BACTU	Uncharacterized protein OS=Bacillus thuringiensis DB27 GN=BTDB27_000236 PE=4 SV=1	BACTU	11	0.0973	0.0276
506	12.87	12.87	42	tr|W8Y7Z7|W8Y7Z7_BACTU	Uncharacterized protein OS=Bacillus thuringiensis DB27 GN=BTDB27_000853 PE=4 SV=1	BACTU	7	1.3062	0.1958
507	12.86	12.87	63.7	tr|W8Y350|W8Y350_BACTU	Uncharacterized protein OS=Bacillus thuringiensis DB27 GN=BTDB27_002170 PE=4 SV=1	BACTU	8	0.2831	0.1373
508	12.86	12.86	39.3	tr|W8YGF1|W8YGF1_BACTU	Uncharacterized protein OS=Bacillus thuringiensis DB27 GN=BTDB27_003818 PE=4 SV=1	BACTU	9	0.5808	0.4551
509	12.84	12.84	80.9	tr|W8YKN1|W8YKN1_BACTU	10 kDa chaperonin OS=Bacillus thuringiensis DB27 GN=groS PE=3 SV=1	BACTU	15	0.8241	0.279
510	12.78	12.81	50.8	tr|W8Y2M0|W8Y2M0_BACTU	Uncharacterized protein OS=Bacillus thuringiensis DB27 GN=BTDB27_002046 PE=4 SV=1	BACTU	9	1.2474	0.4208
511	12.73	13.64	81.5	tr|W8XWR9|W8XWR9_BACTU	Uncharacterized protein OS=Bacillus thuringiensis DB27 GN=BTDB27_005772 PE=4 SV=1	BACTU	13	0.879	0.6341
512	12.67	14.02	46.1	tr|W8YH50|W8YH50_BACTU	Uncharacterized protein OS=Bacillus thuringiensis DB27 GN=BTDB27_004108 PE=4 SV=1	BACTU	8	0.8872	0.7812
513	12.67	12.67	76.9	tr|W8YIN3|W8YIN3_BACTU	Uncharacterized protein OS=Bacillus thuringiensis DB27 GN=BTDB27_004889 PE=4 SV=1	BACTU	17	0.2443	0.3166
514	12.66	14.42	87.8	tr|W8Y8M1|W8Y8M1_BACTU	Protein GrpE OS=Bacillus thuringiensis DB27 GN=grpE PE=3 SV=1	BACTU	12	0.6982	0.365
515	12.64	12.64	54.1	tr|W8YKJ7|W8YKJ7_BACTU	Uncharacterized protein OS=Bacillus thuringiensis DB27 GN=BTDB27_005293 PE=4 SV=1	BACTU	10	1.0186	0.5761
516	12.63	12.64	56.8	tr|W8Y7Y6|W8Y7Y6_BACTU	N-acetylglucosamine-6-phosphate deacetylase OS=Bacillus thuringiensis DB27 GN=BTDB27_003915 PE=3 SV=1	BACTU	9	0.863	0.8623
517	12.61	12.61	37.8	tr|W8YDM6|W8YDM6_BACTU	Uncharacterized protein OS=Bacillus thuringiensis DB27 GN=BTDB27_003129 PE=4 SV=1	BACTU	8	0.9204	0.835
518	12.58	12.58	51.8	tr|W8Y778|W8Y778_BACTU	Uncharacterized protein OS=Bacillus thuringiensis DB27 GN=BTDB27_003660 PE=3 SV=1	BACTU	10	0.5649	0.456
519	12.55	12.55	86.5	tr|W8YSE0|W8YSE0_BACTU	50S ribosomal protein L23 OS=Bacillus thuringiensis DB27 GN=rplW PE=3 SV=1	BACTU	9	0.1213	0.1363
520	12.55	12.55	84.5	tr|W8Y9V6|W8Y9V6_BACTU	Uncharacterized protein OS=Bacillus thuringiensis DB27 GN=BTDB27_004600 PE=4 SV=1	BACTU	10	0.7244	0.773
521	12.51	12.55	63.5	tr|W8XWJ5|W8XWJ5_BACTU	Protein-arginine kinase OS=Bacillus thuringiensis DB27 GN=mcsB PE=3 SV=1	BACTU	7	1.2134	0.4566
522	12.5	12.5	55.1	tr|W8Z3T0|W8Z3T0_BACTU	Methylenetetrahydrofolate--tRNA-(uracil-5-)-methyltransferase TrmFO OS=Bacillus thuringiensis DB27 GN=trmFO PE=3 SV=1	BACTU	9	1.1376	0.7105
523	12.48	13.72	72.1	tr|W8XWT2|W8XWT2_BACTU	50S ribosomal protein L14 OS=Bacillus thuringiensis DB27 GN=rplN PE=3 SV=1	BACTU	12	1.7701	0.0614
524	12.48	12.48	68.3	tr|W8Y576|W8Y576_BACTU	50S ribosomal protein L17 OS=Bacillus thuringiensis DB27 GN=rplQ PE=3 SV=1	BACTU	29	0.5105	0.5113
525	12.42	12.42	72	tr|W8YHQ2|W8YHQ2_BACTU	Uncharacterized protein OS=Bacillus thuringiensis DB27 GN=BTDB27_004589 PE=4 SV=1	BACTU	6	0.7656	0.3699
526	12.41	12.41	70.3	tr|W8YK62|W8YK62_BACTU	Nucleoid occlusion protein OS=Bacillus thuringiensis DB27 GN=noc PE=3 SV=1	BACTU	9	0.8395	0.3464
527	12.37	12.38	62.5	tr|W8XXC9|W8XXC9_BACTU	Uncharacterized protein OS=Bacillus thuringiensis DB27 GN=BTDB27_000100 PE=3 SV=1	BACTU	6	1.2134	0.9704
528	12.34	12.34	82.2	tr|W8Y4E5|W8Y4E5_BACTU	50S ribosomal protein L15 OS=Bacillus thuringiensis DB27 GN=rplO PE=3 SV=1	BACTU	16	0.5546	0.6978
529	12.34	12.34	56.9	tr|W8Y7Y7|W8Y7Y7_BACTU	1-(5-phosphoribosyl)-5-[(5-phosphoribosylamino)methylideneamino] imidazole-4-carboxamide isomerase OS=Bacillus thuringiensis DB27 GN=hisA PE=3 SV=1	BACTU	7	0.5916	0.5814
530	12.33	12.34	48.5	tr|W8YAJ7|W8YAJ7_BACTU	1,4-dihydroxy-2-naphthoyl-CoA synthase OS=Bacillus thuringiensis DB27 GN=menB PE=3 SV=1	BACTU	13	0.2655	0.4195
531	12.3	13.92	67.5	tr|W8YHH1|W8YHH1_BACTU	5'-methylthioadenosine/S-adenosylhomocysteine nucleosidase OS=Bacillus thuringiensis DB27 GN=mtnN PE=3 SV=1	BACTU	11	1.2474	0.1053
532	12.28	12.28	62.4	tr|W8Y174|W8Y174_BACTU	UPF0176 protein BTDB27_001546 OS=Bacillus thuringiensis DB27 GN=BTDB27_001546 PE=3 SV=1	BACTU	6	2.5586	0.067
533	12.27	12.27	54.8	tr|W8YK85|W8YK85_BACTU	Uncharacterized protein OS=Bacillus thuringiensis DB27 GN=BTDB27_005454 PE=4 SV=1	BACTU	7	0.4613	0.1536
534	12.22	12.22	81.8	tr|W8Y0C3|W8Y0C3_BACTU	Uncharacterized protein OS=Bacillus thuringiensis DB27 GN=BTDB27_001175 PE=4 SV=1	BACTU	9	0.912	0.5209
535	12.17	12.17	54.9	tr|W8YBF9|W8YBF9_BACTU	Uncharacterized protein OS=Bacillus thuringiensis DB27 GN=BTDB27_005196 PE=4 SV=1	BACTU	9	0.9817	0.7316
536	12.16	12.16	73	tr|W8Y7L2|W8Y7L2_BACTU	HTH-type transcriptional regulator Hpr OS=Bacillus thuringiensis DB27 GN=hpr PE=3 SV=1	BACTU	8	0.929	0.6313
537	12.15	12.16	58.7	tr|W8Y4S0|W8Y4S0_BACTU	DNA helicase OS=Bacillus thuringiensis DB27 GN=BTDB27_000029 PE=3 SV=1	BACTU	8	1.0186	0.7423
538	12.14	12.14	57.1	tr|W8YJK9|W8YJK9_BACTU	UDP-N-acetylglucosamine 1-carboxyvinyltransferase OS=Bacillus thuringiensis DB27 GN=murA PE=3 SV=1	BACTU	8	0.6081	0.9293
539	12.13	12.13	81.6	tr|W8XXK4|W8XXK4_BACTU	Uncharacterized protein OS=Bacillus thuringiensis DB27 GN=BTDB27_000175 PE=4 SV=1	BACTU	9	0.6792	0.8541
540	12.11	12.17	57.1	tr|W8YBB1|W8YBB1_BACTU	Uncharacterized protein OS=Bacillus thuringiensis DB27 GN=BTDB27_005146 PE=3 SV=1	BACTU	9	2.355	0.1016
541	12.1	12.1	78.9	tr|W8YLC8|W8YLC8_BACTU	Uncharacterized protein OS=Bacillus thuringiensis DB27 GN=BTDB27_005588 PE=4 SV=1	BACTU	7	1.0965	0.8213
542	12.09	12.09	55.5	tr|W8Z6W0|W8Z6W0_BACTU	Uncharacterized protein OS=Bacillus thuringiensis DB27 GN=BTDB27_004682 PE=4 SV=1	BACTU	12	0.8551	0.2889
543	12.07	12.11	79.5	tr|W8Y4B8|W8Y4B8_BACTU	Uncharacterized protein OS=Bacillus thuringiensis DB27 GN=BTDB27_005695 PE=3 SV=1	BACTU	7	0.4571	0.0962
544	12.06	12.06	65.7	tr|W8XWL6|W8XWL6_BACTU	50S ribosomal protein L4 OS=Bacillus thuringiensis DB27 GN=rplD PE=3 SV=1	BACTU	20	0.2399	0.263
545	12.06	12.06	49.3	tr|W8YJX6|W8YJX6_BACTU	Uncharacterized protein OS=Bacillus thuringiensis DB27 GN=BTDB27_005319 PE=3 SV=1	BACTU	7	1.1588	0.3952
546	12.04	12.06	62	tr|W8Z5I7|W8Z5I7_BACTU	tRNA-specific 2-thiouridylase MnmA OS=Bacillus thuringiensis DB27 GN=mnmA PE=3 SV=1	BACTU	7	0.5808	0.9751
547	12.04	12.04	43.5	tr|W8Y4R7|W8Y4R7_BACTU	Phosphoribosylamine--glycine ligase OS=Bacillus thuringiensis DB27 GN=purD PE=3 SV=1	BACTU	11	0.879	0.593
548	12.04	12.04	41.8	tr|W8XWQ1|W8XWQ1_BACTU	Uncharacterized protein OS=Bacillus thuringiensis DB27 GN=BTDB27_005686 PE=4 SV=1	BACTU	8	0.6081	0.4081
549	12.02	12.02	66.4	tr|W8YIP1|W8YIP1_BACTU	Uncharacterized protein OS=Bacillus thuringiensis DB27 GN=BTDB27_004648 PE=4 SV=1	BACTU	6	0.5346	0.201
550	12.02	12.02	66.9	tr|W8YTH3|W8YTH3_BACTU	Uncharacterized protein OS=Bacillus thuringiensis DB27 GN=BTDB27_000267 PE=4 SV=1	BACTU	6	0.673	0.5593
551	12.02	12.02	33.1	tr|W8YBZ8|W8YBZ8_BACTU	Uncharacterized protein OS=Bacillus thuringiensis DB27 GN=BTDB27_005340 PE=4 SV=1	BACTU	17	1.3305	0.695
552	12.01	12.01	50.7	tr|W8YWY6|W8YWY6_BACTU	Uncharacterized protein OS=Bacillus thuringiensis DB27 GN=BTDB27_001397 PE=4 SV=1	BACTU	8	0.6668	0.1139
553	12.01	12.01	50.6	tr|W8Z9L7|W8Z9L7_BACTU	Pyrroline-5-carboxylate reductase OS=Bacillus thuringiensis DB27 GN=proC PE=3 SV=1	BACTU	6	0.9204	0.4645
554	12.01	12.01	92.6	tr|W8Y5J3|W8Y5J3_BACTU	Uncharacterized protein OS=Bacillus thuringiensis DB27 GN=BTDB27_000013 PE=4 SV=1	BACTU	10	0.9376	0.7927
555	12	12	65.1	tr|W8YBB0|W8YBB0_BACTU	Uncharacterized protein OS=Bacillus thuringiensis DB27 GN=BTDB27_002053 PE=4 SV=1	BACTU	6	1.3183	0.5321
556	12	12	43.1	tr|W8Y7N5|W8Y7N5_BACTU	Uroporphyrinogen decarboxylase OS=Bacillus thuringiensis DB27 GN=hemE PE=3 SV=1	BACTU	7	1.2359	0.9987
557	12	12	73.1	tr|W8YH85|W8YH85_BACTU	Ribonuclease PH OS=Bacillus thuringiensis DB27 GN=rph PE=3 SV=1	BACTU	8	1.2589	0.63
558	12	12	56.7	tr|W8Z814|W8Z814_BACTU	Uncharacterized protein OS=Bacillus thuringiensis DB27 GN=BTDB27_005037 PE=4 SV=1	BACTU	9	0.5445	0.3543
559	12	12	58.4	tr|W8Y8C5|W8Y8C5_BACTU	Uncharacterized protein OS=Bacillus thuringiensis DB27 GN=BTDB27_004096 PE=4 SV=1	BACTU	7	0.1738	0.2701
560	12	12	35.5	tr|W8YGR0|W8YGR0_BACTU	Purine nucleoside phosphorylase OS=Bacillus thuringiensis DB27 GN=BTDB27_003948 PE=3 SV=1	BACTU	12	1.3804	0.2578
561	11.94	11.94	49.6	tr|W8Z943|W8Z943_BACTU	Uncharacterized protein OS=Bacillus thuringiensis DB27 GN=BTDB27_005362 PE=4 SV=1	BACTU	10	0.2466	0.2155
562	11.92	11.92	45.1	tr|W8Z776|W8Z776_BACTU	Uncharacterized protein OS=Bacillus thuringiensis DB27 GN=BTDB27_004782 PE=4 SV=1	BACTU	7	0.6368	0.8505
563	11.87	11.87	52.7	tr|W8Y7P1|W8Y7P1_BACTU	Cytochrome c oxidase subunit 2 OS=Bacillus thuringiensis DB27 GN=BTDB27_003800 PE=3 SV=1	BACTU	6	0.182	0.0032
564	11.86	11.87	37.8	tr|W8YG33|W8YG33_BACTU	Carbamoyl-phosphate synthase small chain OS=Bacillus thuringiensis DB27 GN=carA PE=3 SV=1	BACTU	7	0.4699	0.6247
565	11.86	11.86	44.6	tr|W8YDB2|W8YDB2_BACTU	Uncharacterized protein OS=Bacillus thuringiensis DB27 GN=BTDB27_002768 PE=4 SV=1	BACTU	6	0.1038	0.8673
566	11.84	11.85	47.9	tr|W8Z9F5|W8Z9F5_BACTU	Uncharacterized protein OS=Bacillus thuringiensis DB27 GN=BTDB27_005487 PE=4 SV=1	BACTU	8	0.9462	0.4719
567	11.82	11.82	44.3	tr|W8YFB4|W8YFB4_BACTU	Uncharacterized protein OS=Bacillus thuringiensis DB27 GN=BTDB27_003729 PE=4 SV=1	BACTU	8	2.8314	0.054
568	11.81	11.81	53.2	tr|W8YKQ5|W8YKQ5_BACTU	Uncharacterized protein OS=Bacillus thuringiensis DB27 GN=BTDB27_005328 PE=4 SV=1	BACTU	7	1.2246	0.6816
569	11.81	11.81	63.4	tr|W8YKE6|W8YKE6_BACTU	Uncharacterized protein OS=Bacillus thuringiensis DB27 GN=BTDB27_005524 PE=4 SV=1	BACTU	9	1.3804	0.1859
570	11.78	11.79	46.6	tr|W8Y2K5|W8Y2K5_BACTU	Uncharacterized protein OS=Bacillus thuringiensis DB27 GN=BTDB27_002031 PE=4 SV=1	BACTU	8	1.4997	0.121
571	11.75	12.38	65.5	tr|W8XWS7|W8XWS7_BACTU	50S ribosomal protein L22 OS=Bacillus thuringiensis DB27 GN=rplV PE=3 SV=1	BACTU	35	1.2023	0.8319
572	11.72	11.72	75.5	tr|W8Z9B8|W8Z9B8_BACTU	Pyridoxal 5'-phosphate synthase subunit PdxT OS=Bacillus thuringiensis DB27 GN=pdxT PE=3 SV=1	BACTU	8	0.8318	0.2908
573	11.7	11.7	93.1	tr|W8XZ52|W8XZ52_BACTU	Uncharacterized protein OS=Bacillus thuringiensis DB27 GN=BTDB27_000745 PE=4 SV=1	BACTU	11	0.3597	0.3652
574	11.66	11.66	45.2	tr|W8YAL3|W8YAL3_BACTU	Uncharacterized protein OS=Bacillus thuringiensis DB27 GN=BTDB27_004881 PE=4 SV=1	BACTU	6	1.0375	0.8049
575	11.64	11.64	67.4	tr|W8YA19|W8YA19_BACTU	Carbonic anhydrase OS=Bacillus thuringiensis DB27 GN=BTDB27_004701 PE=3 SV=1	BACTU	10	0.8318	0.5096
576	11.58	11.59	64.3	tr|W8Y1R5|W8Y1R5_BACTU	NH(3)-dependent NAD(+) synthetase OS=Bacillus thuringiensis DB27 GN=nadE PE=3 SV=1	BACTU	7	0.9727	0.5748
577	11.58	11.58	75.9	tr|W8Y7E4|W8Y7E4_BACTU	Uncharacterized protein OS=Bacillus thuringiensis DB27 GN=BTDB27_003756 PE=3 SV=1	BACTU	7	1.0375	0.7749
578	11.57	11.57	83.6	tr|W8Z173|W8Z173_BACTU	Uncharacterized protein OS=Bacillus thuringiensis DB27 GN=BTDB27_002802 PE=4 SV=1	BACTU	7	2.0701	0.1107
579	11.52	11.52	87.7	tr|W8YGT1|W8YGT1_BACTU	Uncharacterized protein OS=Bacillus thuringiensis DB27 GN=BTDB27_004254 PE=4 SV=1	BACTU	11	0.4786	0.2318
580	11.52	11.52	66.7	tr|W8XZT1|W8XZT1_BACTU	Uncharacterized protein OS=Bacillus thuringiensis DB27 GN=BTDB27_001016 PE=4 SV=1	BACTU	10	1.9231	0.3538
581	11.46	11.49	49	tr|W8YW82|W8YW82_BACTU	Flavohemoprotein OS=Bacillus thuringiensis DB27 GN=hmp PE=3 SV=1	BACTU	9	1.2134	0.4529
582	11.41	11.41	63.6	tr|W8YHA9|W8YHA9_BACTU	Chaperone protein DnaJ OS=Bacillus thuringiensis DB27 GN=dnaJ PE=3 SV=1	BACTU	5	1.0093	0.7226
583	11.41	11.41	77.9	tr|W8Z8A0|W8Z8A0_BACTU	Uncharacterized protein OS=Bacillus thuringiensis DB27 GN=BTDB27_005132 PE=4 SV=1	BACTU	10	0.5297	0.885
584	11.4	11.4	52.4	tr|W8Z5F7|W8Z5F7_BACTU	Uncharacterized protein OS=Bacillus thuringiensis DB27 GN=BTDB27_004227 PE=4 SV=1	BACTU	8	1.0666	0.3706
585	11.38	11.38	68.9	tr|W8Y912|W8Y912_BACTU	Cysteine synthase OS=Bacillus thuringiensis DB27 GN=BTDB27_001509 PE=3 SV=1	BACTU	6	0.8395	0.4569
586	11.36	11.38	44.4	tr|W8Z4J8|W8Z4J8_BACTU	Uncharacterized protein OS=Bacillus thuringiensis DB27 GN=BTDB27_003937 PE=3 SV=1	BACTU	6	2.7542	0.0156
587	11.32	11.32	57.5	tr|W8Z9E3|W8Z9E3_BACTU	Ribosomal RNA small subunit methyltransferase A OS=Bacillus thuringiensis DB27 GN=rsmA PE=3 SV=1	BACTU	6	1.1695	0.8639
588	11.27	11.3	73	tr|W8YF67|W8YF67_BACTU	Ribosome-recycling factor OS=Bacillus thuringiensis DB27 GN=frr PE=3 SV=1	BACTU	12	0.9727	0.294
589	11.19	11.19	51	tr|W8YF93|W8YF93_BACTU	Ribonuclease 3 OS=Bacillus thuringiensis DB27 GN=rnc PE=3 SV=1	BACTU	7	1.2023	0.2063
590	11.18	11.19	53.3	tr|W8YB83|W8YB83_BACTU	Uncharacterized protein OS=Bacillus thuringiensis DB27 GN=BTDB27_005116 PE=4 SV=1	BACTU	9	0.3837	0.7303
591	11.17	11.17	53.4	tr|W8Y051|W8Y051_BACTU	Histidinol dehydrogenase OS=Bacillus thuringiensis DB27 GN=hisD PE=3 SV=1	BACTU	7	0.3162	0.58
592	11.16	11.16	50.1	tr|W8Y2K7|W8Y2K7_BACTU	Arginine--tRNA ligase OS=Bacillus thuringiensis DB27 GN=argS PE=3 SV=1	BACTU	6	1.4859	0.0944
593	11.16	11.16	58.6	tr|W8XYD8|W8XYD8_BACTU	Thiazole synthase OS=Bacillus thuringiensis DB27 GN=thiG PE=3 SV=1	BACTU	6	0.6026	0.3994
594	11.15	11.15	53.9	tr|W8Y9L7|W8Y9L7_BACTU	Uncharacterized protein OS=Bacillus thuringiensis DB27 GN=BTDB27_004510 PE=4 SV=1	BACTU	6	0.3499	0.4222
595	11.15	11.15	62.1	tr|W8Y0L0|W8Y0L0_BACTU	Uncharacterized protein OS=Bacillus thuringiensis DB27 GN=BTDB27_001260 PE=4 SV=1	BACTU	7	0.6427	0.5646
596	11.13	11.14	41.1	tr|W8YG62|W8YG62_BACTU	1-deoxy-D-xylulose-5-phosphate synthase OS=Bacillus thuringiensis DB27 GN=dxs PE=3 SV=1	BACTU	7	0.7178	0.4503
597	11.13	11.13	57.2	tr|W8YFS3|W8YFS3_BACTU	Uncharacterized protein OS=Bacillus thuringiensis DB27 GN=BTDB27_003633 PE=4 SV=1	BACTU	7	0.7656	0.4818
598	10.99	10.99	93.9	tr|W8Y756|W8Y756_BACTU	Uncharacterized protein OS=Bacillus thuringiensis DB27 GN=BTDB27_003640 PE=4 SV=1	BACTU	14	4.4463	0.0133
599	10.98	10.98	56.8	tr|W8Y9U2|W8Y9U2_BACTU	Uncharacterized protein OS=Bacillus thuringiensis DB27 GN=BTDB27_004585 PE=4 SV=1	BACTU	15	1.0864	0.9128
600	10.96	10.96	65.2	tr|W8Y4D4|W8Y4D4_BACTU	30S ribosomal protein S19 OS=Bacillus thuringiensis DB27 GN=rpsS PE=3 SV=1	BACTU	11	1.5136	0.0585
601	10.94	19.34	78.3	tr|W8YXD8|W8YXD8_BACTU	Uncharacterized protein OS=Bacillus thuringiensis DB27 GN=BTDB27_001562 PE=3 SV=1	BACTU	17	1.0965	0.2767
602	10.92	10.92	70	tr|W8YX91|W8YX91_BACTU	Uncharacterized protein OS=Bacillus thuringiensis DB27 GN=BTDB27_001517 PE=4 SV=1	BACTU	6	0.5495	0.1746
603	10.91	10.91	56.6	tr|W8YB86|W8YB86_BACTU	HPr kinase/phosphorylase OS=Bacillus thuringiensis DB27 GN=hprK PE=3 SV=1	BACTU	7	1.406	0.2458
604	10.91	10.91	90.2	tr|W8Y999|W8Y999_BACTU	Uncharacterized protein OS=Bacillus thuringiensis DB27 GN=BTDB27_004385 PE=4 SV=1	BACTU	9	0.6855	0.8011
605	10.89	10.89	57.5	tr|W8YFZ5|W8YFZ5_BACTU	Uncharacterized protein OS=Bacillus thuringiensis DB27 GN=BTDB27_003959 PE=4 SV=1	BACTU	7	0.9036	0.7836
606	10.82	10.82	41.7	tr|W8YGH5|W8YGH5_BACTU	Uncharacterized protein OS=Bacillus thuringiensis DB27 GN=BTDB27_003848 PE=4 SV=1	BACTU	6	0.7727	0.6846
607	10.76	10.76	74.5	tr|W8Y882|W8Y882_BACTU	Uncharacterized protein OS=Bacillus thuringiensis DB27 GN=BTDB27_004015 PE=3 SV=1	BACTU	6	1.6144	0.111
608	10.76	10.76	56.5	tr|W8Y893|W8Y893_BACTU	Glycerol-3-phosphate dehydrogenase [NAD(P)+] OS=Bacillus thuringiensis DB27 GN=gpsA PE=3 SV=1	NAD(P)+	8	0.7943	0.8262
609	10.74	10.74	58.8	tr|W8Y5L6|W8Y5L6_BACTU	Uncharacterized protein OS=Bacillus thuringiensis DB27 GN=BTDB27_003095 PE=4 SV=1	BACTU	9	0.955	0.9666
610	10.73	10.73	49.8	tr|W8Y9K3|W8Y9K3_BACTU	Uncharacterized protein OS=Bacillus thuringiensis DB27 GN=BTDB27_004536 PE=4 SV=1	BACTU	8	0.6081	0.6991
611	10.72	16	69.7	tr|W8YBQ6|W8YBQ6_BACTU	Uncharacterized protein OS=Bacillus thuringiensis DB27 GN=BTDB27_005291 PE=3 SV=1	BACTU	10	1.2023	0.3207
612	10.7	10.7	61.6	tr|W8YHH2|W8YHH2_BACTU	Acetyl-coenzyme A carboxylase carboxyl transferase subunit beta OS=Bacillus thuringiensis DB27 GN=accD PE=3 SV=1	BACTU	10	0.5808	0.7248
613	10.69	10.7	43.1	tr|W8YCG8|W8YCG8_BACTU	Aminotransferase OS=Bacillus thuringiensis DB27 GN=BTDB27_002709 PE=3 SV=1	BACTU	6	0.5702	0.1843
614	10.65	10.65	44.9	tr|W8YHK7|W8YHK7_BACTU	NAD kinase OS=Bacillus thuringiensis DB27 GN=nadK PE=3 SV=1	BACTU	15	0.6427	0.7988
615	10.63	10.64	51.2	tr|W8Y2W8|W8Y2W8_BACTU	Uncharacterized protein OS=Bacillus thuringiensis DB27 GN=BTDB27_002085 PE=4 SV=1	BACTU	6	0.8551	0.8313
616	10.62	10.62	57.9	tr|W8Y7T4|W8Y7T4_BACTU	Uncharacterized protein OS=Bacillus thuringiensis DB27 GN=BTDB27_003901 PE=4 SV=1	BACTU	10	0.8551	0.6477
617	10.54	10.54	47	tr|W8Y2Q9|W8Y2Q9_BACTU	Uncharacterized protein OS=Bacillus thuringiensis DB27 GN=BTDB27_002096 PE=4 SV=1	BACTU	11	0.5546	0.1674
618	10.54	10.54	56.3	tr|W8XX73|W8XX73_BACTU	Methionine import ATP-binding protein MetN OS=Bacillus thuringiensis DB27 GN=metN PE=3 SV=1	BACTU	7	1.4588	0.5259
619	10.51	10.51	89.9	tr|W8YG71|W8YG71_BACTU	Uncharacterized protein OS=Bacillus thuringiensis DB27 GN=BTDB27_003778 PE=4 SV=1	BACTU	7	3.3729	0.0616
620	10.48	10.48	44.3	tr|W8Y212|W8Y212_BACTU	Uncharacterized protein OS=Bacillus thuringiensis DB27 GN=BTDB27_001811 PE=4 SV=1	BACTU	6	0.8017	0.5989
621	10.47	10.47	50.8	tr|W8Z3D5|W8Z3D5_BACTU	Uncharacterized protein OS=Bacillus thuringiensis DB27 GN=BTDB27_003557 PE=3 SV=1	BACTU	10	0.4169	0.0724
622	10.46	10.47	48.2	tr|W8YK05|W8YK05_BACTU	Uncharacterized protein OS=Bacillus thuringiensis DB27 GN=BTDB27_005113 PE=3 SV=1	BACTU	6	1.2942	0.182
623	10.42	10.48	56.7	tr|W8Y941|W8Y941_BACTU	5-methylthioadenosine/S-adenosylhomocysteine deaminase OS=Bacillus thuringiensis DB27 GN=mtaD PE=3 SV=1	BACTU	6	0.929	0.3367
624	10.39	10.39	48.9	tr|W8Z7G4|W8Z7G4_BACTU	Uncharacterized protein OS=Bacillus thuringiensis DB27 GN=BTDB27_004827 PE=4 SV=1	BACTU	6	0.8318	0.6096
625	10.34	10.34	53.8	tr|W8Y824|W8Y824_BACTU	Tryptophan--tRNA ligase OS=Bacillus thuringiensis DB27 GN=trpS PE=3 SV=1	BACTU	7	0.9376	0.7236
626	10.33	10.33	32.5	tr|W8YDN2|W8YDN2_BACTU	Transketolase OS=Bacillus thuringiensis DB27 GN=BTDB27_003134 PE=3 SV=1	BACTU	6	0.9638	0.5743
627	10.32	10.32	56.7	tr|W8YAH5|W8YAH5_BACTU	Uncharacterized protein OS=Bacillus thuringiensis DB27 GN=BTDB27_004800 PE=4 SV=1	BACTU	8	0.8551	0.4932
628	10.3	10.31	53.3	tr|W8Y0K6|W8Y0K6_BACTU	Chorismate synthase OS=Bacillus thuringiensis DB27 GN=aroC PE=3 SV=1	BACTU	5	1.0093	0.8845
629	10.3	10.3	48.9	tr|W8Y046|W8Y046_BACTU	3-isopropylmalate dehydrogenase OS=Bacillus thuringiensis DB27 GN=leuB PE=3 SV=1	BACTU	7	1.2823	0.8195
630	10.3	10.3	66.7	tr|W8Z565|W8Z565_BACTU	Uncharacterized protein OS=Bacillus thuringiensis DB27 GN=BTDB27_004147 PE=4 SV=1	BACTU	6	1.1376	0.2994
631	10.29	10.29	54.2	tr|W8YDS8|W8YDS8_BACTU	Uncharacterized protein OS=Bacillus thuringiensis DB27 GN=BTDB27_002918 PE=3 SV=1	BACTU	8	0.7244	0.3678
632	10.25	10.25	87.1	tr|W8YB53|W8YB53_BACTU	Uncharacterized protein OS=Bacillus thuringiensis DB27 GN=BTDB27_001993 PE=4 SV=1	BACTU	7	1.6144	0.0535
633	10.24	10.24	42.7	tr|W8Y8E1|W8Y8E1_BACTU	Lactate utilization protein B OS=Bacillus thuringiensis DB27 GN=lutB PE=3 SV=1	BACTU	5	1.6444	0.2458
634	10.19	10.39	80	tr|W8YAR1|W8YAR1_BACTU	Uncharacterized protein OS=Bacillus thuringiensis DB27 GN=BTDB27_002114 PE=3 SV=1	BACTU	29	1.0375	0.6003
635	10.18	10.18	56.4	tr|W8Z4U6|W8Z4U6_BACTU	Arginine repressor OS=Bacillus thuringiensis DB27 GN=argR PE=3 SV=1	BACTU	6	1.028	0.6758
636	10.16	10.16	50.2	tr|W8Y5J2|W8Y5J2_BACTU	Uncharacterized protein OS=Bacillus thuringiensis DB27 GN=BTDB27_003081 PE=4 SV=1	BACTU	7	0.7447	0.2472
637	10.08	10.08	62.4	tr|W8Y5F1|W8Y5F1_BACTU	Uncharacterized protein OS=Bacillus thuringiensis DB27 GN=BTDB27_003020 PE=4 SV=1	BACTU	8	0.879	0.7013
638	10.08	10.08	43.6	tr|W8Y6K2|W8Y6K2_BACTU	Uncharacterized protein OS=Bacillus thuringiensis DB27 GN=BTDB27_003466 PE=4 SV=1	BACTU	6	1.0864	0.5256
639	10.08	10.08	64	tr|W8Y4M2|W8Y4M2_BACTU	Uncharacterized protein OS=Bacillus thuringiensis DB27 GN=BTDB27_002725 PE=4 SV=1	BACTU	6	1.1482	0.772
640	10.06	10.24	46.5	tr|W8Z9A2|W8Z9A2_BACTU	tRNA modification GTPase MnmE OS=Bacillus thuringiensis DB27 GN=mnmE PE=3 SV=1	BACTU	6	0.7943	0.697
641	10.03	16.5	67.5	tr|W8YCE0|W8YCE0_BACTU	Uncharacterized protein OS=Bacillus thuringiensis DB27 GN=BTDB27_005546 PE=4 SV=1	BACTU	12	0.597	0.6891
642	10.03	10.03	62.4	tr|W8Y6Y3|W8Y6Y3_BACTU	Ferrochelatase OS=Bacillus thuringiensis DB27 GN=hemH PE=3 SV=1	BACTU	7	1.2474	0.5891
643	10.03	10.03	45	tr|W8YL59|W8YL59_BACTU	33 kDa chaperonin OS=Bacillus thuringiensis DB27 GN=hslO PE=3 SV=1	BACTU	6	1.1695	0.5593
644	10.01	10.01	54.6	tr|W8Y7G3|W8Y7G3_BACTU	Aspartate carbamoyltransferase OS=Bacillus thuringiensis DB27 GN=pyrB PE=3 SV=1	BACTU	5	1.1169	0.6528
645	10.01	10.01	47.6	tr|W8Z887|W8Z887_BACTU	Peptide chain release factor 2 OS=Bacillus thuringiensis DB27 GN=prfB PE=3 SV=1	BACTU	5	1.1482	0.8979
646	10.01	10.01	70.2	tr|W8YSS0|W8YSS0_BACTU	Phosphoribosylformylglycinamidine synthase subunit PurS OS=Bacillus thuringiensis DB27 GN=purS PE=3 SV=1	BACTU	11	0.7244	0.4529
647	10	10.02	43.6	tr|W8Y9K6|W8Y9K6_BACTU	Uncharacterized protein OS=Bacillus thuringiensis DB27 GN=BTDB27_001413 PE=4 SV=1	BACTU	5	1.1482	0.8869
648	10	10	74	tr|W8Y3F6|W8Y3F6_BACTU	Uncharacterized protein OS=Bacillus thuringiensis DB27 GN=BTDB27_002285 PE=4 SV=1	BACTU	6	0.1472	0.0771
649	10	10	73.7	tr|W8XYQ4|W8XYQ4_BACTU	Uncharacterized protein OS=Bacillus thuringiensis DB27 GN=BTDB27_000590 PE=4 SV=1	BACTU	9	0.3767	0.6133
650	10	10	58.3	tr|W8Z3A6|W8Z3A6_BACTU	LexA repressor OS=Bacillus thuringiensis DB27 GN=lexA PE=3 SV=1	BACTU	7	1.1376	0.5274
651	10	10	68.9	tr|W8Y5Z1|W8Y5Z1_BACTU	Uncharacterized protein OS=Bacillus thuringiensis DB27 GN=BTDB27_000173 PE=4 SV=1	BACTU	6	1.0471	0.6398
652	9.96	9.96	39.1	tr|W8Y958|W8Y958_BACTU	Uncharacterized protein OS=Bacillus thuringiensis DB27 GN=BTDB27_004376 PE=4 SV=1	BACTU	8	1.7701	0.4168
653	9.94	9.94	30.7	tr|W8XYM3|W8XYM3_BACTU	Uncharacterized protein OS=Bacillus thuringiensis DB27 GN=BTDB27_000591 PE=4 SV=1	BACTU	5	0.7112	0.2587
654	9.93	9.93	60.4	tr|W8XZ90|W8XZ90_BACTU	Uncharacterized protein OS=Bacillus thuringiensis DB27 GN=BTDB27_000790 PE=4 SV=1	BACTU	6	0.4613	0.3352
655	9.91	9.91	45.8	tr|W8Y581|W8Y581_BACTU	Proline--tRNA ligase OS=Bacillus thuringiensis DB27 GN=proS PE=3 SV=1	BACTU	8	0.9462	0.9524
656	9.91	9.91	62.8	tr|W8Y825|W8Y825_BACTU	Uncharacterized protein OS=Bacillus thuringiensis DB27 GN=BTDB27_003955 PE=4 SV=1	BACTU	9	0.4529	0.1489
657	9.9	9.91	63	tr|W8Y3H0|W8Y3H0_BACTU	Uncharacterized protein OS=Bacillus thuringiensis DB27 GN=BTDB27_002336 PE=3 SV=1	BACTU	6	0.8091	0.7205
658	9.9	9.9	71.5	tr|W8YSB7|W8YSB7_BACTU	2-C-methyl-D-erythritol 2,4-cyclodiphosphate synthase OS=Bacillus thuringiensis DB27 GN=ispF PE=3 SV=1	BACTU	5	0.8241	0.7519
659	9.84	9.85	47	tr|W8Y8I5|W8Y8I5_BACTU	Uncharacterized protein OS=Bacillus thuringiensis DB27 GN=BTDB27_001063 PE=4 SV=1	BACTU	6	0.6918	0.7208
660	9.78	9.78	62.1	tr|W8Y7P6|W8Y7P6_BACTU	UPF0358 protein BTDB27_003805 OS=Bacillus thuringiensis DB27 GN=BTDB27_003805 PE=3 SV=1	BACTU	6	1.1066	0.621
661	9.77	10.55	57.3	tr|W8YJ62|W8YJ62_BACTU	UvrABC system protein B OS=Bacillus thuringiensis DB27 GN=uvrB PE=3 SV=1	BACTU	6	0.8017	0.5242
662	9.77	9.77	55.2	tr|W8YJK4|W8YJK4_BACTU	Uncharacterized protein OS=Bacillus thuringiensis DB27 GN=BTDB27_005229 PE=4 SV=1	BACTU	6	2.2491	0.0793
663	9.75	9.75	46.8	tr|W8Z185|W8Z185_BACTU	Gamma-glutamyl phosphate reductase OS=Bacillus thuringiensis DB27 GN=proA PE=3 SV=1	BACTU	10	0.4246	0.5766
664	9.74	9.74	68.3	tr|W8YFV7|W8YFV7_BACTU	Uncharacterized protein OS=Bacillus thuringiensis DB27 GN=BTDB27_003904 PE=4 SV=1	BACTU	5	0.4365	0.1993
665	9.73	9.74	54.4	tr|W8Y5I3|W8Y5I3_BACTU	Probable transcriptional regulatory protein BTDB27_000274 OS=Bacillus thuringiensis DB27 GN=BTDB27_000274 PE=3 SV=1	BACTU	10	0.9204	0.8475
666	9.67	9.67	51.1	tr|W8YWH0|W8YWH0_BACTU	Histidinol-phosphate aminotransferase OS=Bacillus thuringiensis DB27 GN=hisC PE=3 SV=1	BACTU	8	1.2134	0.8887
667	9.62	9.62	59.5	tr|W8Y8A5|W8Y8A5_BACTU	Uncharacterized protein OS=Bacillus thuringiensis DB27 GN=BTDB27_004040 PE=3 SV=1	BACTU	6	1.1272	0.4338
668	9.58	9.58	33.3	tr|W8Y6U2|W8Y6U2_BACTU	Uncharacterized protein OS=Bacillus thuringiensis DB27 GN=BTDB27_003556 PE=4 SV=1	BACTU	7	1.0375	0.7638
669	9.57	11.77	93	tr|W8XY89|W8XY89_BACTU	Probable transaldolase OS=Bacillus thuringiensis DB27 GN=tal PE=3 SV=1	BACTU	8	0.4446	0.1354
670	9.49	9.49	83.6	tr|W8Y8Y9|W8Y8Y9_BACTU	Uncharacterized protein OS=Bacillus thuringiensis DB27 GN=BTDB27_004280 PE=4 SV=1	BACTU	14	3.9446	0.0287
671	9.49	9.49	59.8	tr|W8Y3I7|W8Y3I7_BACTU	Uncharacterized protein OS=Bacillus thuringiensis DB27 GN=BTDB27_002361 PE=4 SV=1	BACTU	10	1.0965	0.4838
672	9.47	9.68	50.4	tr|W8Y690|W8Y690_BACTU	Uncharacterized protein OS=Bacillus thuringiensis DB27 GN=BTDB27_003331 PE=4 SV=1	BACTU	6	0.9638	0.7987
673	9.45	9.47	80.9	tr|W8YL29|W8YL29_BACTU	Uncharacterized protein OS=Bacillus thuringiensis DB27 GN=BTDB27_005468 PE=4 SV=1	BACTU	12	0.4786	0.2797
674	9.42	9.42	53.4	tr|W8XWM7|W8XWM7_BACTU	50S ribosomal protein L24 OS=Bacillus thuringiensis DB27 GN=rplX PE=3 SV=1	BACTU	8	1.4322	0.2045
675	9.32	9.55	48.5	tr|W8Y9F8|W8Y9F8_BACTU	Uncharacterized protein OS=Bacillus thuringiensis DB27 GN=BTDB27_004491 PE=4 SV=1	BACTU	7	0.6026	0.9697
676	9.32	9.32	46.4	tr|W8Y5M4|W8Y5M4_BACTU	Uncharacterized protein OS=Bacillus thuringiensis DB27 GN=BTDB27_000048 PE=3 SV=1	BACTU	7	0.929	0.655
677	9.3	9.3	40.9	tr|W8Y0B5|W8Y0B5_BACTU	Uncharacterized protein OS=Bacillus thuringiensis DB27 GN=BTDB27_001216 PE=4 SV=1	BACTU	5	0.5248	0.9143
678	9.3	9.3	57	tr|W8YFI6|W8YFI6_BACTU	Uncharacterized protein OS=Bacillus thuringiensis DB27 GN=BTDB27_003794 PE=4 SV=1	BACTU	5	1.1066	0.9236
679	9.28	9.28	46.2	tr|W8YB18|W8YB18_BACTU	Uncharacterized protein OS=Bacillus thuringiensis DB27 GN=BTDB27_005025 PE=4 SV=1	BACTU	5	0.7727	0.4906
680	9.27	9.28	58.9	tr|W8YSI5|W8YSI5_BACTU	Arginase OS=Bacillus thuringiensis DB27 GN=BTDB27_005763 PE=3 SV=1	BACTU	5	0.4656	0.2487
681	9.26	9.26	58.5	tr|W8Y155|W8Y155_BACTU	Ketol-acid reductoisomerase (NADP(+)) OS=Bacillus thuringiensis DB27 GN=ilvC PE=3 SV=1	BACTU	8	0.9204	0.7096
682	9.25	9.25	47.1	tr|W8YBI6|W8YBI6_BACTU	Uncharacterized protein OS=Bacillus thuringiensis DB27 GN=BTDB27_005205 PE=4 SV=1	BACTU	7	0.6982	0.8253
683	9.25	9.25	45.1	tr|W8YEY3|W8YEY3_BACTU	Peptidase T OS=Bacillus thuringiensis DB27 GN=BTDB27_003599 PE=3 SV=1	BACTU	8	0.912	0.4934
684	9.24	9.24	32.4	tr|W8YGH4|W8YGH4_BACTU	Uncharacterized protein OS=Bacillus thuringiensis DB27 GN=BTDB27_004154 PE=4 SV=1	BACTU	7	0.5754	0.4766
685	9.24	9.24	56.1	tr|W8YFY1|W8YFY1_BACTU	Ribosome biogenesis GTPase A OS=Bacillus thuringiensis DB27 GN=BTDB27_003693 PE=3 SV=1	BACTU	5	0.9204	0.8435
686	9.23	9.23	37.5	tr|W8Y9R7|W8Y9R7_BACTU	Uncharacterized protein OS=Bacillus thuringiensis DB27 GN=BTDB27_001749 PE=3 SV=1	BACTU	6	1.1912	0.7711
687	9.22	9.24	55.5	tr|W8XZY9|W8XZY9_BACTU	Methylthioribulose-1-phosphate dehydratase OS=Bacillus thuringiensis DB27 GN=mtnB PE=3 SV=1	BACTU	6	0.879	0.7877
688	9.21	9.26	54.9	tr|W8YFU7|W8YFU7_BACTU	Uncharacterized protein OS=Bacillus thuringiensis DB27 GN=BTDB27_003894 PE=4 SV=1	BACTU	6	0.2168	0.2788
689	9.16	9.16	63.8	tr|W8YH82|W8YH82_BACTU	DEAD-box ATP-dependent RNA helicase CshB OS=Bacillus thuringiensis DB27 GN=cshB PE=3 SV=1	BACTU	5	0.8954	0.7306
690	9.14	9.14	59	tr|W8Y091|W8Y091_BACTU	2-isopropylmalate synthase OS=Bacillus thuringiensis DB27 GN=leuA PE=3 SV=1	BACTU	6	1.5417	0.2134
691	9.12	9.12	74.2	tr|W8Y6A2|W8Y6A2_BACTU	Uncharacterized protein OS=Bacillus thuringiensis DB27 GN=BTDB27_003346 PE=4 SV=1	BACTU	36	0.166	0.5431
692	9.1	9.1	32.1	tr|W8Z4H4|W8Z4H4_BACTU	Uncharacterized protein OS=Bacillus thuringiensis DB27 GN=BTDB27_003912 PE=4 SV=1	BACTU	6	0.9204	0.6324
693	9.08	9.08	75.3	tr|W8YC59|W8YC59_BACTU	30S ribosomal protein S18 OS=Bacillus thuringiensis DB27 GN=rpsR PE=3 SV=1	BACTU	9	1.3305	0.0712
694	9.05	9.06	36	tr|W8YUP2|W8YUP2_BACTU	Uncharacterized protein OS=Bacillus thuringiensis DB27 GN=BTDB27_000672 PE=4 SV=1	BACTU	6	0.929	0.7144
695	8.99	8.99	60.6	tr|W8XZS3|W8XZS3_BACTU	Uncharacterized protein OS=Bacillus thuringiensis DB27 GN=BTDB27_001006 PE=4 SV=1	BACTU	7	0.7311	0.5648
696	8.97	8.97	65.6	tr|W8XZI0|W8XZI0_BACTU	Catalase OS=Bacillus thuringiensis DB27 GN=BTDB27_000855 PE=3 SV=1	BACTU	7	1.1803	0.7166
697	8.97	8.97	50.9	tr|W8Z960|W8Z960_BACTU	Uncharacterized protein OS=Bacillus thuringiensis DB27 GN=BTDB27_005382 PE=4 SV=1	BACTU	6	0.2655	0.6051
698	8.97	8.97	80	tr|W8YK79|W8YK79_BACTU	Uncharacterized protein OS=Bacillus thuringiensis DB27 GN=BTDB27_005449 PE=4 SV=1	BACTU	5	0.7112	0.8073
699	8.94	8.97	61	tr|W8YGL3|W8YGL3_BACTU	Uncharacterized protein OS=Bacillus thuringiensis DB27 GN=BTDB27_003893 PE=4 SV=1	BACTU	5	0.2704	0.4333
700	8.88	8.99	51.8	tr|W8XZ42|W8XZ42_BACTU	Glycerol-3-phosphate dehydrogenase OS=Bacillus thuringiensis DB27 GN=BTDB27_000735 PE=3 SV=1	BACTU	5	0.9204	0.8431
701	8.82	8.84	78.8	tr|W8Y5J5|W8Y5J5_BACTU	UPF0229 protein BTDB27_000284 OS=Bacillus thuringiensis DB27 GN=BTDB27_000284 PE=3 SV=1	BACTU	5	2.0893	0.0221
702	8.82	8.82	100	tr|W8Y4Y4|W8Y4Y4_BACTU	Uncharacterized protein OS=Bacillus thuringiensis DB27 GN=BTDB27_002861 PE=4 SV=1	BACTU	5	0.7178	0.6255
703	8.8	8.8	80.1	tr|W8Y231|W8Y231_BACTU	Uncharacterized protein OS=Bacillus thuringiensis DB27 GN=BTDB27_001841 PE=4 SV=1	BACTU	10	2.7542	0.0161
704	8.79	8.79	60.7	tr|W8YCB3|W8YCB3_BACTU	Uncharacterized protein OS=Bacillus thuringiensis DB27 GN=BTDB27_005485 PE=4 SV=1	BACTU	6	5.2	0.0032
705	8.78	8.78	73.8	tr|W8Y8Q0|W8Y8Q0_BACTU	Uncharacterized protein OS=Bacillus thuringiensis DB27 GN=BTDB27_001369 PE=4 SV=1	BACTU	8	0.3373	0.3399
706	8.76	8.77	43.9	tr|W8YX79|W8YX79_BACTU	GTPase HflX OS=Bacillus thuringiensis DB27 GN=hflX PE=3 SV=1	BACTU	4	0.4365	0.1554
707	8.75	8.75	84.2	tr|W8YKF1|W8YKF1_BACTU	ATP synthase epsilon chain OS=Bacillus thuringiensis DB27 GN=atpC PE=3 SV=1	BACTU	7	1.1066	0.7513
708	8.69	8.69	48.6	tr|W8YEU0|W8YEU0_BACTU	Uncharacterized protein OS=Bacillus thuringiensis DB27 GN=BTDB27_003549 PE=3 SV=1	BACTU	5	0.8872	0.3675
709	8.68	8.69	55.4	tr|W8Y041|W8Y041_BACTU	Uncharacterized protein OS=Bacillus thuringiensis DB27 GN=BTDB27_001136 PE=3 SV=1	BACTU	9	2.5586	0.0774
710	8.68	8.68	78.6	tr|W8Y618|W8Y618_BACTU	Uncharacterized protein OS=Bacillus thuringiensis DB27 GN=BTDB27_003261 PE=4 SV=1	BACTU	9	0.6546	0.5862
711	8.66	8.74	40	tr|W8YLB9|W8YLB9_BACTU	Uncharacterized protein OS=Bacillus thuringiensis DB27 GN=BTDB27_005578 PE=4 SV=1	BACTU	7	0.7379	0.4271
712	8.65	8.65	40.2	tr|W8Y0K1|W8Y0K1_BACTU	GTP cyclohydrolase 1 OS=Bacillus thuringiensis DB27 GN=folE PE=3 SV=1	BACTU	8	0.4285	0.3346
713	8.64	8.64	58.9	tr|W8Y8L5|W8Y8L5_BACTU	Uncharacterized protein OS=Bacillus thuringiensis DB27 GN=BTDB27_004155 PE=4 SV=1	BACTU	6	0.5916	0.521
714	8.64	8.64	75.9	tr|W8YFT7|W8YFT7_BACTU	Uncharacterized protein OS=Bacillus thuringiensis DB27 GN=BTDB27_003648 PE=4 SV=1	BACTU	9	0.4365	0.4228
715	8.63	8.63	55.8	tr|W8Z5D9|W8Z5D9_BACTU	4a-hydroxytetrahydrobiopterin dehydratase OS=Bacillus thuringiensis DB27 GN=BTDB27_004212 PE=3 SV=1	BACTU	6	1.0568	0.8407
716	8.61	11.9	98.5	tr|W8YUH6|W8YUH6_BACTU	Uncharacterized protein OS=Bacillus thuringiensis DB27 GN=BTDB27_000602 PE=4 SV=1	BACTU	52	2.466	0.1224
717	8.58	8.59	61.5	tr|W8Z5L0|W8Z5L0_BACTU	Queuine tRNA-ribosyltransferase OS=Bacillus thuringiensis DB27 GN=tgt PE=3 SV=1	BACTU	8	0.5861	0.2085
718	8.58	8.58	73.4	tr|W8Y7N6|W8Y7N6_BACTU	Peptide deformylase OS=Bacillus thuringiensis DB27 GN=def PE=3 SV=1	BACTU	6	0.8954	0.6139
719	8.56	8.56	45.2	tr|W8Y7A9|W8Y7A9_BACTU	Methionyl-tRNA formyltransferase OS=Bacillus thuringiensis DB27 GN=fmt PE=3 SV=1	BACTU	7	0.5495	0.496
720	8.55	8.55	37.5	tr|W8YB56|W8YB56_BACTU	Gluconeogenesis factor OS=Bacillus thuringiensis DB27 GN=BTDB27_005086 PE=3 SV=1	BACTU	7	0.5012	0.717
721	8.53	8.54	56	tr|W8XY60|W8XY60_BACTU	Uncharacterized protein OS=Bacillus thuringiensis DB27 GN=BTDB27_000370 PE=4 SV=1	BACTU	6	0.879	0.8716
722	8.52	8.52	44.2	tr|W8YU41|W8YU41_BACTU	Aminopyrimidine aminohydrolase OS=Bacillus thuringiensis DB27 GN=BTDB27_000457 PE=3 SV=1	BACTU	6	1.0375	0.8678
723	8.5	8.5	61.6	tr|W8YC76|W8YC76_BACTU	Uncharacterized protein OS=Bacillus thuringiensis DB27 GN=BTDB27_005445 PE=3 SV=1	BACTU	5	1.1695	0.381
724	8.49	8.5	48.7	tr|W8YG20|W8YG20_BACTU	Ornithine carbamoyltransferase OS=Bacillus thuringiensis DB27 GN=BTDB27_003989 PE=3 SV=1	BACTU	5	1.5417	0.3149
725	8.49	8.49	79.7	tr|W8Y9I5|W8Y9I5_BACTU	50S ribosomal protein L20 OS=Bacillus thuringiensis DB27 GN=rplT PE=3 SV=1	BACTU	7	1.3428	0.9923
726	8.46	8.46	49	tr|W8YKY9|W8YKY9_BACTU	Uncharacterized protein OS=Bacillus thuringiensis DB27 GN=BTDB27_005428 PE=4 SV=1	BACTU	8	0.4207	0.3007
727	8.44	8.44	89.2	tr|W8Y4C9|W8Y4C9_BACTU	30S ribosomal protein S10 OS=Bacillus thuringiensis DB27 GN=rpsJ PE=3 SV=1	BACTU	17	2.2699	0.2287
728	8.42	8.42	45.9	tr|W8Y805|W8Y805_BACTU	Anti-sigma F factor OS=Bacillus thuringiensis DB27 GN=spoIIAB PE=3 SV=1	BACTU	5	0.8472	0.6435
729	8.41	8.41	59.7	tr|W8Z6I7|W8Z6I7_BACTU	Uncharacterized protein OS=Bacillus thuringiensis DB27 GN=BTDB27_004567 PE=4 SV=1	BACTU	6	0.5649	0.3553
730	8.4	8.4	67	tr|W8Y8T5|W8Y8T5_BACTU	Adenylyl-sulfate kinase OS=Bacillus thuringiensis DB27 GN=cysC PE=3 SV=1	BACTU	7	1.8197	0.3466
731	8.35	9.43	51.7	tr|W8Y4D8|W8Y4D8_BACTU	30S ribosomal protein S17 OS=Bacillus thuringiensis DB27 GN=rpsQ PE=3 SV=1	BACTU	6	1.406	0.515
732	8.35	8.35	83.8	tr|W8YI17|W8YI17_BACTU	Uncharacterized protein OS=Bacillus thuringiensis DB27 GN=BTDB27_004398 PE=4 SV=1	BACTU	10	0.6792	0.7668
733	8.34	8.35	41.2	tr|W8YDL7|W8YDL7_BACTU	Uncharacterized protein OS=Bacillus thuringiensis DB27 GN=BTDB27_003119 PE=4 SV=1	BACTU	4	1.1376	0.722
734	8.32	8.32	45.2	tr|W8Y5A4|W8Y5A4_BACTU	Uncharacterized protein OS=Bacillus thuringiensis DB27 GN=BTDB27_002986 PE=4 SV=1	BACTU	4	1.2246	0.7231
735	8.31	8.31	72.4	tr|W8YGV8|W8YGV8_BACTU	Uncharacterized protein OS=Bacillus thuringiensis DB27 GN=BTDB27_004008 PE=4 SV=1	BACTU	4	0.5702	0.3841
736	8.31	8.31	61	tr|W8Y7C1|W8Y7C1_BACTU	Acyl carrier protein OS=Bacillus thuringiensis DB27 GN=acpP PE=3 SV=1	BACTU	16	1.3305	0.8434
737	8.28	8.28	37	tr|W8YFW3|W8YFW3_BACTU	DNA polymerase III PolC-type OS=Bacillus thuringiensis DB27 GN=polC PE=3 SV=1	BACTU	6	0.9376	0.731
738	8.24	14.17	50.2	tr|W8Z7N9|W8Z7N9_BACTU	Fructose-1,6-bisphosphatase OS=Bacillus thuringiensis DB27 GN=BTDB27_004902 PE=3 SV=1	BACTU	9	1.4588	0.4045
739	8.24	8.24	52.8	tr|W8Y300|W8Y300_BACTU	Uncharacterized protein OS=Bacillus thuringiensis DB27 GN=BTDB27_002186 PE=4 SV=1	BACTU	6	0.6194	0.4653
740	8.22	8.22	42.2	tr|W8Y8W6|W8Y8W6_BACTU	Uncharacterized protein OS=Bacillus thuringiensis DB27 GN=BTDB27_001193 PE=4 SV=1	BACTU	8	0.2805	0.4892
741	8.19	10.21	41.1	tr|W8Y8H1|W8Y8H1_BACTU	Uncharacterized protein OS=Bacillus thuringiensis DB27 GN=BTDB27_004110 PE=3 SV=1	BACTU	5	0.6918	0.3731
742	8.19	8.19	45.8	tr|W8YYU9|W8YYU9_BACTU	Uncharacterized protein OS=Bacillus thuringiensis DB27 GN=BTDB27_002032 PE=4 SV=1	BACTU	4	1.5136	0.2522
743	8.17	8.17	51.2	tr|W8Y901|W8Y901_BACTU	Uncharacterized protein OS=Bacillus thuringiensis DB27 GN=BTDB27_001233 PE=4 SV=1	BACTU	5	1	0.9215
744	8.17	8.17	60.6	tr|W8Y7R9|W8Y7R9_BACTU	Uncharacterized protein OS=Bacillus thuringiensis DB27 GN=BTDB27_003835 PE=4 SV=1	BACTU	5	0.8318	0.6001
745	8.13	8.14	56.8	tr|W8Y8S5|W8Y8S5_BACTU	Uncharacterized protein OS=Bacillus thuringiensis DB27 GN=BTDB27_001153 PE=4 SV=1	BACTU	6	0.7447	0.6205
746	8.12	8.12	47.6	tr|W8YHS4|W8YHS4_BACTU	Uncharacterized protein OS=Bacillus thuringiensis DB27 GN=BTDB27_004614 PE=4 SV=1	BACTU	9	1.3552	0.4824
747	8.11	8.27	47.7	tr|W8Z118|W8Z118_BACTU	Chorismate synthase OS=Bacillus thuringiensis DB27 GN=aroC PE=3 SV=1	BACTU	4	1.1169	0.6391
748	8.1	8.13	43.6	tr|W8YHJ6|W8YHJ6_BACTU	Uncharacterized protein OS=Bacillus thuringiensis DB27 GN=BTDB27_004253 PE=3 SV=1	BACTU	6	1.0471	0.773
749	8.09	8.09	28.6	tr|W8YIC0|W8YIC0_BACTU	Uncharacterized protein OS=Bacillus thuringiensis DB27 GN=BTDB27_004513 PE=4 SV=1	BACTU	6	0.9638	0.9175
750	8.09	8.09	65.4	tr|W8Y8A9|W8Y8A9_BACTU	Uncharacterized protein OS=Bacillus thuringiensis DB27 GN=BTDB27_004045 PE=4 SV=1	BACTU	19	0.5248	0.779
751	8.08	8.08	72.9	tr|W8Z525|W8Z525_BACTU	Uncharacterized protein OS=Bacillus thuringiensis DB27 GN=BTDB27_004112 PE=4 SV=1	BACTU	9	1.4322	0.1938
752	8.07	8.07	38.9	tr|W8YVQ2|W8YVQ2_BACTU	Lactate utilization protein A OS=Bacillus thuringiensis DB27 GN=lutA PE=3 SV=1	BACTU	8	0.1706	0.5663
753	8.06	8.31	56.4	tr|W8Y8U0|W8Y8U0_BACTU	Uncharacterized protein OS=Bacillus thuringiensis DB27 GN=BTDB27_001168 PE=4 SV=1	BACTU	5	0.9204	0.7142
754	8.06	8.06	57.6	tr|W8Y5F6|W8Y5F6_BACTU	Uncharacterized protein OS=Bacillus thuringiensis DB27 GN=BTDB27_003025 PE=4 SV=1	BACTU	4	1.0965	0.799
755	8.06	8.06	66.9	tr|W8YIR6|W8YIR6_BACTU	Glycine cleavage system H protein OS=Bacillus thuringiensis DB27 GN=gcvH PE=3 SV=1	BACTU	16	0.597	0.3576
756	8.05	8.21	45.6	tr|W8Y8J8|W8Y8J8_BACTU	4-hydroxy-3-methylbut-2-enyl diphosphate reductase OS=Bacillus thuringiensis DB27 GN=ispH PE=3 SV=1	BACTU	4	1.1066	0.4337
757	8.05	8.05	95.2	tr|W8Y0J7|W8Y0J7_BACTU	Uncharacterized protein OS=Bacillus thuringiensis DB27 GN=BTDB27_001245 PE=4 SV=1	BACTU	6	1.6749	0.1196
758	8.04	8.04	68.4	tr|W8YL24|W8YL24_BACTU	Uncharacterized protein OS=Bacillus thuringiensis DB27 GN=BTDB27_005463 PE=4 SV=1	BACTU	5	0.5297	0.7619
759	8.04	8.04	37.1	tr|W8Y9D6|W8Y9D6_BACTU	Uncharacterized protein OS=Bacillus thuringiensis DB27 GN=BTDB27_004425 PE=4 SV=1	BACTU	4	1	0.5033
760	8.04	8.04	39	tr|W8YFG3|W8YFG3_BACTU	Ribosomal RNA small subunit methyltransferase H OS=Bacillus thuringiensis DB27 GN=rsmH PE=3 SV=1	BACTU	7	0.4786	0.346
761	8.03	8.03	58.3	tr|W8Y8D4|W8Y8D4_BACTU	Octanoyltransferase LipM OS=Bacillus thuringiensis DB27 GN=lipM PE=3 SV=1	BACTU	4	0.631	0.4567
762	8.03	8.03	40.8	tr|W8YGK6|W8YGK6_BACTU	Shikimate dehydrogenase (NADP(+)) OS=Bacillus thuringiensis DB27 GN=aroE PE=3 SV=1	BACTU	5	0.8091	0.6429
763	8.03	8.03	49.5	tr|W8YTI4|W8YTI4_BACTU	Uncharacterized protein OS=Bacillus thuringiensis DB27 GN=BTDB27_000277 PE=4 SV=1	BACTU	4	1.5849	0.5011
764	8.02	8.03	56.6	tr|W8XYX1|W8XYX1_BACTU	Uncharacterized protein OS=Bacillus thuringiensis DB27 GN=BTDB27_000696 PE=3 SV=1	BACTU	4	1.4859	0.4035
765	8.02	8.02	100	tr|W8YKA3|W8YKA3_BACTU	Putative septation protein SpoVG OS=Bacillus thuringiensis DB27 GN=spoVG PE=3 SV=1	BACTU	12	0.2014	0.0144
766	8.02	8.02	46.4	tr|W8YC03|W8YC03_BACTU	Uncharacterized protein OS=Bacillus thuringiensis DB27 GN=BTDB27_002544 PE=4 SV=1	BACTU	4	1	0.9646
767	8.02	8.02	71.6	tr|W8Y6T7|W8Y6T7_BACTU	RNA-binding protein Hfq OS=Bacillus thuringiensis DB27 GN=hfq PE=3 SV=1	BACTU	9	1.2246	0.5603
768	8.01	8.13	88.4	tr|W8Z3L5|W8Z3L5_BACTU	Uncharacterized protein OS=Bacillus thuringiensis DB27 GN=BTDB27_003632 PE=4 SV=1	BACTU	21	1.3804	0.5855
769	8.01	8.02	37.6	tr|W8YLD2|W8YLD2_BACTU	UDP-N-acetylmuramoyl-tripeptide--D-alanyl-D-alanine ligase OS=Bacillus thuringiensis DB27 GN=murF PE=3 SV=1	BACTU	6	0.7244	0.9644
770	8.01	8.01	76.7	tr|W8YE08|W8YE08_BACTU	Uncharacterized protein OS=Bacillus thuringiensis DB27 GN=BTDB27_003008 PE=4 SV=1	BACTU	5	0.2655	0.0938
771	8.01	8.01	66.9	tr|W8YI13|W8YI13_BACTU	S-ribosylhomocysteine lyase OS=Bacillus thuringiensis DB27 GN=luxS PE=3 SV=1	BACTU	12	0.4246	0.7584
772	8.01	8.01	35.2	tr|W8YHN3|W8YHN3_BACTU	Acetoin utilization protein AcuA OS=Bacillus thuringiensis DB27 GN=BTDB27_004569 PE=3 SV=1	BACTU	5	2.355	0.2574
773	8.01	8.01	37.8	tr|W8Y4E4|W8Y4E4_BACTU	Uncharacterized protein OS=Bacillus thuringiensis DB27 GN=BTDB27_002676 PE=4 SV=1	BACTU	4	1.0375	0.9848
774	8	11.14	100	tr|W8Y1X3|W8Y1X3_BACTU	Uncharacterized protein OS=Bacillus thuringiensis DB27 GN=BTDB27_001735 PE=4 SV=1	BACTU	40	2.208	0.1572
775	8	8.01	70.2	tr|W8YBC4|W8YBC4_BACTU	Uncharacterized protein OS=Bacillus thuringiensis DB27 GN=BTDB27_002068 PE=4 SV=1	BACTU	6	0.1837	0.5883
776	8	8	63.7	tr|W8Y1F5|W8Y1F5_BACTU	Deoxyribose-phosphate aldolase OS=Bacillus thuringiensis DB27 GN=deoC PE=3 SV=1	BACTU	6	1.1169	0.8226
777	8	8	57.7	tr|W8Y9M1|W8Y9M1_BACTU	UPF0173 metal-dependent hydrolase BTDB27_004515 OS=Bacillus thuringiensis DB27 GN=BTDB27_004515 PE=3 SV=1	BACTU	9	0.8472	0.8388
778	8	8	67.5	tr|W8Z693|W8Z693_BACTU	Translation initiation factor IF-3 OS=Bacillus thuringiensis DB27 GN=infC PE=3 SV=1	BACTU	5	1.4588	0.3385
779	8	8	34.6	tr|W8YJE1|W8YJE1_BACTU	Uncharacterized protein OS=Bacillus thuringiensis DB27 GN=BTDB27_004868 PE=4 SV=1	BACTU	6	1	0.9193
780	8	8	68.5	tr|W8YHP9|W8YHP9_BACTU	Uncharacterized protein OS=Bacillus thuringiensis DB27 GN=BTDB27_004584 PE=4 SV=1	BACTU	5	0.5861	0.7708
781	8	8	53.8	tr|W8Y0M3|W8Y0M3_BACTU	Xanthine phosphoribosyltransferase OS=Bacillus thuringiensis DB27 GN=xpt PE=3 SV=1	BACTU	12	0.5495	0.9559
782	8	8	43	tr|W8Y894|W8Y894_BACTU	Transcriptional regulator MntR OS=Bacillus thuringiensis DB27 GN=mntR PE=3 SV=1	BACTU	4	0.5346	0.7631
783	8	8	60.5	tr|W8YSS4|W8YSS4_BACTU	Phosphoribosylglycinamide formyltransferase OS=Bacillus thuringiensis DB27 GN=purN PE=3 SV=1	BACTU	5	0.5297	0.3157
784	8	8	46.2	tr|W8YBY6|W8YBY6_BACTU	Uncharacterized protein OS=Bacillus thuringiensis DB27 GN=BTDB27_005325 PE=4 SV=1	BACTU	6	1.0965	0.4722
785	8	8	57.3	tr|W8Z6G0|W8Z6G0_BACTU	Uncharacterized protein OS=Bacillus thuringiensis DB27 GN=BTDB27_004542 PE=4 SV=1	BACTU	4	2.355	0.0415
786	8	8	47.4	tr|W8YU49|W8YU49_BACTU	Uncharacterized protein OS=Bacillus thuringiensis DB27 GN=BTDB27_000467 PE=4 SV=1	BACTU	7	1.1482	0.8511
787	8	8	53.8	tr|W8YA56|W8YA56_BACTU	Glutathione peroxidase OS=Bacillus thuringiensis DB27 GN=BTDB27_001859 PE=3 SV=1	BACTU	4	1.2474	0.4027
788	8	8	36.8	tr|W8XZZ9|W8XZZ9_BACTU	7-cyano-7-deazaguanine synthase OS=Bacillus thuringiensis DB27 GN=queC PE=3 SV=1	BACTU	4	0.955	0.4571
789	8	8	57.6	tr|W8YB22|W8YB22_BACTU	Uncharacterized protein OS=Bacillus thuringiensis DB27 GN=BTDB27_001958 PE=3 SV=1	BACTU	7	0.5649	0.4463
790	8	8	69.1	tr|W8YBP5|W8YBP5_BACTU	50S ribosomal protein L31 type B OS=Bacillus thuringiensis DB27 GN=rpmE2 PE=3 SV=1	BACTU	10	1.6904	0.1632
791	8	8	60	tr|W8Y7E3|W8Y7E3_BACTU	DNA-directed RNA polymerase subunit omega OS=Bacillus thuringiensis DB27 GN=rpoZ PE=3 SV=1	BACTU	5	1.1695	0.468
792	8	8	42.5	tr|W8Z3V4|W8Z3V4_BACTU	Uncharacterized protein OS=Bacillus thuringiensis DB27 GN=BTDB27_003712 PE=4 SV=1	BACTU	5	1.1066	0.1966
793	8	8	43.6	tr|W8YYR7|W8YYR7_BACTU	FMN-dependent NADH-azoreductase OS=Bacillus thuringiensis DB27 GN=azoR PE=3 SV=1	BACTU	7	0.9908	0.5187
794	7.94	7.94	46.3	tr|W8XZI6|W8XZI6_BACTU	Uncharacterized protein OS=Bacillus thuringiensis DB27 GN=BTDB27_000911 PE=4 SV=1	BACTU	5	1.4723	0.0512
795	7.92	7.93	65.5	tr|W8Y180|W8Y180_BACTU	Uncharacterized protein OS=Bacillus thuringiensis DB27 GN=BTDB27_001470 PE=4 SV=1	BACTU	5	0.9204	0.7775
796	7.9	7.9	42.6	tr|W8YCE3|W8YCE3_BACTU	Uncharacterized protein OS=Bacillus thuringiensis DB27 GN=BTDB27_002428 PE=3 SV=1	BACTU	4	0.863	0.6007
797	7.9	7.9	51.8	tr|W8Y5P2|W8Y5P2_BACTU	Uncharacterized protein OS=Bacillus thuringiensis DB27 GN=BTDB27_000073 PE=4 SV=1	BACTU	5	0.6855	0.3045
798	7.9	7.9	58.9	tr|W8YZZ5|W8YZZ5_BACTU	D-alanine--D-alanine ligase OS=Bacillus thuringiensis DB27 GN=ddl PE=3 SV=1	BACTU	5	0.1977	0.4714
799	7.89	7.89	60.4	tr|W8YFK2|W8YFK2_BACTU	Uncharacterized protein OS=Bacillus thuringiensis DB27 GN=BTDB27_003558 PE=4 SV=1	BACTU	5	1.1272	0.7051
800	7.89	7.89	80.9	tr|W8YFV4|W8YFV4_BACTU	30S ribosomal protein S15 OS=Bacillus thuringiensis DB27 GN=rpsO PE=3 SV=1	BACTU	23	1.7219	0.3944
801	7.89	7.89	54.5	tr|W8YWA0|W8YWA0_BACTU	Purine nucleoside phosphorylase DeoD-type OS=Bacillus thuringiensis DB27 GN=deoD PE=3 SV=1	BACTU	7	0.16	0.1644
802	7.81	7.81	44.9	tr|W8Y6I7|W8Y6I7_BACTU	Uncharacterized protein OS=Bacillus thuringiensis DB27 GN=BTDB27_000333 PE=4 SV=1	BACTU	5	1.2023	0.7785
803	7.8	7.8	71.9	tr|W8XZ45|W8XZ45_BACTU	Uncharacterized protein OS=Bacillus thuringiensis DB27 GN=BTDB27_000766 PE=4 SV=1	BACTU	9	0.6918	0.8077
804	7.78	7.78	73.1	tr|W8Y907|W8Y907_BACTU	Cell shape-determining protein MreC OS=Bacillus thuringiensis DB27 GN=BTDB27_004306 PE=3 SV=1	BACTU	5	1.1695	0.8633
805	7.75	7.75	41.3	tr|W8Y9N8|W8Y9N8_BACTU	Argininosuccinate lyase OS=Bacillus thuringiensis DB27 GN=argH PE=3 SV=1	BACTU	6	1.0568	0.7938
806	7.74	7.74	27.9	tr|W8Y2G6|W8Y2G6_BACTU	Uncharacterized protein OS=Bacillus thuringiensis DB27 GN=BTDB27_001991 PE=4 SV=1	BACTU	5	1.8707	0.7415
807	7.7	7.7	45.1	tr|W8Z359|W8Z359_BACTU	Uncharacterized protein OS=Bacillus thuringiensis DB27 GN=BTDB27_003482 PE=4 SV=1	BACTU	4	0.9036	0.7299
808	7.69	7.72	58.4	tr|W8Z3U4|W8Z3U4_BACTU	Signal recognition particle receptor FtsY OS=Bacillus thuringiensis DB27 GN=ftsY PE=3 SV=1	BACTU	5	1.406	0.1248
809	7.58	7.58	63.8	tr|W8Z7M6|W8Z7M6_BACTU	Uncharacterized protein OS=Bacillus thuringiensis DB27 GN=BTDB27_004892 PE=4 SV=1	BACTU	9	0.3873	0.3529
810	7.56	7.59	40.6	tr|W8Y0B8|W8Y0B8_BACTU	Uncharacterized protein OS=Bacillus thuringiensis DB27 GN=BTDB27_001170 PE=4 SV=1	BACTU	6	0.7798	0.2926
811	7.55	7.55	38.7	tr|W8Y7Z8|W8Y7Z8_BACTU	Uncharacterized protein OS=Bacillus thuringiensis DB27 GN=BTDB27_003971 PE=4 SV=1	BACTU	6	1.0765	0.7206
812	7.49	7.49	40.1	tr|W8YHL2|W8YHL2_BACTU	Probable tRNA sulfurtransferase OS=Bacillus thuringiensis DB27 GN=thiI PE=3 SV=1	BACTU	4	0.9727	0.761
813	7.45	7.45	45.5	tr|W8Y790|W8Y790_BACTU	Zinc metalloprotease OS=Bacillus thuringiensis DB27 GN=BTDB27_003675 PE=3 SV=1	BACTU	5	0.8954	0.7019
814	7.44	7.44	77.4	tr|W8YEJ5|W8YEJ5_BACTU	Uncharacterized protein OS=Bacillus thuringiensis DB27 GN=BTDB27_003434 PE=4 SV=1	BACTU	8	1.2023	0.3548
815	7.35	7.35	27.9	tr|W8Y8W3|W8Y8W3_BACTU	Uncharacterized protein OS=Bacillus thuringiensis DB27 GN=BTDB27_004281 PE=4 SV=1	BACTU	7	10.5682	0.0066
816	7.34	7.34	60.4	tr|W8XYD5|W8XYD5_BACTU	Uncharacterized protein OS=Bacillus thuringiensis DB27 GN=BTDB27_000460 PE=4 SV=1	BACTU	5	1.0765	0.7469
817	7.33	7.33	44.9	tr|W8YJD6|W8YJD6_BACTU	Uncharacterized protein OS=Bacillus thuringiensis DB27 GN=BTDB27_005169 PE=4 SV=1	BACTU	4	0.4875	0.8354
818	7.32	7.32	17.1	tr|W8Y0C0|W8Y0C0_BACTU	Uncharacterized protein OS=Bacillus thuringiensis DB27 GN=BTDB27_001221 PE=4 SV=1	BACTU	5	0.3436	0.3789
819	7.29	7.3	53.4	tr|W8Y7L1|W8Y7L1_BACTU	Uncharacterized protein OS=Bacillus thuringiensis DB27 GN=BTDB27_001004 PE=4 SV=1	BACTU	4	0.9727	0.942
820	7.28	7.28	75.9	tr|W8Y819|W8Y819_BACTU	Uncharacterized protein OS=Bacillus thuringiensis DB27 GN=BTDB27_000873 PE=4 SV=1	BACTU	9	1.0765	0.778
821	7.22	7.22	55.2	tr|W8YHE6|W8YHE6_BACTU	Uncharacterized protein OS=Bacillus thuringiensis DB27 GN=BTDB27_004474 PE=4 SV=1	BACTU	5	0.6368	0.8584
822	7.21	7.21	63.7	tr|W8YKF6|W8YKF6_BACTU	ATP synthase subunit b OS=Bacillus thuringiensis DB27 GN=atpF PE=3 SV=1	BACTU	8	1.3677	0.2271
823	7.12	7.12	35.8	tr|W8Z621|W8Z621_BACTU	Uncharacterized protein OS=Bacillus thuringiensis DB27 GN=BTDB27_004402 PE=4 SV=1	BACTU	6	0.5152	0.1217
824	7.11	7.11	32.9	tr|W8Z1X4|W8Z1X4_BACTU	Histidine--tRNA ligase OS=Bacillus thuringiensis DB27 GN=hisS PE=3 SV=1	BACTU	4	1.3305	0.2846
825	7.11	7.11	60	tr|W8Y8H2|W8Y8H2_BACTU	NADPH-dependent 7-cyano-7-deazaguanine reductase OS=Bacillus thuringiensis DB27 GN=queF PE=3 SV=1	BACTU	8	0.3373	0.5025
826	7.09	7.09	47	tr|W8YFR1|W8YFR1_BACTU	Uncharacterized protein OS=Bacillus thuringiensis DB27 GN=BTDB27_003844 PE=4 SV=1	BACTU	5	1.2706	0.6572
827	7.07	7.07	48.3	tr|W8Z948|W8Z948_BACTU	Uncharacterized protein OS=Bacillus thuringiensis DB27 GN=BTDB27_005367 PE=4 SV=1	BACTU	4	0.5754	0.2117
828	7.06	7.06	40	tr|W8Z4F2|W8Z4F2_BACTU	Methylthioribose kinase OS=Bacillus thuringiensis DB27 GN=mtnK PE=3 SV=1	BACTU	6	0.6194	0.4592
829	7.04	7.04	92.7	tr|W8Z5Q2|W8Z5Q2_BACTU	50S ribosomal protein L27 OS=Bacillus thuringiensis DB27 GN=rpmA PE=3 SV=1	BACTU	6	1.3677	0.2744
830	7.04	7.04	55.2	tr|W8Z408|W8Z408_BACTU	Laccase domain protein OS=Bacillus thuringiensis DB27 GN=BTDB27_003757 PE=3 SV=1	BACTU	6	0.7798	0.8438
831	7.03	7.03	71.9	tr|W8YBN2|W8YBN2_BACTU	Uncharacterized protein OS=Bacillus thuringiensis DB27 GN=BTDB27_005245 PE=4 SV=1	BACTU	6	0.7943	0.7914
832	7	7	58.4	tr|W8Y8P5|W8Y8P5_BACTU	Uncharacterized protein OS=Bacillus thuringiensis DB27 GN=BTDB27_004216 PE=4 SV=1	BACTU	6	0.6546	0.5711
833	6.98	6.98	79.6	tr|W8Y9E1|W8Y9E1_BACTU	Uncharacterized protein OS=Bacillus thuringiensis DB27 GN=BTDB27_004430 PE=4 SV=1	BACTU	7	0.7112	0.5294
834	6.95	6.95	42.7	tr|W8YA11|W8YA11_BACTU	Alanine racemase OS=Bacillus thuringiensis DB27 GN=BTDB27_001809 PE=3 SV=1	BACTU	4	1.0471	0.7787
835	6.93	6.96	60.6	tr|W8YAI2|W8YAI2_BACTU	Uncharacterized protein OS=Bacillus thuringiensis DB27 GN=BTDB27_004846 PE=3 SV=1	BACTU	9	0.8241	0.8669
836	6.9	6.9	63.8	tr|W8Y7W6|W8Y7W6_BACTU	Anti-sigma F factor antagonist OS=Bacillus thuringiensis DB27 GN=BTDB27_003936 PE=3 SV=1	BACTU	5	2.0137	0.0665
837	6.89	6.89	67.5	tr|W8YB67|W8YB67_BACTU	Uncharacterized protein OS=Bacillus thuringiensis DB27 GN=BTDB27_002008 PE=3 SV=1	BACTU	6	1.556	0.1731
838	6.86	6.86	64.4	tr|W8XZ66|W8XZ66_BACTU	Lipoate--protein ligase OS=Bacillus thuringiensis DB27 GN=BTDB27_000786 PE=4 SV=1	BACTU	5	1.888	0.2586
839	6.85	6.88	43.9	tr|W8YHZ2|W8YHZ2_BACTU	Uncharacterized protein OS=Bacillus thuringiensis DB27 GN=BTDB27_004368 PE=4 SV=1	BACTU	6	1.3932	0.0244
840	6.84	6.84	32.8	tr|W8Z6L4|W8Z6L4_BACTU	Uncharacterized protein OS=Bacillus thuringiensis DB27 GN=BTDB27_004592 PE=3 SV=1	BACTU	4	0.8318	0.2717
841	6.82	6.83	58.1	tr|W8XY19|W8XY19_BACTU	Uncharacterized protein OS=Bacillus thuringiensis DB27 GN=BTDB27_000325 PE=4 SV=1	BACTU	5	0.5546	0.6532
842	6.81	6.82	29.7	tr|W8YJ28|W8YJ28_BACTU	Uncharacterized protein OS=Bacillus thuringiensis DB27 GN=BTDB27_004783 PE=4 SV=1	BACTU	4	0.227	0.666
843	6.79	6.79	47.7	tr|W8YKQ0|W8YKQ0_BACTU	Uncharacterized protein OS=Bacillus thuringiensis DB27 GN=BTDB27_005323 PE=4 SV=1	BACTU	4	1.1482	0.6645
844	6.78	6.78	52.5	tr|W8Z3L0|W8Z3L0_BACTU	Uncharacterized protein OS=Bacillus thuringiensis DB27 GN=BTDB27_003627 PE=3 SV=1	BACTU	4	0.5058	0.5145
845	6.77	6.8	40.5	tr|W8Y5Q8|W8Y5Q8_BACTU	Uncharacterized protein OS=Bacillus thuringiensis DB27 GN=BTDB27_000093 PE=4 SV=1	BACTU	5	0.4055	0.2911
846	6.76	6.77	60.7	tr|W8Y5F5|W8Y5F5_BACTU	Uncharacterized protein OS=Bacillus thuringiensis DB27 GN=BTDB27_003041 PE=4 SV=1	BACTU	4	0.6668	0.575
847	6.76	6.76	32.8	tr|W8Z7Y2|W8Z7Y2_BACTU	UDP-N-acetylenolpyruvoylglucosamine reductase OS=Bacillus thuringiensis DB27 GN=murB PE=3 SV=1	BACTU	5	0.6918	0.7451
848	6.76	6.76	49.5	tr|W8XXY6|W8XXY6_BACTU	Uncharacterized protein OS=Bacillus thuringiensis DB27 GN=BTDB27_000346 PE=4 SV=1	BACTU	7	2.0324	0.141
849	6.75	6.75	66	tr|W8YHA5|W8YHA5_BACTU	Uncharacterized protein OS=Bacillus thuringiensis DB27 GN=BTDB27_004158 PE=4 SV=1	BACTU	5	1.0666	0.7789
850	6.73	6.73	75.3	tr|W8YAM5|W8YAM5_BACTU	Uncharacterized protein OS=Bacillus thuringiensis DB27 GN=BTDB27_004901 PE=4 SV=1	BACTU	5	0.0766	0.1925
851	6.72	6.72	45.8	tr|W8Y779|W8Y779_BACTU	ATP-dependent helicase/nuclease subunit A OS=Bacillus thuringiensis DB27 GN=addA PE=3 SV=1	BACTU	4	1.0375	0.596
852	6.67	6.8	70.3	tr|W8YBR1|W8YBR1_BACTU	Uncharacterized protein OS=Bacillus thuringiensis DB27 GN=BTDB27_002429 PE=4 SV=1	BACTU	9	0.9817	0.1814
853	6.65	6.65	40.7	tr|W8Y6L7|W8Y6L7_BACTU	Uncharacterized protein OS=Bacillus thuringiensis DB27 GN=BTDB27_003435 PE=4 SV=1	BACTU	5	0.9817	0.9308
854	6.62	6.62	43.9	tr|W8Y8P2|W8Y8P2_BACTU	Uncharacterized protein OS=Bacillus thuringiensis DB27 GN=BTDB27_001359 PE=4 SV=1	BACTU	5	1.0186	0.9002
855	6.6	8.91	65.2	tr|W8YBU4|W8YBU4_BACTU	Methionine aminopeptidase OS=Bacillus thuringiensis DB27 GN=map PE=3 SV=1	BACTU	5	0.9908	0.683
856	6.59	6.7	71.5	tr|W8Y842|W8Y842_BACTU	Uncharacterized protein OS=Bacillus thuringiensis DB27 GN=BTDB27_004016 PE=3 SV=1	BACTU	7	0.3221	0.0986
857	6.58	6.58	50.5	tr|W8Y5U3|W8Y5U3_BACTU	Uncharacterized protein OS=Bacillus thuringiensis DB27 GN=BTDB27_000359 PE=4 SV=1	BACTU	4	0.7447	0.3058
858	6.55	6.55	74.4	tr|W8YKL8|W8YKL8_BACTU	Uncharacterized protein OS=Bacillus thuringiensis DB27 GN=BTDB27_005599 PE=4 SV=1	BACTU	4	4.4463	0.0055
859	6.51	6.51	57.5	tr|W8Y9Q8|W8Y9Q8_BACTU	Nicotinate phosphoribosyltransferase OS=Bacillus thuringiensis DB27 GN=BTDB27_004591 PE=3 SV=1	BACTU	5	0.8472	0.3252
860	6.5	7.19	57.1	tr|W8XXD4|W8XXD4_BACTU	Uncharacterized protein OS=Bacillus thuringiensis DB27 GN=BTDB27_000105 PE=4 SV=1	BACTU	7	0.8551	0.7008
861	6.49	6.5	51.4	tr|W8YAV3|W8YAV3_BACTU	Uncharacterized protein OS=Bacillus thuringiensis DB27 GN=BTDB27_004986 PE=3 SV=1	BACTU	9	0.413	0.3628
862	6.49	6.49	26.2	tr|W8XZF7|W8XZF7_BACTU	Uncharacterized protein OS=Bacillus thuringiensis DB27 GN=BTDB27_000881 PE=3 SV=1	BACTU	7	0.9908	0.7173
863	6.49	6.49	56.8	tr|W8Y024|W8Y024_BACTU	Uncharacterized protein OS=Bacillus thuringiensis DB27 GN=BTDB27_001070 PE=4 SV=1	BACTU	5	0.5649	0.3075
864	6.48	6.48	56.8	tr|W8Z4A0|W8Z4A0_BACTU	Uncharacterized protein OS=Bacillus thuringiensis DB27 GN=BTDB27_003832 PE=4 SV=1	BACTU	4	0.3698	0.2854
865	6.47	6.47	45.3	tr|W8YIS3|W8YIS3_BACTU	Uncharacterized protein OS=Bacillus thuringiensis DB27 GN=BTDB27_004683 PE=4 SV=1	BACTU	4	0.9817	0.6922
866	6.46	6.48	36.4	tr|W8Y8B9|W8Y8B9_BACTU	Uncharacterized protein OS=Bacillus thuringiensis DB27 GN=BTDB27_000983 PE=4 SV=1	BACTU	7	0.6982	0.666
867	6.45	6.45	71.5	tr|W8YGE0|W8YGE0_BACTU	Uncharacterized protein OS=Bacillus thuringiensis DB27 GN=BTDB27_003808 PE=4 SV=1	BACTU	6	1.0965	0.6525
868	6.45	6.45	62	tr|W8Y0B0|W8Y0B0_BACTU	Pseudouridine synthase OS=Bacillus thuringiensis DB27 GN=BTDB27_001211 PE=3 SV=1	BACTU	5	0.9376	0.8815
869	6.45	6.45	50	tr|W8XZE0|W8XZE0_BACTU	Uncharacterized protein OS=Bacillus thuringiensis DB27 GN=BTDB27_000861 PE=4 SV=1	BACTU	7	0.8551	0.8655
870	6.43	6.43	25.9	tr|W8Z4V5|W8Z4V5_BACTU	Uncharacterized protein OS=Bacillus thuringiensis DB27 GN=BTDB27_004047 PE=4 SV=1	BACTU	6	0.6982	0.4787
871	6.42	6.42	56.5	tr|W8YEF1|W8YEF1_BACTU	Uncharacterized protein OS=Bacillus thuringiensis DB27 GN=BTDB27_003163 PE=4 SV=1	BACTU	4	1.2474	0.514
872	6.4	6.4	41.5	tr|W8Z1J8|W8Z1J8_BACTU	Uncharacterized protein OS=Bacillus thuringiensis DB27 GN=BTDB27_002942 PE=4 SV=1	BACTU	4	0.929	0.0995
873	6.38	6.38	69.7	tr|W8Y5J7|W8Y5J7_BACTU	Uncharacterized protein OS=Bacillus thuringiensis DB27 GN=BTDB27_003086 PE=4 SV=1	BACTU	4	1.6293	0.9847
874	6.32	6.32	46.6	tr|W8Y7F8|W8Y7F8_BACTU	Dihydroorotate dehydrogenase OS=Bacillus thuringiensis DB27 GN=pyrD PE=3 SV=1	BACTU	3	0.3404	0.2982
875	6.3	6.3	19.2	tr|W8YWH7|W8YWH7_BACTU	Uncharacterized protein OS=Bacillus thuringiensis DB27 GN=BTDB27_001262 PE=4 SV=1	BACTU	5	0.2466	0.0832
876	6.29	7.23	56.8	tr|W8YVJ5|W8YVJ5_BACTU	Uncharacterized protein OS=Bacillus thuringiensis DB27 GN=BTDB27_000942 PE=4 SV=1	BACTU	8	1.5704	0.658
877	6.29	6.29	47.1	tr|W8XZN0|W8XZN0_BACTU	Uncharacterized protein OS=Bacillus thuringiensis DB27 GN=BTDB27_000910 PE=4 SV=1	BACTU	4	1.3932	0.8428
878	6.29	6.29	53.1	tr|W8YGN9|W8YGN9_BACTU	Uncharacterized protein OS=Bacillus thuringiensis DB27 GN=BTDB27_003923 PE=4 SV=1	BACTU	3	0.8166	0.9895
879	6.28	6.28	54.1	tr|W8Y9D9|W8Y9D9_BACTU	Uncharacterized protein OS=Bacillus thuringiensis DB27 GN=BTDB27_001338 PE=4 SV=1	BACTU	3	0.912	0.414
880	6.28	6.28	37	tr|W8YFW5|W8YFW5_BACTU	Glucosamine-6-phosphate deaminase OS=Bacillus thuringiensis DB27 GN=nagB PE=3 SV=1	BACTU	3	0.7047	0.4788
881	6.27	6.28	53.4	tr|W8Y554|W8Y554_BACTU	Thiamine-phosphate synthase OS=Bacillus thuringiensis DB27 GN=thiE PE=3 SV=1	BACTU	4	0.3698	0.5213
882	6.27	6.28	49.1	tr|W8XXT7|W8XXT7_BACTU	Uncharacterized protein OS=Bacillus thuringiensis DB27 GN=BTDB27_000296 PE=4 SV=1	BACTU	4	0.3076	0.2414
883	6.24	6.24	41.1	tr|W8YVE8|W8YVE8_BACTU	Uncharacterized protein OS=Bacillus thuringiensis DB27 GN=BTDB27_000882 PE=3 SV=1	BACTU	3	0.4093	0.2879
884	6.24	6.24	52	tr|W8Y5J9|W8Y5J9_BACTU	Phosphoribosylformylglycinamidine synthase subunit PurQ OS=Bacillus thuringiensis DB27 GN=purQ PE=3 SV=1	BACTU	7	2.0893	0.1247
885	6.23	6.23	48.7	tr|W8Z440|W8Z440_BACTU	Uncharacterized protein OS=Bacillus thuringiensis DB27 GN=BTDB27_003782 PE=4 SV=1	BACTU	3	1.0471	0.4126
886	6.23	6.23	39.8	tr|W8Y6E7|W8Y6E7_BACTU	Uncharacterized protein OS=Bacillus thuringiensis DB27 GN=BTDB27_003355 PE=4 SV=1	BACTU	7	0.9036	0.8124
887	6.22	9.87	78.9	tr|W8YAG0|W8YAG0_BACTU	Uncharacterized protein OS=Bacillus thuringiensis DB27 GN=BTDB27_004795 PE=4 SV=1	BACTU	6	1.2359	0.659
888	6.15	6.15	39.6	tr|W8XZ51|W8XZ51_BACTU	Uncharacterized protein OS=Bacillus thuringiensis DB27 GN=BTDB27_000771 PE=4 SV=1	BACTU	4	0.2679	0.2873
889	6.13	6.14	55	tr|W8Y6C0|W8Y6C0_BACTU	Iron-sulfur cluster carrier protein OS=Bacillus thuringiensis DB27 GN=BTDB27_003371 PE=3 SV=1	BACTU	5	0.8091	0.4749
890	6.12	6.15	48	tr|W8Z554|W8Z554_BACTU	Probable endonuclease 4 OS=Bacillus thuringiensis DB27 GN=nfo PE=3 SV=1	BACTU	4	0.787	0.5945
891	6.12	6.12	70	tr|W8XYC9|W8XYC9_BACTU	Uncharacterized protein OS=Bacillus thuringiensis DB27 GN=BTDB27_000491 PE=4 SV=1	BACTU	5	1.2706	0.3696
892	6.11	6.11	81.5	tr|W8XXU7|W8XXU7_BACTU	Putative tRNA (cytidine(34)-2'-O)-methyltransferase OS=Bacillus thuringiensis DB27 GN=BTDB27_000280 PE=3 SV=1	BACTU	3	0.5105	0.2476
893	6.1	10.19	47.1	tr|W8Y8E8|W8Y8E8_BACTU	Uncharacterized protein OS=Bacillus thuringiensis DB27 GN=BTDB27_001289 PE=4 SV=1	BACTU	8	1.0375	0.8757
894	6.08	6.08	65	tr|W8Y9L3|W8Y9L3_BACTU	Uncharacterized protein OS=Bacillus thuringiensis DB27 GN=BTDB27_004505 PE=4 SV=1	BACTU	3	0.4285	0.5406
895	6.08	6.08	34.7	tr|W8YJS3|W8YJS3_BACTU	Probable DNA-directed RNA polymerase subunit delta OS=Bacillus thuringiensis DB27 GN=rpoE PE=3 SV=1	BACTU	5	0.1738	0.4308
896	6.06	6.06	83.3	tr|W8Y557|W8Y557_BACTU	50S ribosomal protein L29 OS=Bacillus thuringiensis DB27 GN=rpmC PE=3 SV=1	BACTU	5	1.3804	0.3092
897	6.05	6.05	84.5	tr|W8Z2G7|W8Z2G7_BACTU	Uncharacterized protein OS=Bacillus thuringiensis DB27 GN=BTDB27_003262 PE=4 SV=1	BACTU	4	0.2333	0.5564
898	6.04	6.06	34.1	tr|W8YLC4|W8YLC4_BACTU	Uncharacterized protein OS=Bacillus thuringiensis DB27 GN=BTDB27_005583 PE=4 SV=1	BACTU	3	0.8551	0.6633
899	6.04	6.04	44.1	tr|W8XZL2|W8XZL2_BACTU	Adapter protein MecA OS=Bacillus thuringiensis DB27 GN=mecA PE=3 SV=1	BACTU	3	0.9727	0.8444
900	6.04	6.04	33.3	tr|W8Z998|W8Z998_BACTU	Uncharacterized protein OS=Bacillus thuringiensis DB27 GN=BTDB27_005427 PE=3 SV=1	BACTU	3	0.871	0.9109
901	6.03	15.55	60.8	tr|W8Y1J4|W8Y1J4_BACTU	L-lactate dehydrogenase OS=Bacillus thuringiensis DB27 GN=ldh PE=3 SV=1	BACTU	11	2.355	0.0726
902	6.03	6.03	77.2	tr|W8Z6Q4|W8Z6Q4_BACTU	Uncharacterized protein OS=Bacillus thuringiensis DB27 GN=BTDB27_004632 PE=4 SV=1	BACTU	4	0.879	0.5606
903	6.03	6.03	96	tr|W8Y592|W8Y592_BACTU	UPF0435 protein BTDB27_000199 OS=Bacillus thuringiensis DB27 GN=BTDB27_000199 PE=3 SV=1	BACTU	6	0.6368	0.1883
904	6.02	6.03	48.7	tr|W8YGQ5|W8YGQ5_BACTU	Uncharacterized protein OS=Bacillus thuringiensis DB27 GN=BTDB27_003943 PE=4 SV=1	BACTU	4	0.4656	0.6469
905	6.02	6.02	45.9	tr|W8Y0A2|W8Y0A2_BACTU	Uncharacterized protein OS=Bacillus thuringiensis DB27 GN=BTDB27_001201 PE=4 SV=1	BACTU	3	0.7586	0.5666
906	6.02	6.02	67.8	tr|W8Y749|W8Y749_BACTU	Ribosome-binding factor A OS=Bacillus thuringiensis DB27 GN=rbfA PE=3 SV=1	BACTU	3	1.6144	0.4541
907	6.02	6.02	43.8	tr|W8Y7M6|W8Y7M6_BACTU	UPF0637 protein BTDB27_003816 OS=Bacillus thuringiensis DB27 GN=BTDB27_003816 PE=3 SV=1	BACTU	4	0.1159	0.7013
908	6.01	6.02	31.4	tr|W8Z4A5|W8Z4A5_BACTU	N-acetyldiaminopimelate deacetylase OS=Bacillus thuringiensis DB27 GN=BTDB27_003837 PE=3 SV=1	BACTU	3	1.0186	0.8206
909	6.01	6.01	54.7	tr|W8XX48|W8XX48_BACTU	tRNA-dihydrouridine synthase OS=Bacillus thuringiensis DB27 GN=BTDB27_000066 PE=3 SV=1	BACTU	4	1	0.9894
910	6.01	6.01	45.9	tr|W8Y8P1|W8Y8P1_BACTU	Uncharacterized protein OS=Bacillus thuringiensis DB27 GN=BTDB27_004185 PE=4 SV=1	BACTU	4	0.787	0.5924
911	6.01	6.01	56.7	tr|W8YVH7|W8YVH7_BACTU	Uncharacterized protein OS=Bacillus thuringiensis DB27 GN=BTDB27_000917 PE=4 SV=1	BACTU	3	1.803	0.1839
912	6.01	6.01	97.1	tr|W8Y1E9|W8Y1E9_BACTU	UPF0145 protein BTDB27_001555 OS=Bacillus thuringiensis DB27 GN=BTDB27_001555 PE=3 SV=1	BACTU	8	1.0471	0.654
913	6.01	6.01	53.3	tr|W8YGR8|W8YGR8_BACTU	Uncharacterized protein OS=Bacillus thuringiensis DB27 GN=BTDB27_003958 PE=4 SV=1	BACTU	3	0.6855	0.4777
914	6.01	6.01	40.4	tr|W8Y983|W8Y983_BACTU	Uncharacterized protein OS=Bacillus thuringiensis DB27 GN=BTDB27_004365 PE=3 SV=1	BACTU	3	1.0186	0.9439
915	6.01	6.01	66	tr|W8Y463|W8Y463_BACTU	Uncharacterized protein OS=Bacillus thuringiensis DB27 GN=BTDB27_002596 PE=4 SV=1	BACTU	4	0.7244	0.7198
916	6.01	6.01	42.9	tr|W8Y235|W8Y235_BACTU	Uncharacterized protein OS=Bacillus thuringiensis DB27 GN=BTDB27_001846 PE=4 SV=1	BACTU	6	1.2023	0.7065
917	6.01	6.01	42.3	tr|W8YH99|W8YH99_BACTU	Endoribonuclease YbeY OS=Bacillus thuringiensis DB27 GN=ybeY PE=3 SV=1	BACTU	5	0.1722	0.2341
918	6.01	6.01	74.3	tr|W8Y5F3|W8Y5F3_BACTU	Uncharacterized protein OS=Bacillus thuringiensis DB27 GN=BTDB27_000249 PE=4 SV=1	BACTU	5	0.6427	0.7062
919	6.01	6.01	48.4	tr|W8YDL0|W8YDL0_BACTU	UPF0316 protein BTDB27_003114 OS=Bacillus thuringiensis DB27 GN=BTDB27_003114 PE=3 SV=1	BACTU	3	0.8017	0.6663
920	6.01	6.01	62.7	tr|W8YWW7|W8YWW7_BACTU	Uncharacterized protein OS=Bacillus thuringiensis DB27 GN=BTDB27_001377 PE=4 SV=1	BACTU	4	0.9727	0.9313
921	6.01	6.01	47.4	tr|W8Y7P8|W8Y7P8_BACTU	Uncharacterized protein OS=Bacillus thuringiensis DB27 GN=BTDB27_001059 PE=4 SV=1	BACTU	4	0.0102	0.0869
922	6.01	6.01	86	tr|W8XXN2|W8XXN2_BACTU	Uncharacterized protein OS=Bacillus thuringiensis DB27 GN=BTDB27_000256 PE=4 SV=1	BACTU	9	2.0512	0.3598
923	6	6.01	46.7	tr|W8Z9E0|W8Z9E0_BACTU	Ribosomal RNA small subunit methyltransferase I OS=Bacillus thuringiensis DB27 GN=rsmI PE=3 SV=1	BACTU	3	1.0765	0.6567
924	6	6.01	59.1	tr|W8YJZ0|W8YJZ0_BACTU	Uncharacterized protein OS=Bacillus thuringiensis DB27 GN=BTDB27_005334 PE=4 SV=1	BACTU	5	2.2909	0.1822
925	6	6.01	47.3	tr|W8Y7B3|W8Y7B3_BACTU	Guanylate kinase OS=Bacillus thuringiensis DB27 GN=gmk PE=3 SV=1	BACTU	3	1.0471	0.5238
926	6	6	42.2	tr|W8YSY3|W8YSY3_BACTU	Uncharacterized protein OS=Bacillus thuringiensis DB27 GN=BTDB27_000082 PE=4 SV=1	BACTU	4	1.0375	0.9979
927	6	6	39.5	tr|W8YYP9|W8YYP9_BACTU	Uncharacterized protein OS=Bacillus thuringiensis DB27 GN=BTDB27_001977 PE=4 SV=1	BACTU	3	0.8395	0.5409
928	6	6	54.8	tr|W8YAE4|W8YAE4_BACTU	Uncharacterized protein OS=Bacillus thuringiensis DB27 GN=BTDB27_001979 PE=4 SV=1	BACTU	3	1.0864	0.6982
929	6	6	60.6	tr|W8Y697|W8Y697_BACTU	Uncharacterized protein OS=Bacillus thuringiensis DB27 GN=BTDB27_003341 PE=4 SV=1	BACTU	4	0.5495	0.5813
930	6	6	58.6	tr|W8YJZ5|W8YJZ5_BACTU	Uncharacterized protein OS=Bacillus thuringiensis DB27 GN=BTDB27_005339 PE=4 SV=1	BACTU	8	1.2474	0.6775
931	6	6	24.4	tr|W8YTD4|W8YTD4_BACTU	Uncharacterized protein OS=Bacillus thuringiensis DB27 GN=BTDB27_000232 PE=4 SV=1	BACTU	4	0.4742	0.8363
932	6	6	49.2	tr|W8YYS6|W8YYS6_BACTU	Uncharacterized protein OS=Bacillus thuringiensis DB27 GN=BTDB27_002007 PE=4 SV=1	BACTU	3	0.8551	0.874
933	6	6	62	tr|W8Y9S7|W8Y9S7_BACTU	Uncharacterized protein OS=Bacillus thuringiensis DB27 GN=BTDB27_001493 PE=4 SV=1	BACTU	3	0.4831	0.4682
934	6	6	73.2	tr|W8Z346|W8Z346_BACTU	Uncharacterized protein OS=Bacillus thuringiensis DB27 GN=BTDB27_003472 PE=4 SV=1	BACTU	4	0.7656	0.4806
935	6	6	23.6	tr|W8YJ77|W8YJ77_BACTU	Cell division protein FtsX OS=Bacillus thuringiensis DB27 GN=BTDB27_005114 PE=3 SV=1	BACTU	4	0.9376	0.9762
936	6	6	41.5	tr|W8Z4F7|W8Z4F7_BACTU	Methylthioribulose-1-phosphate dehydratase OS=Bacillus thuringiensis DB27 GN=mtnB PE=3 SV=1	BACTU	4	0.4446	0.4279
937	6	6	35.6	tr|W8Y8N7|W8Y8N7_BACTU	Ribosomal silencing factor RsfS OS=Bacillus thuringiensis DB27 GN=rsfS PE=3 SV=1	BACTU	3	1.2023	0.7639
938	6	6	72.6	tr|W8YJF9|W8YJF9_BACTU	Uncharacterized protein OS=Bacillus thuringiensis DB27 GN=BTDB27_004888 PE=4 SV=1	BACTU	3	0.8472	0.8999
939	6	6	94.4	tr|W8Y571|W8Y571_BACTU	Translation initiation factor IF-1 OS=Bacillus thuringiensis DB27 GN=infA PE=3 SV=1	BACTU	7	1.2023	0.7969
940	6	6	57.7	tr|W8YD87|W8YD87_BACTU	Uncharacterized protein OS=Bacillus thuringiensis DB27 GN=BTDB27_002974 PE=4 SV=1	BACTU	3	1	0.9995
941	6	6	48.8	tr|W8XZ02|W8XZ02_BACTU	Serine-protein kinase RsbW OS=Bacillus thuringiensis DB27 GN=rsbW PE=3 SV=1	BACTU	6	0.7311	0.6808
942	6	6	40	tr|W8YBN0|W8YBN0_BACTU	UPF0340 protein BTDB27_005266 OS=Bacillus thuringiensis DB27 GN=BTDB27_005266 PE=3 SV=1	BACTU	3	0.4966	0.283
943	6	6	33.3	tr|W8Y822|W8Y822_BACTU	Uncharacterized protein OS=Bacillus thuringiensis DB27 GN=BTDB27_001179 PE=4 SV=1	BACTU	5	0.9376	0.9203
944	6	6	52.2	tr|W8Y722|W8Y722_BACTU	Uncharacterized protein OS=Bacillus thuringiensis DB27 GN=BTDB27_003600 PE=4 SV=1	BACTU	4	0.9908	0.9807
945	6	6	67.2	tr|W8YWI8|W8YWI8_BACTU	Methylglyoxal synthase OS=Bacillus thuringiensis DB27 GN=mgsA PE=3 SV=1	BACTU	4	1.0568	0.7951
946	6	6	38.5	tr|W8YWI2|W8YWI2_BACTU	Uncharacterized protein OS=Bacillus thuringiensis DB27 GN=BTDB27_001267 PE=4 SV=1	BACTU	4	0.912	0.8253
947	6	6	44.9	tr|W8YJD4|W8YJD4_BACTU	Uncharacterized protein OS=Bacillus thuringiensis DB27 GN=BTDB27_004858 PE=4 SV=1	BACTU	3	0.929	0.7579
948	6	6	42.5	tr|W8Y8L6|W8Y8L6_BACTU	Uncharacterized protein OS=Bacillus thuringiensis DB27 GN=BTDB27_001334 PE=4 SV=1	BACTU	3	0.787	0.174
949	6	6	66.7	tr|W8Y2V9|W8Y2V9_BACTU	Uncharacterized protein OS=Bacillus thuringiensis DB27 GN=BTDB27_002075 PE=4 SV=1	BACTU	4	1.1376	0.7513
950	6	6	88.2	tr|W8YJ42|W8YJ42_BACTU	Uncharacterized protein OS=Bacillus thuringiensis DB27 GN=BTDB27_005074 PE=4 SV=1	BACTU	7	1.2023	0.163
951	6	6	31.8	tr|W8Y9E0|W8Y9E0_BACTU	50S ribosomal protein L35 OS=Bacillus thuringiensis DB27 GN=rpmI PE=3 SV=1	BACTU	4	1.4454	0.4998
952	5.96	6	22.4	tr|W8Y7C9|W8Y7C9_BACTU	Dihydroorotate dehydrogenase B (NAD(+)), electron transfer subunit OS=Bacillus thuringiensis DB27 GN=pyrK PE=3 SV=1	BACTU	3	0.8472	0.5886
953	5.94	5.94	64.5	tr|W8YGY9|W8YGY9_BACTU	Uncharacterized protein OS=Bacillus thuringiensis DB27 GN=BTDB27_004048 PE=4 SV=1	BACTU	5	5.4954	0.0362
954	5.93	5.93	42.9	tr|W8Y760|W8Y760_BACTU	1-deoxy-D-xylulose 5-phosphate reductoisomerase OS=Bacillus thuringiensis DB27 GN=dxr PE=3 SV=1	BACTU	3	1.0666	0.7451
955	5.92	5.92	40.3	tr|W8XYG2|W8XYG2_BACTU	Uncharacterized protein OS=Bacillus thuringiensis DB27 GN=BTDB27_000531 PE=3 SV=1	BACTU	5	0.879	0.6955
956	5.87	5.88	50.9	tr|W8YI68|W8YI68_BACTU	Endonuclease MutS2 OS=Bacillus thuringiensis DB27 GN=mutS2 PE=3 SV=1	BACTU	5	1.3062	0.0717
957	5.87	5.87	28	tr|W8YVV5|W8YVV5_BACTU	Uncharacterized protein OS=Bacillus thuringiensis DB27 GN=BTDB27_001057 PE=4 SV=1	BACTU	3	1.0471	0.9243
958	5.84	5.85	68.7	tr|W8Y558|W8Y558_BACTU	Uncharacterized protein OS=Bacillus thuringiensis DB27 GN=BTDB27_002920 PE=4 SV=1	BACTU	4	0.929	0.8367
959	5.84	5.84	47.1	tr|W8XZM3|W8XZM3_BACTU	Uncharacterized protein OS=Bacillus thuringiensis DB27 GN=BTDB27_000951 PE=4 SV=1	BACTU	3	1.6596	0.4172
960	5.84	5.84	47.6	tr|W8Y397|W8Y397_BACTU	Uncharacterized protein OS=Bacillus thuringiensis DB27 GN=BTDB27_002281 PE=4 SV=1	BACTU	5	0.9376	0.5752
961	5.84	5.84	36.9	tr|W8YZ51|W8YZ51_BACTU	Uncharacterized protein OS=Bacillus thuringiensis DB27 GN=BTDB27_002132 PE=3 SV=1	BACTU	4	4.4875	0.0984
962	5.84	5.84	44.4	tr|W8YT90|W8YT90_BACTU	Uncharacterized protein OS=Bacillus thuringiensis DB27 GN=BTDB27_000192 PE=4 SV=1	BACTU	5	0.787	0.8649
963	5.83	5.84	51.6	tr|W8Z304|W8Z304_BACTU	DNA topoisomerase 4 subunit A OS=Bacillus thuringiensis DB27 GN=parC PE=3 SV=1	BACTU	4	1	0.3681
964	5.8	6.99	40.8	tr|W8Y8J5|W8Y8J5_BACTU	Uncharacterized protein OS=Bacillus thuringiensis DB27 GN=BTDB27_001309 PE=4 SV=1	BACTU	7	0.9638	0.602
965	5.8	5.8	27	tr|W8Y103|W8Y103_BACTU	Uncharacterized protein OS=Bacillus thuringiensis DB27 GN=BTDB27_001471 PE=4 SV=1	BACTU	4	0.2466	0.3891
966	5.78	5.82	45.5	tr|W8Y5Y1|W8Y5Y1_BACTU	Uncharacterized protein OS=Bacillus thuringiensis DB27 GN=BTDB27_000163 PE=4 SV=1	BACTU	4	1.1272	0.6253
[truncated: 747 more rows]

## Sheet: Q3
N	Unused	Total	% Cov	Accession #	Name	Species	Peptides(95%)	121:119	PVal 121:119
[truncated: 1,769 more rows]
